# Supplementary material for: Genome-wide mapping of Hif-1α binding sites in zebrafish
Source: BMC Genomics. 2015 Nov 11;16:923. doi: 10.1186/s12864-015-2169-x (PMC4642629; doi:10.1186/s12864-015-2169-x)
Supplement: Additional file 1: — Gene Expression Changes in vhl mutant zebrafish. The list of fully-annotated genes which were differentially regulated with a fold change ≥ 2 in vhl mutants versus wild-type at 4dpf. Contains; Probe ID, Fold Change, Log Fold Change, Unigene Description, Unigene ID and Gene Symbol. (XLSX 65 kb) [file 12864_2015_2169_MOESM1_ESM.xlsx]

## Sheet: Sheet1
ProbeName	log2 Fold Change	Regulation ([mut] vs [cn])	Unigene ID	Unigene Descp	Gene Symbol
CUST_6571_PI415676703	1.32851	Up	Dr.31830	ARP3 actin-related protein 3 homolog (yeast)	actr3
CUST_2877_PI415676703	1.20338	Up	Dr.132662	2-aminoethanethiol (cysteamine) dioxygenase b	adob
CUST_12023_PI415676703	1.51727	Up	Dr.76957	Adrenergic, alpha-2B-, receptor	adra2b
CUST_446_PI415676703	1.14487	Up	Dr.3585	Angiotensinogen	agt
CUST_2895_PI415676703	2.99564	Up	Dr.8180	Aminolevulinate, delta-, synthetase 2	alas2
CUST_1049_PI415676703	1.13234	Up	Dr.78760	Adaptor-related protein complex 1, gamma 1 subunit	ap1g1
CUST_10094_PI415676703	1.43183	Up	Dr.21117	Apolipoprotein M	apom
CUST_9194_PI415676714	1.07518	Up	Dr.17308	Aquarius homolog (mouse)	aqr
CUST_6067_PI415676703	3.86836	Up	Dr.83548	ADP-ribosylation factor-like 4Ca	arl4ca
CUST_5847_PI415676703	3.19133	Up	Dr.85122	Activating signal cointegrator 1 complex subunit 1	ascc1
CUST_7080_PI415676703	1.10476	Up	Dr.87654	ATG10 autophagy related 10 homolog (S. cerevisiae)	atg10
CUST_9257_PI415676703	1.08199	Up	Dr.45607	B-cell leukemia/lymphoma 2	bcl2
CUST_3030_PI415676703	1.13551	Up	Dr.87655	Bicaudal C homolog 2	bicc2
CUST_1684_PI415676703	1.17154	Up	Dr.81712	Bone morphogenetic protein 5	bmp5
CUST_6470_PI415676703	1.94542	Up	Dr.78270	BCL2/adenovirus E1B interacting protein 3-like b	bnip3lb
CUST_12685_PI415676703	1.04795	Up	Dr.79551	Bromodomain containing 7	brd7
CUST_9537_PI415676703	1.17049	Up	Dr.2447	Basigin	bsg
CUST_16940_PI415676714	1.55928	Up	Dr.81837	B-cell translocation gene 3	btg3
CUST_11142_PI415676703	1.43068	Up	Dr.114812	Carbonic anhydrase IV a	ca4a
CUST_6092_PI415676703	4.79204	Up	Dr.1945	Calpain 2, (m/II) large subunit, like	capn2l
CUST_10015_PI415676703	1.3268	Up	Dr.92571	Cancer susceptibility candidate 1	casc1
CUST_6115_PI415676703	1.09919	Up	Dr.79640	Caspase 6, apoptosis-related cysteine peptidase	casp6
CUST_1660_PI415676703	1.34313	Up	Dr.80428	Coiled-coil domain containing 82	ccdc82
CUST_5111_PI415676703	1.33092	Up	Dr.91535	Cell cycle progression 1	ccpg1
CUST_7746_PI415676703	1.48438	Up	Dr.78877	CDC42 effector protein (Rho GTPase binding) 1	cdc42ep1
CUST_5306_PI415676703	1.03797	Up	Dr.79835	Cadherin 5	cdh5
CUST_259_PI415676703	1.67875	Up	Dr.105878	Cyclin-dependent protein kinase 5	cdk5
CUST_5048_PI415676703	3.39285	Up	Dr.90146	Complement factor H like 2	cfhl2
CUST_7880_PI415676703	2.05473	Up	Dr.108026	Choline kinase alpha	chka
CUST_4868_PI415676703	2.78591	Up	Dr.40045	Cbp/p300-interacting transactivator, with Glu/Asp-rich carboxy-terminal domain, 2	cited2
CUST_4070_PI415676703	1.35109	Up	Dr.12486	Claudin 11a	cldn11a
CUST_9829_PI415676703	1.26406	Up	Dr.77854	Claudin 11b	cldn11b
CUST_4808_PI415676703	2.19684	Up	Dr.87001	Claudin 5b	cldn5b
CUST_5031_PI415676703	1.41271	Up	Dr.32635	Clathrin interactor 1a	clint1a
CUST_11821_PI415676703	1.4775	Up	Dr.152179	Consortin, connexin sorting protein	cnst
CUST_10566_PI415676703	2.13399	Up	Dr.76124	Cytochrome c oxidase subunit Vb 2	cox5b2
CUST_1144_PI415676703	2.54254	Up	Dr.3613	Ceruloplasmin	cp
CUST_8558_PI415676703	2.19371	Up	Dr.78554	Coproporphyrinogen oxidase	cpox
CUST_7363_PI415676703	1.17835	Up	Dr.78286	C-reactive protein 4	crp4
CUST_10020_PI415676703	2.39952	Up	Dr.81232	Cartilage acidic protein 1a	crtac1a
CUST_564_PI415676703	1.85184	Up	Dr.80555	Cryptochrome 4	cry4
CUST_15512_PI415676714	1.07114	Up	Dr.36775	Crystallin, gamma M1	crygm1
CUST_5164_PI415676703	4.31983	Up	Dr.87252	Crystallin, gamma N2	crygn2
CUST_4814_PI415676703	1.62151	Up	Dr.85255	Cysteine and glycine-rich protein 3 (cardiac LIM protein)	csrp3
CUST_1196_PI415676703	1.23025	Up	Dr.7761	Cullin 1b	cul1b
CUST_3565_PI415676703	2.52454	Up	Dr.15721	Connexin 27.5	cx27.5
CUST_3067_PI415676703	1.49617	Up	Dr.30170	Connexin 52.9	cx52.9
CUST_4461_PI415676703	1.50038	Up	Dr.99352	Chemokine (C-X-C motif) ligand 12a (stromal cell-derived factor 1)	cxcl12a
CUST_1406_PI415676703	2.39747	Up	Dr.11991	CXXC finger 1 (PHD domain)	cxxc1
CUST_3039_PI415676703	1.04514	Up	Dr.80336	Cytochrome P450, subfamily XIA, polypeptide 1	cyp11a1
CUST_11267_PI415676703	1.37863	Up	Dr.133058	Cytochrome P450, family 11, subfamily C, polypeptide 1	cyp11c1
CUST_12540_PI415676703	1.41078	Up	Dr.83194	Cytochrome P450, family 1, subfamily C, polypeptide 1	cyp1c1
CUST_6669_PI415676703	1.35609	Up	Dr.155484	D-amino-acid oxidase 1	dao.1
CUST_1521_PI415676703	3.48654	Up	Dr.82488	DNA-damage-inducible transcript 4	ddit4
CUST_1940_PI415676703	1.4952	Up	Dr.83736	7-dehydrocholesterol reductase	dhcr7
CUST_1554_PI415676703	1.97881	Up	Dr.78158	Dihydrodiol dehydrogenase (dimeric), like	dhdhl
CUST_45_PI415676703	1.33385	Up	Dr.128	Distal-less homeobox gene 1a	dlx1a
CUST_1223_PI415676703	1.0825	Up	Dr.82400	DnaJ (Hsp40) homolog, subfamily B, member 6b	dnajb6b
CUST_4285_PI415676703	1.95182	Up	Dr.82457	DnaJ (Hsp40) homolog, subfamily C, member 15	dnajc15
CUST_3351_PI415676703	1.4462	Up	Dr.80721	DnaJ (Hsp40) homolog, subfamily C, member 2	dnajc2
CUST_4088_PI415676703	1.5967	Up	Dr.83811	Dpy-30 homolog (C. elegans)	dpy30
CUST_2276_PI415676703	2.46719	Up	Dr.28200	DAZ interacting protein 1	dzip1
CUST_6221_PI415676703	1.95117	Up	Dr.29368	Esophageal cancer related gene 4b	ecrg4b
CUST_7945_PI415676703	1.08112	Up	Dr.86504	Endothelin 2	edn2
CUST_4125_PI415676703	1.62327	Up	Dr.32643	Elongation factor-2 kinase	eef2k
CUST_4207_PI415676703	2.28656	Up	Dr.32117	Egl nine homolog 1 (C. elegans)	egln1
CUST_3220_PI415676703	6.7929	Up	Dr.9457	Egl nine homolog 3 (C. elegans)	egln3
CUST_11125_PI415676714	2.51278	Up	Dr.42566	Eukaryotic translation initiation factor 2C, 3b	eif2c3b
CUST_8477_PI415676703	1.28281	Up	Dr.14832	Erbb2 interacting protein	erbb2ip
CUST_1438_PI415676703	3.83395	Up	Dr.86356	ERO1-like (S. cerevisiae)	ero1l
CUST_5941_PI415676703	1.12144	Up	Dr.98888	V-ets erythroblastosis virus E26 oncogene homolog 1a	ets1a
CUST_3371_PI415676703	1.32993	Up	Dr.78313	Fumarylacetoacetate hydrolase domain containing 2A	fahd2a
CUST_1967_PI415676703	1.42163	Up	Dr.75667	Family with sequence similarity 212, member Ab	fam212ab
CUST_3286_PI415676703	1.23133	Up	Dr.80664	Family with sequence similarity 43, member A	fam43a
CUST_1670_PI415676703	1.8605	Up	Dr.76970	F-box and leucine-rich repeat protein 5	fbxl5
CUST_1844_PI415676703	1.65721	Up	Dr.33271	Fibrinogen alpha chain	fga
CUST_7662_PI415676703	1.37881	Up	Dr.40017	Fibroblast growth factor 12b	fgf12b
CUST_1272_PI415676703	1.89188	Up	Dr.76172	Fucosidase, alpha-L- 1, tissue	fuca1
CUST_168_PI415676703	2.18326	Up	Dr.81306	GATA-binding protein 4	gata4
CUST_8752_PI415676703	1.01586	Up	Dr.152100	Expressed sequence AI721528	gb:ai721528
CUST_2761_PI415676703	1.65135	Up	Dr.79884	Glutaryl-Coenzyme A dehydrogenase	gcdh
CUST_8899_PI415676703	1.80919	Up	Dr.148757	G protein-coupled receptor kinase interactor 2b	git2b
CUST_1095_PI415676714	2.0784	Up	Dr.19203	Guanine nucleotide binding protein (G protein), gamma transducing activity polypeptide 2a	gngt2a
CUST_399_PI415676703	1.33387	Up	Dr.11244	Glucose phosphate isomerase a	gpia
CUST_5110_PI415676703	2.53262	Up	Dr.118817	G protein-coupled receptor 137ba	gpr137ba
CUST_6153_PI415676703	2.27606	Up	Dr.86832	GRB2-related adaptor protein a	grapa
A_15_P208465	1.22163	Up	Dr.93999	Glutathione S-transferase pi 2	gstp2
CUST_508_PI415676703	1.15259	Up	Dr.13604	Glycogenin 1a	gyg1a
CUST_1807_PI415676703	1.29899	Up	Dr.26674	Glycogen synthase 1 (muscle)	gys1
CUST_926_PI415676714	3.05198	Up	Dr.105480	Hemoglobin alpha embryonic-1	hbae1
CUST_9737_PI415676703	2.09088	Up	Dr.87218	Hemoglobin beta embryonic-2	hbbe2
CUST_3976_PI415676703	1.63728	Up	Dr.34870	Holocytochrome c synthetase a	hccsa
CUST_1085_PI415676703	1.63775	Up	Dr.9278	Hexokinase 1	hk1
CUST_8391_PI415676703	1.29271	Up	Dr.157385	High mobility group AT-hook 1b	hmga1b
CUST_11188_PI415676703	5.08681	Up	Dr.80362	Hemopexin	hpx
CUST_3150_PI415676703	3.20053	Up	Dr.76315	Insulin-like growth factor binding protein 1a	igfbp1a
CUST_4747_PI415676703	1.33285	Up	Dr.12583	Insulin-like growth factor binding protein 3	igfbp3
CUST_3557_PI415676703	1.27265	Up	Dr.51292	Importin 7	ipo7
CUST_5212_PI415676703	1.17876	Up	Dr.152128	Interferon regulatory factor 2	irf2
CUST_10882_PI415676703	1.04904	Up	Dr.118525	Integrin, alpha 8	itga8
CUST_11983_PI415676703	1.55715	Up	Dr.142266	Integrin, beta 1b	itgb1b
CUST_3804_PI415676703	1.18618	Up	Dr.86243	Jumonji domain containing 6	jmjd6
CUST_11181_PI415676703	1.07153	Up	Dr.162059	KAT8 regulatory NSL complex subunit 2	kansl2
CUST_10445_PI415676703	2.15549	Up	Dr.82337	Kelch repeat and BTB (POZ) domain containing 4	kbtbd4
CUST_11398_PI415676714	2.3341	Up	Dr.96910	Potassium voltage-gated channel, subfamily H (eag-related), member 5a	kcnh5a
CUST_12420_PI415676703	1.05495	Up	Dr.5145	Lysine (K)-specific demethylase 5Ba	kdm5ba
CUST_8034_PI415676703	1.45107	Up	Dr.161993	Kruppel-like factor 13	klf13
CUST_3248_PI415676703	1.63427	Up	Dr.4212	Lactate dehydrogenase A4	ldha
CUST_7051_PI415676703	2.17227	Up	Dr.16318	LIM homeobox 2b	lhx2b
CUST_586_PI415676703	3.70504	Up	Dr.19947	Limb region 1 like	lmbr1l
CUST_12545_PI415676714	1.33143	Up	Dr.136042	Uncharacterized LOC100000253	LOC100000253
CUST_5726_PI415676703	1.17347	Up	Dr.93231	Uncharacterized LOC100003140	LOC100003140
CUST_1013_PI415676714	1.99531	Up	Dr.122056	NCK-interacting protein with SH3 domain-like	LOC100003986
CUST_12444_PI415676703	2.2	Up	Dr.144676	Uncharacterized LOC100150067	LOC100150067
CUST_4469_PI415676714	1.20268	Up	Dr.91651	Brain natriuretic peptide-like	LOC100334610
CUST_5526_PI415676714	1.47342	Up	Dr.116696	39S ribosomal protein L49, mitochondrial-like	LOC558658
CUST_10395_PI415676703	1.2204	Up	Dr.102229	NOD-like receptor C	LOC567883
CUST_11701_PI415676703	1.04084	Up	Dr.144123	Uncharacterized LOC569890	LOC569890
CUST_8564_PI415676703	1.03916	Up	Dr.82367	Nucleoprotein TPR	LOC571089
CUST_2187_PI415676703	1.00011	Up	Dr.58094	Similar to ankyrin repeat domain 25	LOC571549
CUST_16849_PI415676714	1.47917	Up	Dr.92328	Uncharacterized LOC795192	LOC795192
CUST_12253_PI415676703	1.11243	Up	Dr.148356	Fucosyltransferase 9-like	LOC796410
CUST_9639_PI415676703	1.06039	Up	Dr.83208	RELT-like protein 1-like	LOC799556
CUST_8776_PI415676703	1.37173	Up	Dr.78271	Lysyl oxidase-like 2b	loxl2b
CUST_8956_PI415676703	2.99983	Up	Dr.110783	Lysyl oxidase-like 5b	loxl5b
CUST_3013_PI415676703	3.00028	Up	Dr.162066	Lysophosphatidylcholine acyltransferase 4	lpcat4
CUST_6308_PI415676703	2.28467	Up	Dr.82810	Leucine-rich repeat, immunoglobulin-like and transmembrane domains 2	lrit2
CUST_2936_PI415676703	1.68413	Up	Dr.76034	Myoglobin	mb
CUST_6469_PI415676703	2.39824	Up	Dr.26893	Myeloid cell leukemia sequence 1b	mcl1b
CUST_6086_PI415676703	1.23598	Up	Dr.428	MID1 interacting protein 1, like	mid1ip1l
CUST_832_PI415676703	1.77729	Up	Dr.6680	MAP kinase-interacting serine/threonine kinase 2a	mknk2a
CUST_5166_PI415676703	1.48605	Up	Dr.30833	Mitochondrial ribosomal protein L16	mrpl16
CUST_15396_PI415676714	1.03106	Up	Dr.29846	Membrane-spanning 4-domains, subfamily A, member 17A.1	ms4a17a.1
CUST_2569_PI415676703	2.92479	Up	Dr.29034	Myosin, heavy polypeptide 6, cardiac muscle, alpha	myh6
CUST_6003_PI415676703	1.36394	Up	Dr.116310	NAD kinase a	nadka
CUST_2049_PI415676703	1.00455	Up	Dr.75780	Neurogenin 1	neurog1
CUST_9339_PI415676703	1.07485	Up	Dr.140255	Naked cuticle homolog 3, like	nkd3l
CUST_10_PI415676703	1.56272	Up	Dr.75753	Notch homolog 1a	notch1a
CUST_2494_PI415676703	1.28553	Up	Dr.75827	Notch homolog 3	notch3
CUST_5596_PI415676714	1.36769	Up	Dr.72101	Natriuretic peptide precursor A	nppa
CUST_8127_PI415676703	2.11957	Up	Dr.74223	5'-nucleotidase domain containing 2	nt5dc2
CUST_655_PI415676703	1.99118	Up	Dr.14749	Nucleoporin 155	nup155
CUST_7719_PI415676703	2.30208	Up	Dr.87360	Olfactomedin-like 3a	olfml3a
CUST_3409_PI415676703	1.38398	Up	Dr.132376	Oxidative-stress responsive 1b	oxsr1b
CUST_715_PI415676703	4.96311	Up	Dr.3932	Prolyl 4-hydroxylase, alpha polypeptide I b	p4ha1b
CUST_3881_PI415676703	2.54935	Up	Dr.19144	Procollagen-proline, 2-oxoglutarate 4-dioxygenase (proline 4-hydroxylase), alpha polypeptide 2	p4ha2
CUST_5060_PI415676703	1.76394	Up	Dr.80728	PARK2 co-regulated	pacrg
CUST_6279_PI415676703	1.10173	Up	Dr.85104	Protein kinase C and casein kinase substrate in neurons 1a	pacsin1a
CUST_6541_PI415676703	1.54902	Up	Dr.35811	Phosphoribosylaminoimidazole carboxylase, phosphoribosylaminoimidazole succinocarboxamide synthetase	paics
CUST_113_PI415676703	1.14119	Up	Dr.81269	Paired box gene 2b	pax2b
CUST_2756_PI415676703	1.31348	Up	Dr.132490	Phosphoenolpyruvate carboxykinase 2 (mitochondrial)	pck2
CUST_17262_PI415676714	1.98587	Up	Dr.105582	Phosducin-like	pdcl
CUST_10415_PI415676703	1.00114	Up	Dr.76839	Phosducin-like 3	pdcl3
CUST_2624_PI415676703	3.91778	Up	Dr.78868	6-phosphofructo-2-kinase/fructose-2,6-biphosphatase 3	pfkfb3
CUST_9677_PI415676703	2.72589	Up	Dr.41754	Phosphofructokinase, muscle b	pfkmb
CUST_1232_PI415676703	1.49854	Up	Dr.945	Phosphoglycerate mutase 1a	pgam1a
CUST_683_PI415676703	1.90849	Up	Dr.79861	Pyruvate kinase, muscle, a	pkma
CUST_6128_PI415676703	1.17003	Up	Dr.82515	Pleiomorphic adenoma gene-like 2	plagl2
CUST_8509_PI415676703	3.35644	Up	Dr.104353	Procollagen-lysine 1, 2-oxoglutarate 5-dioxygenase 1a	plod1a
CUST_12545_PI415676703	1.02159	Up	Dr.70123	Proline-rich nuclear receptor coactivator 2	pnrc2
CUST_11519_PI415676703	2.51474	Up	Dr.134154	Plac8 onzin related protein 4	ponzr4
CUST_6929_PI415676703	1.12481	Up	Dr.48619	P450 (cytochrome) oxidoreductase	por
CUST_850_PI415676703	3.11728	Up	Dr.75454	Peter pan homolog (Drosophila)	ppan
CUST_8437_PI415676703	1.89361	Up	Dr.79638	Protein phosphatase, Mg2+/Mn2+ dependent, 1H	ppm1h
CUST_10900_PI415676703	2.05426	Up	Dr.120351	Protein phosphatase 1, regulatory (inhibitor) subunit 3D a	ppp1r3da
CUST_17970_PI415676714	3.10107	Up	Dr.20078	Protein tyrosine phosphatase, receptor type, U, b	ptprub
CUST_1794_PI415676703	1.00179	Up	Dr.76123	Phosphorylase, glycogen (muscle) b	pygmb
CUST_9642_PI415676703	1.99989	Up	Dr.40317	Regulatory factor X, 1a (influences HLA class II expression)	rfx1a
CUST_2566_PI415676703	1.00477	Up	Dr.75538	Regulator of G-protein signalling 4	rgs4
CUST_9659_PI415676703	1.38406	Up	Dr.115641	Rhesus blood group, C glycoprotein a	rhcga
CUST_555_PI415676703	2.07668	Up	Dr.75930	Rhophilin, Rho GTPase binding protein 2	rhpn2
CUST_2443_PI415676703	1.19796	Up	Dr.81557	Retinaldehyde binding protein 1a	rlbp1a
CUST_5757_PI415676703	1.49338	Up	Dr.150723	Ring finger protein 150a	rnf150a
CUST_5066_PI415676703	1.32426	Up	Dr.88655	Ring finger protein 24	rnf24
CUST_9500_PI415676703	1.00263	Up	Dr.114548	Radical S-adenosyl methionine domain containing 1	rsad1
CUST_1369_PI415676703	1.46421	Up	Dr.1208	Ribosomal L24 domain containing 1	rsl24d1
CUST_9503_PI415676703	3.07219	Up	Dr.14713	Sc:d136	sc:d136
CUST_3450_PI415676703	1.89666	Up	Dr.35193	SDA1 domain containing 1	sdad1
CUST_6909_PI415676703	1.82364	Up	Dr.6935	Sema domain, transmembrane domain (TM), and cytoplasmic domain, (semaphorin) 6D	sema6d
CUST_10489_PI415676703	1.90629	Up	Dr.17178	Selenoprotein N, 1	sepn1
CUST_10490_PI415676703	4.84578	Up	Dr.80915	Selenoprotein W, 2b	sepw2b
CUST_11693_PI415676703	2.73756	Up	Dr.82062	Serpin peptidase inhibitor, clade B (ovalbumin), member 1, like 1	serpinb1l1
CUST_702_PI415676703	1.3689	Up	Dr.79374	Serine (or cysteine) proteinase inhibitor, clade E (nexin, plasminogen activator inhibitor type 1), member 2	serpine2
CUST_11814_PI415676703	1.25899	Up	Dr.91081	Serpin peptidase inhibitor, clade E (nexin, plasminogen activator inhibitor type 1), member 3	serpine3
CUST_11185_PI415676703	1.65164	Up	Dr.133684	Sharpin and rbck1 related	shrprbck1r
CUST_10851_PI415676703	1.19792	Up	Dr.43886	Si:ch1073-291c23.2	si:ch1073-291c23.2
CUST_11893_PI415676703	1.16675	Up	Dr.33631	Si:ch211-124k10.2	si:ch211-124k10.2
CUST_7837_PI415676703	1.21293	Up	Dr.154224	Si:ch211-199m3.1	si:ch211-199m3.1
CUST_9637_PI415676703	1.21903	Up	Dr.140520	Si:ch211-215m21.17	si:ch211-215m21.17
CUST_12585_PI415676703	1.29576	Up	Dr.82064	Si:ch211-235o23.1	si:ch211-235o23.1
CUST_7629_PI415676703	2.07665	Up	Dr.79914	Si:ch211-240l19.5	si:ch211-240l19.5
CUST_10734_PI415676703	1.25601	Up	Dr.76160	Si:ch211-66i15.4	si:ch211-66i15.4
CUST_7890_PI415676703	1.1357	Up	Dr.22027	Si:dkey-117n7.5	si:dkey-117n7.5
CUST_10461_PI415676703	1.09297	Up	Dr.51275	Si:dkey-158b13.2	si:dkey-158b13.2
CUST_11464_PI415676703	1.60303	Up	Dr.116221	Si:dkey-190g11.3	si:dkey-190g11.3
CUST_11932_PI415676703	1.6874	Up	Dr.89538	Si:dkey-193b15.5	si:dkey-193b15.5
CUST_10710_PI415676703	1.16631	Up	Dr.91499	Si:dkey-197d18.2	si:dkey-197d18.2
CUST_11903_PI415676703	2.04221	Up	Dr.120238	Si:dkey-286j15.1	si:dkey-286j15.1
CUST_17365_PI415676714	1.66466	Up	Dr.32436	Si:dkey-42i9.4	si:dkey-42i9.4
CUST_10912_PI415676703	1.57887	Up	Dr.7150	Si:dkey-5i22.6	si:dkey-5i22.6
CUST_9846_PI415676703	1.76734	Up	Dr.77654	Secreted immunoglobulin domain 4	sid4
CUST_964_PI415676703	2.28654	Up	Dr.23391	Solute carrier family 16 (monocarboxylic acid transporters), member 3	slc16a3
CUST_8240_PI415676703	1.6902	Up	Dr.83274	Solute carrier family 25, member 38a	slc25a38a
CUST_8215_PI415676703	2.53045	Up	Dr.86244	Smith-Magenis syndrome chromosome region, candidate 7b	smcr7b
CUST_7729_PI415676703	1.01758	Up	Dr.82013	Heme-binding protein soul3	soul3
CUST_8687_PI415676703	1.21859	Up	Dr.52415	SRY-box containing gene 1b	sox1b
CUST_12752_PI415676703	1.01794	Up	Dr.29691	Spermatogenesis associated 2	spata2
CUST_5684_PI415676703	1.15644	Up	Dr.151448	Spen homolog, transcriptional regulator (Drosophila)	spen
CUST_292_PI415676703	1.6221	Up	Dr.32057	Sprouty (Drosophila) homolog 4	spry4
CUST_224_PI415676703	1.42553	Up	Dr.75139	Spectrin, beta, erythrocytic	sptb
CUST_5865_PI415676703	2.40915	Up	Dr.81511	Sulfide quinone reductase-like (yeast)	sqrdl
CUST_8563_PI415676703	1.55527	Up	Dr.77600	Sarcalumenin	srl
CUST_7221_PI415676703	1.20086	Up	Dr.92219	Sarcospan (Kras oncogene-associated gene)	sspn
CUST_7787_PI415676703	3.21301	Up	Dr.94300	Stanniocalcin 1	stc1
CUST_5963_PI415676703	1.45744	Up	Dr.76505	STEAP family member 4	steap4
CUST_12559_PI415676703	1.61676	Up	Dr.77087	Storkhead box 1	stox1
CUST_4300_PI415676703	1.74639	Up	Dr.78716	Sulfatase modifying factor 1	sumf1
CUST_12304_PI415676703	1.39297	Up	Dr.105269	Suppressor of Ty 16 homolog	supt16h
CUST_51_PI415676703	2.27528	Up	Dr.224	T-box gene 6	tbx6
CUST_4601_PI415676703	1.65542	Up	Dr.88666	Transglutaminase 2, C polypeptide A	tgm2a
CUST_4774_PI415676703	1.35406	Up	Dr.18458	Thimet oligopeptidase 1	thop1
CUST_7751_PI415676703	1.60281	Up	Dr.73871	TCDD-inducible poly(ADP-ribose) polymerase	tiparp
CUST_4800_PI415676703	1.72228	Up	Dr.91108	Transmembrane protein 189	tmem189
CUST_2317_PI415676703	1.06917	Up	Dr.80305	Transmembrane protein 30Aa	tmem30aa
A_15_P193701	1.01631	Up	Dr.4157	Triosephosphate isomerase 1b	tpi1b
CUST_1007_PI415676703	1.41196	Up	Dr.13043	Tyrosylprotein sulfotransferase 1, like	tpst1l
CUST_10993_PI415676703	1.38056	Up	Dr.73145	Tripartite motif-containing 32	trim32
CUST_11013_PI415676703	1.08968	Up	Dr.120331	Tripartite motif containing 35-39	trim35-39
CUST_7107_PI415676703	1.65491	Up	Dr.114190	TROVE domain family, member 2	trove2
CUST_9261_PI415676703	1.40031	Up	Dr.75971	TSC22 domain family 2	tsc22d2
CUST_821_PI415676703	1.8696	Up	Dr.30175	Thioredoxin-like 1	txnl1
CUST_126_PI415676703	1.17448	Up	Dr.110691	TYRO3 protein tyrosine kinase	tyro3
CUST_9100_PI415676703	1.05701	Up	Dr.40650	Ubiquitin associated protein 2	ubap2
CUST_9384_PI415676703	1.43755	Up	Dr.84898	Upper zone of growth plate and cartilage matrix associated a	ucmaa
CUST_5983_PI415676703	1.42477	Up	Dr.2166	Uroporphyrinogen decarboxylase	urod
CUST_17561_PI415676714	1.26601	Up	Dr.24977	Urotensin 2, beta	uts2b
CUST_9502_PI415676703	1.55398	Up	Dr.81382	Vascular cell adhesion molecule 1	vcam1
CUST_6824_PI415676703	2.5686	Up	Dr.79865	Vascular endothelial growth factor Ab	vegfab
CUST_15831_PI415676714	1.55466	Up	Dr.19805	Von Hippel-Lindau tumor suppressor like	vhll
CUST_1601_PI415676703	2.20118	Up	Dr.33037	WD repeat and SOCS box-containing 1	wsb1
CUST_4783_PI415676703	1.95989	Up	Dr.34284	Zgc:101560	zgc:101560
CUST_4717_PI415676703	1.73331	Up	Dr.151355	Zgc:101635	zgc:101635
CUST_5254_PI415676703	1.37692	Up	Dr.79673	Zgc:101853	zgc:101853
CUST_10653_PI415676703	1.22525	Up	Dr.142245	Zgc:110171	zgc:110171
CUST_7176_PI415676714	1.40343	Up	Dr.29194	Zgc:110216	zgc:110216
CUST_6255_PI415676703	1.20559	Up	Dr.77550	Zgc:110647	zgc:110647
CUST_5429_PI415676703	1.13393	Up	Dr.87721	Zgc:110796	zgc:110796
CUST_6444_PI415676703	1.02971	Up	Dr.119567	Zgc:112211	zgc:112211
CUST_4537_PI415676703	1.20525	Up	Dr.77210	Zgc:112368	zgc:112368
CUST_5402_PI415676703	1.01171	Up	Dr.21205	Zgc:112964	zgc:112964
CUST_5374_PI415676703	1.52881	Up	Dr.121138	Zgc:113102	zgc:113102
CUST_6770_PI415676703	3.97018	Up	Dr.126607	Zgc:113984	zgc:113984
CUST_6706_PI415676703	2.33844	Up	Dr.90271	Zgc:114175	zgc:114175
CUST_8535_PI415676703	1.12703	Up	Dr.76652	Zgc:153012	zgc:153012
CUST_8387_PI415676703	2.63535	Up	Dr.49001	Zgc:153288	zgc:153288
CUST_7705_PI415676703	1.06477	Up	Dr.83024	Zgc:153293	zgc:153293
CUST_8307_PI415676703	2.39963	Up	Dr.22379	Zgc:153522	zgc:153522
CUST_8114_PI415676703	1.71201	Up	Dr.79375	Zgc:153633	zgc:153633
CUST_11333_PI415676703	1.05378	Up	Dr.142523	Zgc:153924	zgc:153924
CUST_8966_PI415676703	1.48127	Up	Dr.17381	Zgc:153957	zgc:153957
CUST_8262_PI415676703	5.11358	Up	Dr.82553	Zgc:154097	zgc:154097
CUST_8381_PI415676703	1.31011	Up	Dr.78291	Zgc:154116	zgc:154116
CUST_8786_PI415676703	1.07944	Up	Dr.90294	Zgc:158357	zgc:158357
CUST_9998_PI415676703	1.82332	Up	Dr.88502	Zgc:158376	zgc:158376
CUST_9167_PI415676703	3.01268	Up	Dr.79060	Zgc:162126	zgc:162126
CUST_9147_PI415676703	1.37338	Up	Dr.78228	Zgc:162825	zgc:162825
CUST_9646_PI415676703	1.06614	Up	Dr.74865	Zgc:162952	zgc:162952
CUST_9943_PI415676703	1.20618	Up	Dr.134633	Zgc:165525	zgc:165525
CUST_17224_PI415676714	1.54513	Up	Dr.85931	Zgc:165608	zgc:165608
CUST_9951_PI415676703	1.17395	Up	Dr.150892	Zgc:165617	zgc:165617
CUST_10931_PI415676703	1.13502	Up	Dr.120256	Zgc:171550	zgc:171550
CUST_10477_PI415676703	1.59985	Up	Dr.161755	Zgc:171687	zgc:171687
CUST_10056_PI415676703	2.19256	Up	Dr.85352	Zgc:171704	zgc:171704
CUST_10538_PI415676703	1.11896	Up	Dr.104654	Zgc:173737	zgc:173737
CUST_11051_PI415676703	1.19506	Up	Dr.133530	Zgc:174904	zgc:174904
CUST_10510_PI415676703	2.34645	Up	Dr.27020	Zgc:174917	zgc:174917
CUST_11535_PI415676703	1.27836	Up	Dr.143562	Zgc:175247	zgc:175247
CUST_5058_PI415676714	1.10859	Up	Dr.134880	Zgc:193538	zgc:193538
CUST_1046_PI415676703	1.28724	Up	Dr.150590	Zgc:56039	zgc:56039
CUST_879_PI415676703	1.0384	Up	Dr.79814	Zgc:56292	zgc:56292
CUST_1308_PI415676703	1.4858	Up	Dr.113626	Zgc:56306	zgc:56306
CUST_2101_PI415676703	1.72084	Up	Dr.128325	Zgc:63645	zgc:63645
CUST_1537_PI415676703	1.11309	Up	Dr.18420	Zgc:63938	zgc:63938
CUST_2596_PI415676703	1.00388	Up	Dr.77684	Zgc:66385	zgc:66385
CUST_3527_PI415676703	2.41004	Up	Dr.42273	Zgc:76883	zgc:76883
CUST_2833_PI415676703	1.01975	Up	Dr.82216	Zgc:77358	zgc:77358
CUST_3261_PI415676703	1.98039	Up	Dr.85841	Zgc:77466	zgc:77466
CUST_3687_PI415676703	2.8861	Up	Dr.150544	Zgc:86738	zgc:86738
CUST_3800_PI415676703	1.24707	Up	Dr.79252	Zgc:92432	zgc:92432
CUST_4450_PI415676714	1.98608	Up	Dr.150705	Zgc:92880	zgc:92880
CUST_5697_PI415676714	1.01553	Up	Dr.83409	Zgc:92907	zgc:92907
CUST_6984_PI415676703	1.09979	Up	Dr.77356	Zinc finger protein 292b	znf292b
CUST_8678_PI415676703	2.58085	Up	Dr.162063	Zinc finger protein 395a	znf395a
CUST_8214_PI415676703	2.93505	Up	Dr.108194	Zinc finger protein 438	znf438
CUST_5939_PI415676703	1.82355	Up	Dr.3201	Zinc finger-like gene 2a	znfl2a
CUST_5316_PI415676703	2.88059	Up	Dr.144709	Wnt/beta-catenin target 23f-17 mRNA sequence
CUST_4372_PI415676703	-1.41567	Down	Dr.88663	Alanyl-tRNA synthetase domain containing 1	aarsd1
CUST_11858_PI415676703	-1.08889	Down	Dr.19520	ATP-binding cassette, sub-family B (MDR/TAP), member 9	abcb9
CUST_5152_PI415676703	-1.21169	Down	Dr.132933	ATP-binding cassette, sub-family C (CFTR/MRP), member 4	abcc4
CUST_8129_PI415676703	-1.08234	Down	Dr.88047	Abhydrolase domain containing 12	abhd12
CUST_8501_PI415676703	-1.56354	Down	Dr.107944	Amiloride binding protein 1 (amine oxidase (copper-containing))	abp1
CUST_3050_PI415676703	-1.04737	Down	Dr.132310	Acyl-Coenzyme A dehydrogenase, C-4 to C-12 straight chain	acadm
CUST_11192_PI415676703	-1.33267	Down	Dr.3523	Acyl-Coenzyme A dehydrogenase, very long chain	acadvl
CUST_5616_PI415676703	-1.50096	Down	Dr.108377	1-aminocyclopropane-1-carboxylate synthase homolog (Arabidopsis)(non-functional)	accs
CUST_5105_PI415676703	-1.06089	Down	Dr.76987	Angiotensin I converting enzyme (peptidyl-dipeptidase A) 2	ace2
CUST_6383_PI415676703	-2.14597	Down	Dr.42603	Acyl-CoA thioesterase 11a	acot11a
CUST_4663_PI415676703	-1.48945	Down	Dr.17289	Acyl-CoA thioesterase 7	acot7
CUST_12751_PI415676703	-1.17794	Down	Dr.79130	Acyl-CoA synthetase family member 2	acsf2
CUST_4613_PI415676703	-1.46836	Down	Dr.117302	Acyl-CoA synthetase long-chain family member 5	acsl5
CUST_2495_PI415676703	-1.29472	Down	Dr.20277	Actin, alpha 2, smooth muscle, aorta	acta2
CUST_4014_PI415676703	-1.37749	Down	Dr.160385	Aspartoacylase (aminocyclase) 3.1	acy3.1
CUST_1339_PI415676703	-1.18871	Down	Dr.77153	Adenosine kinase b	adkb
CUST_1630_PI415676703	-1.42203	Down	Dr.81641	Amino-terminal enhancer of split	aes
CUST_8247_PI415676703	-1.94823	Down	Dr.115482	Agmatine ureohydrolase (agmatinase)	agmat
CUST_8506_PI415676703	-1.0311	Down	Dr.30677	1-acylglycerol-3-phosphate O-acyltransferase 2 (lysophosphatidic acid acyltransferase, beta)	agpat2
CUST_4028_PI415676703	-1.17572	Down	Dr.106485	1-acylglycerol-3-phosphate O-acyltransferase 9	agpat9
CUST_1106_PI415676703	-1.52456	Down	Dr.29757	Alpha-2-HS-glycoprotein	ahsg
CUST_3591_PI415676703	-1.18128	Down	Dr.88645	Aldo-keto reductase family 1, member B1 (aldose reductase)	akr1b1
CUST_6227_PI415676703	-1.23413	Down	Dr.40232	Asparagine-linked glycosylation 3 homolog (S. cerevisiae, alpha-1,3-mannosyltransferase)	alg3
CUST_4891_PI415676703	-1.33133	Down	Dr.78748	Aminomethyltransferase	amt
CUST_2703_PI415676703	-2.40961	Down	Dr.77109	Amylase, alpha 2A; pancreatic	amy2a
CUST_10307_PI415676703	-1.1581	Down	Dr.93062	Angiopoietin-like 1	angptl1
CUST_4011_PI415676703	-2.22885	Down	Dr.85107	Apolipoprotein A-I binding protein	apoa1bp
CUST_5904_PI415676703	-1.34771	Down	Dr.40351	Rho GTPase activating protein 1	arhgap1
CUST_10345_PI415676703	-1.4631	Down	Dr.79189	ADP-ribosylation factor-like 6 interacting protein 5a	arl6ip5a
CUST_5127_PI415676703	-1.57491	Down	Dr.37168	N-acylsphingosine amidohydrolase 2	asah2
CUST_4553_PI415676703	-1.28375	Down	Dr.90968	Ankyrin repeat and SOCS box-containing protein 12b	asb12b
CUST_10816_PI415676703	-1.7849	Down	Dr.4095	Argininosuccinate synthetase 1	ass1
CUST_8696_PI415676703	-1.09279	Down	Dr.22150	Atonal homolog 8	atoh8
CUST_6883_PI415676703	-1.4751	Down	Dr.122142	ATPase, Na+/K+ transporting, alpha 3b polypeptide	atp1a3b
CUST_646_PI415676703	-1.21391	Down	Dr.16838	ATPase, Ca++ transporting, cardiac muscle, slow twitch 2a	atp2a2a
CUST_1036_PI415676703	-1.03636	Down	Dr.29150	ATP synthase, H+ transporting, mitochondrial Fo complex, subunit C3 (subunit 9), genome duplicate a	atp5g3a
CUST_3175_PI415676703	-1.04889	Down	Dr.75999	ATP synthase, H+ transporting, mitochondrial F0 complex, subunit F6	atp5j
CUST_391_PI415676703	-1.00705	Down	Dr.116641	ATPase, H+ transporting, lysosomal V1 subunit B2	atp6v1b2
CUST_3526_PI415676714	-1.22666	Down	Dr.79629	Antizyme inhibitor 1a	azin1a
CUST_2121_PI415676703	-1.1463	Down	Dr.77427	Beta-2-microglobulin, like	b2ml
CUST_10157_PI415676703	-1.79092	Down	Dr.36673	UDP-GlcNAc:betaGal beta-1,3-N-acetylglucosaminyltransferase 5b	b3gnt5b
CUST_8428_PI415676703	-1.55267	Down	Dr.86212	Bardet-Biedl syndrome 4	bbs4
CUST_3040_PI415676703	-1.48193	Down	Dr.12383	Beta-carotene 15,15'-monooxygenase 1	bcmo1
CUST_11118_PI415676703	-1.07191	Down	Dr.76844	BMS1-like, ribosome assembly protein (yeast)	bms1l
CUST_608_PI415676703	-1.26929	Down	Dr.99	Bscv (C20orf3) homolog	bscv
CUST_3813_PI415676703	-1.62582	Down	Dr.107013	Bloodthirsty-related gene family, member 25	btr25
CUST_6792_PI415676703	-1.77574	Down	Dr.88805	Six-cysteine containing astacin protease 4	c6ast4
CUST_10385_PI415676703	-1.43702	Down	Dr.124244	Carbonic anhydrase XV a	ca15a
CUST_3661_PI415676703	-1.80742	Down	Dr.108624	Calcium binding protein 39	cab39
CUST_6288_PI415676703	-1.0634	Down	Dr.23234	Calcium binding protein 5b	cabp5b
CUST_5318_PI415676703	-1.0351	Down	Dr.2668	Carbamoyl-phosphate synthetase 2, aspartate transcarbamylase, and dihydroorotase	cad
CUST_1700_PI415676703	-1.0111	Down	Dr.162036	Calmodulin 2b, (phosphorylase kinase, delta)	calm2b
CUST_2580_PI415676703	-1.89421	Down	Dr.9874	Calcium/calmodulin-dependent protein kinase IGa	camk1ga
CUST_7233_PI415676703	-1.78136	Down	Dr.80592	Calcium/calmodulin-dependent protein kinase (CaM kinase) II alpha	camk2a
CUST_4431_PI415676703	-1.22624	Down	Dr.81537	Calcium activated nucleotidase 1b	cant1b
CUST_6515_PI415676703	-3.08597	Down	Dr.76656	Calpain 8	capn8
CUST_11191_PI415676703	-1.55051	Down	Dr.82555	Cystathionine-beta-synthase a	cbsa
CUST_1750_PI415676703	-3.51817	Down	Dr.79716	Cysteine conjugate-beta lyase; cytoplasmic (glutamine transaminase K, kyneurenine aminotransferase)	ccbl1
CUST_9294_PI415676703	-1.97042	Down	Dr.86805	Coiled-coil domain containing 127	ccdc127
CUST_15718_PI415676714	-1.46957	Down	Dr.76247	CC chemokine 1	ccl1
CUST_9958_PI415676703	-1.15473	Down	Dr.111219	Caudal type homeobox 1 b	cdx1b
CUST_6007_PI415676703	-1.26402	Down	Dr.84820	Chromatin modifying protein 4C	chmp4c
CUST_893_PI415676703	-1.01544	Down	Dr.75843	Choline phosphotransferase 1	chpt1
CUST_4520_PI415676703	-1.00311	Down	Dr.85037	Cholinergic receptor, nicotinic, epsilon	chrne
CUST_4240_PI415676703	-1.3697	Down	Dr.83731	Cytosolic iron-sulfur protein assembly 1 homolog (S. cerevisiae)	ciao1
CUST_5954_PI415676703	-1.38495	Down	Dr.81785	Calcium and integrin binding 1 (calmyrin)	cib1
CUST_4410_PI415676703	-1.05612	Down	Dr.83937	Claudin k	cldnk
CUST_3939_PI415676703	-1.09394	Down	Dr.6571	CNDP dipeptidase 2 (metallopeptidase M20 family)	cndp2
CUST_8393_PI415676703	-1.25033	Down	Dr.82449	Component of oligomeric golgi complex 7	cog7
CUST_7148_PI415676703	-1.37077	Down	Dr.91555	Copper metabolism (Murr1) domain containing 1	commd1
CUST_9953_PI415676703	-1.06647	Down	Dr.82671	Coenzyme Q9 homolog (S. cerevisiae)	coq9
CUST_3781_PI415676703	-1.77521	Down	Dr.77135	Carboxypeptidase A4	cpa4
CUST_4830_PI415676703	-1.29759	Down	Dr.83085	Carnitine palmitoyltransferase 1B (muscle)	cpt1b
CUST_5054_PI415676703	-1.16529	Down	Dr.75429	Carnitine palmitoyltransferase II	cpt2
CUST_1330_PI415676703	-1.23007	Down	Dr.51767	Carboxypeptidase, vitellogenic-like	cpvl
CUST_10060_PI415676703	-1.61036	Down	Dr.118296	Crystallin, beta B1, like 3	crybb1l3
CUST_7420_PI415676703	-3.492	Down	Dr.79547	Crystallin, lambda 1	cryl1
CUST_9373_PI415676703	-3.3334	Down	Dr.89488	Capthepsin B, b	ctsbb
CUST_4253_PI415676703	-1.19714	Down	Dr.34080	Cut-like homeobox 1b	cux1b
CUST_2781_PI415676703	-1.40656	Down	Dr.21365	Connexin 44.2	cx44.2
CUST_6443_PI415676703	-1.19135	Down	Dr.85123	Cytochrome b5 reductase 4	cyb5r4
CUST_16868_PI415676714	-1.79738	Down	Dr.76432	Cytochrome c, somatic b	cycsb
CUST_1022_PI415676703	-3.12967	Down	Dr.81638	Cytochrome P450, family 2, subfamily K, polypeptide 6	cyp2k6
CUST_5035_PI415676703	-1.46654	Down	Dr.37032	Cytochrome P450, family 2, subfamily N, polypeptide 13	cyp2n13
CUST_8969_PI415676703	-1.21867	Down	Dr.89392	Cysteine-rich, angiogenic inducer, 61	cyr61
CUST_2911_PI415676703	-1.11159	Down	Dr.79878	Disabled homolog 2 (Drosophila)	dab2
CUST_3250_PI415676703	-1.06653	Down	Dr.28279	DCN1, defective in cullin neddylation 1, domain containing 5 (S. cerevisiae)	dcun1d5
CUST_11019_PI415676703	-1.41515	Down	Dr.41756	DEAD (Asp-Glu-Ala-Asp) box polypeptide 43	ddx43
CUST_8425_PI415676703	-1.04027	Down	Dr.78362	Desmin b	desmb
CUST_2427_PI415676703	-1.19917	Down	Dr.77202	Dehydrogenase/reductase (SDR family) member 9	dhrs9
CUST_3922_PI415676703	-1.55568	Down	Dr.76544	Deiodinase, iodothyronine, type I	dio1
CUST_6048_PI415676703	-1.08567	Down	Dr.67521	DNA (cytosine-5-)-methyltransferase 3	dnmt3
CUST_3634_PI415676703	-2.23482	Down	Dr.80284	DNA-damage regulated autophagy modulator 2b	dram2b
CUST_2510_PI415676703	-1.84309	Down	Dr.77698	Developmentally regulated GTP binding protein 2	drg2
CUST_16475_PI415676714	-1.59238	Down	Dr.42025	Epstein-Barr virus induced gene 3	ebi3
CUST_8217_PI415676703	-1.25654	Down	Dr.105286	ECSIT homolog (Drosophila)	ecsit
CUST_10918_PI415676703	-1.32177	Down	Dr.7607	Eukaryotic translation elongation factor 1 alpha 1b	eef1a1b
CUST_3924_PI415676703	-1.55406	Down	Dr.150487	EGF-like-domain, multiple 6	egfl6
CUST_3639_PI415676703	-2.61261	Down	Dr.76244	Eukaryotic translation initiation factor 6	eif6
CUST_2638_PI415676703	-1.04502	Down	Dr.81952	Elongation of very long chain fatty acids (FEN1/Elo2, SUR4/Elo3, yeast)-like 4b	elovl4b
CUST_2356_PI415676703	-1.84781	Down	Dr.81060	Enolase 1b, (alpha)	eno1b
CUST_7834_PI415676703	-2.31843	Down	Dr.74381	Ectonucleotide pyrophosphatase/phosphodiesterase 5	enpp5
CUST_4676_PI415676703	-1.12416	Down	Dr.36534	Electron-transferring-flavoprotein dehydrogenase	etfdh
CUST_11683_PI415676703	-1.10257	Down	Dr.77557	Envoplakin a	evpla
CUST_6435_PI415676703	-1.6341	Down	Dr.19659	Ezrin like	ezrl
CUST_16619_PI415676714	-1.30031	Down	Dr.86913	Fatty acid binding protein 6, ileal (gastrotropin)	fabp6
CUST_3405_PI415676703	-1.68281	Down	Dr.75661	Fatty acid desaturase 2	fads2
CUST_3413_PI415676703	-1.21953	Down	Dr.78880	Family with sequence similarity 213, member B	fam213b
CUST_9376_PI415676703	-1.07194	Down	Dr.118653	Family with sequence similarity 26, member E	fam26e
CUST_4453_PI415676703	-1.03449	Down	Dr.85318	Family with sequence similarity 49, member A	fam49a
CUST_7359_PI415676703	-1.10514	Down	Dr.79262	F-box protein 5	fbxo5
CUST_6696_PI415676703	-2.25275	Down	Dr.88298	F-box protein 7	fbxo7
CUST_5945_PI415676703	-2.28921	Down	Dr.160761	Fin bud initiation factor b	fibinb
CUST_7343_PI415676703	-1.9511	Down	Dr.81111	Flj13639	flj13639
CUST_5083_PI415676703	-1.03643	Down	Dr.160161	FBJ murine osteosarcoma viral oncogene homolog B	fosb
CUST_6021_PI415676703	-1.2219	Down	Dr.133989	Forkhead box N2b	foxn2b
CUST_12677_PI415676703	-1.08631	Down	Dr.81280	Frizzled-related protein	frzb
CUST_4570_PI415676703	-1.00866	Down	Dr.78525	Fucosidase, alpha-L- 2, plasma	fuca2
CUST_1264_PI415676703	-1.53764	Down	Dr.32376	UDP-galactose-4-epimerase	gale
CUST_4556_PI415676703	-1.38742	Down	Dr.34264	Glycerophosphodiester phosphodiesterase domain containing 1	gdpd1
CUST_17577_PI415676714	-1.18982	Down	Dr.13962	GINS complex subunit 3	gins3
CUST_8588_PI415676703	-1.0682	Down	Dr.78304	Glycerol kinase 5 (putative)	gk5
CUST_4825_PI415676703	-1.04515	Down	Dr.80301	GLI pathogenesis-related 2, like	glipr2l
CUST_5119_PI415676703	-1.29789	Down	Dr.79325	Glycosyltransferase 8 domain containing 1	glt8d1
CUST_15587_PI415676714	-1.06912	Down	Dr.78891	Glutamate dehydrogenase 1a	glud1a
CUST_3541_PI415676703	-1.37948	Down	Dr.143718	Glutamate dehydrogenase 1b	glud1b
CUST_2901_PI415676703	-1.48981	Down	Dr.81958	Guanine nucleotide binding protein (G protein), alpha transducing activity polypeptide 2	gnat2
CUST_2937_PI415676703	-1.33369	Down	Dr.81932	Guanine nucleotide binding protein (G protein), beta polypeptide 3b	gnb3b
CUST_9566_PI415676703	-1.20508	Down	Dr.88054	G protein-coupled receptor 161	gpr161
CUST_4544_PI415676703	-1.45575	Down	Dr.105808	Growth factor receptor-bound protein 10a	grb10a
CUST_7539_PI415676703	-1.13346	Down	Dr.43014	G protein-coupled receptor kinase 1 b	grk1b
CUST_2374_PI415676703	-1.22334	Down	Dr.79569	Growth hormone regulated TBC protein 1a	grtp1a
CUST_8403_PI415676703	-1.20048	Down	Dr.82657	Guanylate cyclase activator 1B	guca1b
CUST_6769_PI415676703	-1.57076	Down	Dr.82951	Guanylate kinase 1b	guk1b
CUST_10471_PI415676703	-1.31515	Down	Dr.765	Hydroxyacyl-Coenzyme A dehydrogenase/3-ketoacyl-Coenzyme A thiolase/enoyl-Coenzyme A hydratase, alpha subunit a	hadhaa
CUST_974_PI415676703	-1.34136	Down	Dr.4060	Hydroxyacyl-Coenzyme A dehydrogenase/3-ketoacyl-Coenzyme A thiolase/enoyl-Coenzyme A hydratase (trifunctional protein), beta subunit	hadhb
CUST_6133_PI415676703	-1.60642	Down	Dr.135078	Hairy-related 2	her2
CUST_11625_PI415676703	-1.52289	Down	Dr.34012	Hexokinase domain containing 1	hkdc1
CUST_2396_PI415676703	-1.02105	Down	Dr.77041	Hydroxysteroid dehydrogenase like 2	hsdl2
CUST_9864_PI415676703	-1.5952	Down	Dr.114946	Heat shock protein, alpha-crystallin-related, b15	hspb15
CUST_2226_PI415676703	-1.67336	Down	Dr.75250	Heat shock protein, alpha-crystallin-related, b8	hspb8
CUST_1005_PI415676703	-1.29632	Down	Dr.75844	Isocitrate dehydrogenase 1 (NADP+), soluble	idh1
CUST_8145_PI415676703	-1.13373	Down	Dr.74180	Interferon-related developmental regulator 1	ifrd1
CUST_11356_PI415676714	-1.00328	Down	Dr.80795	IKAROS family zinc finger 4	ikzf4
CUST_4723_PI415676703	-1.3931	Down	Dr.78756	Kelch repeat and BTB (POZ) domain containing 5a	kbtbd5a
CUST_10747_PI415676703	-1.13233	Down	Dr.135106	Potassium channel, subfamily K, member 15	kcnk15
CUST_806_PI415676703	-1.52801	Down	Dr.76187	Keratin 15	krt15
CUST_8382_PI415676703	-1.09388	Down	Dr.74509	Ladinin	lad1
CUST_5335_PI415676703	-1.72422	Down	Dr.75824	LIM-domain binding factor 2b	ldb2b
CUST_3506_PI415676703	-1.16054	Down	Dr.32320	Legumain	lgmn
CUST_11048_PI415676703	-1.54138	Down	Dr.16722	Lipoic acid synthetase	lias
CUST_8033_PI415676703	-1.17807	Down	Dr.81073	Lipoyltransferase 1	lipt1
CUST_3034_PI415676703	-1.0983	Down	Dr.80387	Lamin L3	lmnl3
CUST_5431_PI415676703	-2.98554	Down	Dr.152309	Similar to aconitase 1, soluble	LOC100150527
CUST_15561_PI415676714	-2.03115	Down	Dr.94326	Uncharacterized LOC100329294	LOC100329294
CUST_10379_PI415676703	-1.07205	Down	Dr.101935	Pseudouridylate synthase 7 homolog-like protein-like	LOC100537541
CUST_9494_PI415676703	-1.20307	Down	Dr.91061	Uncharacterized LOC553308	LOC553308
CUST_1961_PI415676714	-1.3121	Down	Dr.124102	G patch domain containing 4-like	LOC555692
CUST_9514_PI415676703	-1.10906	Down	Dr.86192	Similar to AWKS9372	LOC559127
CUST_10880_PI415676703	-2.39462	Down	Dr.89975	Similar to NOD-like receptor C	LOC564346
CUST_15401_PI415676714	-1.61023	Down	Dr.120624	Uncharacterized LOC792613	LOC792613
CUST_17573_PI415676714	-1.54494	Down	Dr.92641	Similar to gamma subunit of Na,K-ATPase	LOC794522
CUST_10845_PI415676703	-1.19308	Down	Dr.78118	Similar to Tricarboxylate transport protein, mitochondrial precursor (Citrate transport protein) (CTP) (Tricarboxylate carrier protein) (Solute carrier family 25 member 1)	LOC795332
CUST_1248_PI415676703	-1.03122	Down	Dr.6972	Low density lipoprotein receptor-related protein associated protein 1	lrpap1
CUST_12736_PI415676703	-1.23212	Down	Dr.27335	Leucine-rich PPR-motif containing	lrpprc
CUST_3822_PI415676703	-2.08189	Down	Dr.84279	LTV1 homolog (S. cerevisiae)	ltv1
CUST_4279_PI415676714	-1.24415	Down	Dr.154406	LysM, putative peptidoglycan-binding, domain containing 4	lysmd4
CUST_3012_PI415676703	-1.00436	Down	Dr.81288	V-maf musculoaponeurotic fibrosarcoma (avian) oncogene homolog	maf
CUST_9658_PI415676703	-1.54495	Down	Dr.119966	Mitogen-activated protein kinase 10	mapk10
CUST_7380_PI415676703	-1.05907	Down	Dr.18920	Methionine adenosyltransferase II, alpha-like	mat2al
CUST_2147_PI415676703	-1.02949	Down	Dr.86533	MAP3K12 binding inhibitory protein 1	mbip
CUST_3352_PI415676703	-1.02346	Down	Dr.28547	Methylcrotonoyl-Coenzyme A carboxylase 2 (beta)	mccc2
CUST_3478_PI415676703	-1.48104	Down	Dr.28707	MCM5 minichromosome maintenance deficient 5 (S. cerevisiae)	mcm5
CUST_9697_PI415676703	-1.0891	Down	Dr.80696	Malic enzyme 3, NADP(+)-dependent, mitochondrial	me3
CUST_9885_PI415676703	-3.3806	Down	Dr.83588	Meprin A, alpha.1	mep1a.1
CUST_9605_PI415676703	-1.15599	Down	Dr.84058	Milk fat globule-EGF factor 8 protein a	mfge8a
CUST_767_PI415676703	-1.25437	Down	Dr.80479	McKusick-Kaufman syndrome	mkks
CUST_2234_PI415676703	-1.35501	Down	Dr.77529	MutL homolog 1, colon cancer, nonpolyposis type 2 (E. coli)	mlh1
CUST_8363_PI415676703	-1.308	Down	Dr.105651	Myeloid/lymphoid or mixed-lineage leukemia (trithorax homolog, Drosophila); translocated to, 11	mllt11
CUST_9116_PI415676703	-1.57614	Down	Dr.141389	Malonyl-CoA decarboxylase	mlycd
CUST_10088_PI415676703	-1.46931	Down	Dr.111174	MAX binding protein b	mntb
CUST_5124_PI415676703	-1.00893	Down	Dr.78005	Myelin protein zero	mpz
CUST_12384_PI415676703	-1.22646	Down	Dr.39037	Mitochondrial ribosomal protein S31	mrps31
CUST_3621_PI415676703	-1.07565	Down	Dr.77956	Methionine sulfoxide reductase B3	msrb3
CUST_460_PI415676703	-1.48229	Down	Dr.75507	Microsomal triglyceride transfer protein	mtp
CUST_4530_PI415676703	-1.52885	Down	Dr.84694	Neurocalcin delta b	ncaldb
CUST_11687_PI415676703	-3.09312	Down	Dr.76380	Nonspecific cytotoxic cell receptor protein 1	nccrp1
CUST_6698_PI415676703	-1.32875	Down	Dr.77560	NudE nuclear distribution gene E homolog 1 (A. nidulans)	nde1
CUST_1155_PI415676703	-1.2354	Down	Dr.86564	Neuronal growth regulator 1	negr1
CUST_6064_PI415676703	-2.12615	Down	Dr.31402	Nuclear transcription factor Y, beta a	nfyba
CUST_16793_PI415676714	-1.28264	Down	Dr.76828	NHP2 ribonucleoprotein homolog (yeast)	nhp2
CUST_6557_PI415676703	-1.86388	Down	Dr.88238	Nitrilase family, member 2	nit2
CUST_2104_PI415676703	-1.19768	Down	Dr.77367	N-myristoyltransferase 1a	nmt1a
CUST_3854_PI415676703	-1.04878	Down	Dr.76891	Nucleolar complex associated 2 homolog (S. cerevisiae)	noc2l
CUST_9733_PI415676703	-1.48259	Down	Dr.122316	Neuroplastin a	nptna
CUST_3762_PI415676703	-1.58535	Down	Dr.9243	Nuclear receptor subfamily 4, group A, member 1	nr4a1
CUST_8373_PI415676703	-1.86182	Down	Dr.11921	Nuclear receptor subfamily 5, group A, member 5	nr5a5
CUST_4611_PI415676703	-1.04159	Down	Dr.76746	Nuclear casein kinase and cyclin-dependent kinase substrate 1a	nucks1a
CUST_6797_PI415676703	-1.54201	Down	Dr.82704	Olfactory marker protein a	ompa
CUST_3033_PI415676703	-1.9281	Down	Dr.81282	Opsin 1 (cone pigments), medium-wave-sensitive, 1	opn1mw1
CUST_135_PI415676703	-1.11426	Down	Dr.8194	Opsin 1 (cone pigments), short-wave-sensitive 1	opn1sw1
CUST_134_PI415676703	-1.87941	Down	Dr.81284	Opsin 1 (cone pigments), short-wave-sensitive 2	opn1sw2
CUST_5607_PI415676703	-1.58335	Down	Dr.20668	Presenilin associated, rhomboid-like a	parla
CUST_5171_PI415676703	-2.791	Down	Dr.71431	Parvin, alpha a	parvaa
CUST_7172_PI415676703	-1.00047	Down	Dr.39466	Phosphate cytidylyltransferase 1, choline, beta b	pcyt1bb
CUST_5144_PI415676703	-1.99104	Down	Dr.1836	Parkinson disease 7 domain containing 1	pddc1
CUST_2717_PI415676703	-1.31298	Down	Dr.117127	Phosphodiesterase 6C, cGMP-specific, cone, alpha prime	pde6c
CUST_5078_PI415676714	-1.7475	Down	Dr.115522	Phosphodiesterase 6H, cGMP-specific, cone, gamma	pde6h
CUST_3993_PI415676703	-1.58327	Down	Dr.85767	Pyruvate dehydrogenase (lipoamide) alpha 1b	pdha1b
CUST_10877_PI415676703	-1.47528	Down	Dr.77759	Protein disulfide isomerase family A, member 5	pdia5
CUST_9759_PI415676703	-1.23864	Down	Dr.72048	PDZ and LIM domain 2 (mystique)	pdlim2
CUST_3886_PI415676703	-1.60745	Down	Dr.106802	PDZ and LIM domain 5a	pdlim5a
CUST_12220_PI415676703	-1.85587	Down	Dr.146508	PDZ domain containing 3b	pdzd3b
CUST_10258_PI415676703	-2.12069	Down	Dr.75974	PDZ domain containing 1	pdzk1
CUST_9251_PI415676703	-1.1083	Down	Dr.41116	PDZK1 interacting protein 1, like	pdzk1ip1l
CUST_10579_PI415676703	-1.34712	Down	Dr.120389	6-phosphofructo-2-kinase/fructose-2,6-biphosphatase 1	pfkfb1
CUST_5922_PI415676703	-1.0262	Down	Dr.10186	Phytanoyl-CoA 2-hydroxylase	phyh
CUST_3658_PI415676703	-1.0872	Down	Dr.87462	Phosphatidylinositol glycan, class K	pigk
CUST_10743_PI415676703	-2.34223	Down	Dr.77543	Pyruvate kinase, liver and RBC	pklr
CUST_4071_PI415676703	-1.76409	Down	Dr.15775	Plasma membrane proteolipid	pllp
CUST_371_PI415676703	-1.38752	Down	Dr.80279	Proteolipid protein 1b	plp1b
CUST_16441_PI415676714	-1.40288	Down	Dr.91827	Phospholipid scramblase 3a	plscr3a
CUST_4648_PI415676703	-1.13062	Down	Dr.36517	Polymerase (RNA) III (DNA directed) polypeptide G like a	polr3gla
CUST_7137_PI415676703	-2.10278	Down	Dr.76971	Protein phosphatase 1, regulatory (inhibitor) subunit 7	ppp1r7
CUST_7136_PI415676703	-1.02414	Down	Dr.78705	Proteoglycan 4b	prg4b
CUST_8651_PI415676703	-1.38409	Down	Dr.77617	Protein arginine methyltransferase 5	prmt5
CUST_2805_PI415676703	-2.11588	Down	Dr.81933	Prominin 1 b	prom1b
CUST_5967_PI415676703	-1.12746	Down	Dr.89082	Proline rich 15-like b	prr15lb
CUST_3606_PI415676703	-1.10799	Down	Dr.1191	Proteasome (prosome, macropain) 26S subunit, non-ATPase, 8	psmd8
CUST_10731_PI415676703	-1.96413	Down	Dr.4241	Prostaglandin D2 synthase a	ptgdsa
CUST_6822_PI415676703	-1.34343	Down	Dr.83558	Parathyroid hormone 2	pth2
CUST_8144_PI415676703	-1.17179	Down	Dr.87599	PTK6 protein tyrosine kinase 6b	ptk6b
CUST_6479_PI415676703	-1.74444	Down	Dr.88108	Pleiotrophin	ptn
CUST_5589_PI415676703	-1.06148	Down	Dr.82157	Parvalbumin 8	pvalb8
CUST_17603_PI415676714	-1.50186	Down	Dr.81882	Parvalbumin 9	pvalb9
CUST_9375_PI415676703	-1.41045	Down	Dr.9018	RAB43, member RAS oncogene family	rab43
CUST_518_PI415676703	-1.01458	Down	Dr.81359	RAD18 homolog (S. cerevisiae)	rad18
CUST_3669_PI415676703	-1.04341	Down	Dr.35859	V-ral simian leukemia viral oncogene homolog Bb (ras related)	ralbb
CUST_3615_PI415676703	-1.46692	Down	Dr.31094	Ribokinase	rbks
CUST_9168_PI415676703	-2.22237	Down	Dr.79114	RCC1 domain containing 1	rccd1
CUST_947_PI415676703	-1.82762	Down	Dr.82565	Retinol dehydrogenase 1	rdh1
CUST_4362_PI415676703	-1.43681	Down	Dr.108840	Retinol dehydrogenase 12, like	rdh12l
CUST_6694_PI415676703	-1.41035	Down	Dr.87441	Retinol dehydrogenase 5 (11-cis/9-cis)	rdh5
CUST_1589_PI415676703	-1.6904	Down	Dr.21135	Retinol dehydrogenase 8a	rdh8a
CUST_199_PI415676703	-1.96599	Down	Dr.77139	Rh50-like protein	rh50
CUST_10562_PI415676703	-2.84914	Down	Dr.115945	Rh type C glycoprotein2a	rhcg2a
CUST_3102_PI415676703	-1.79315	Down	Dr.30216	Rhesus blood group, C glycoprotein b	rhcgb
CUST_9020_PI415676703	-1.46946	Down	Dr.83792	Ring finger protein 126	rnf126
CUST_1265_PI415676703	-1.07164	Down	Dr.19063	Ring finger protein 175	rnf175
CUST_3805_PI415676703	-1.56276	Down	Dr.115141	Retinal outer segment membrane protein 1a	rom1a
CUST_2603_PI415676703	-1.68192	Down	Dr.12451	Retinal pigment epithelium-specific protein 65a	rpe65a
CUST_5061_PI415676714	-3.17892	Down	Dr.115425	Ribosomal protein, large P2	rplp2
CUST_6025_PI415676703	-2.10265	Down	Dr.79739	SAR1 gene homolog A (S. cerevisiae)	sar1a
CUST_5629_PI415676703	-1.81772	Down	Dr.119848	Sterol-C5-desaturase (ERG3 delta-5-desaturase homolog, S. cerevisiae)-like	sc5dl
CUST_610_PI415676703	-1.20799	Down	Dr.80542	Scavenger receptor class B, member 1	scarb1
CUST_4024_PI415676703	-1.46165	Down	Dr.77107	Saccharopine dehydrogenase a	sccpdha
CUST_11236_PI415676703	-1.96196	Down	Dr.140308	Scinderin like a	scinla
CUST_16444_PI415676714	-1.52773	Down	Dr.91722	Selenoprotein K	selk
CUST_17589_PI415676714	-1.153	Down	Dr.79092	Sel1 repeat containing 1	selrc1
CUST_9051_PI415676703	-1.028	Down	Dr.75688	Serine (or cysteine) proteinase inhibitor, clade A (alpha-1 antiproteinase, antitrypsin), member 1	serpina1
CUST_1587_PI415676703	-1.28635	Down	Dr.105557	Secreted frizzled-related protein 1a	sfrp1a
CUST_4471_PI415676703	-1.93729	Down	Dr.33892	Sarcoglycan, gamma	sgcg
CUST_11325_PI415676703	-1.75999	Down	Dr.88023	Si:ch211-127b11.1	si:ch211-127b11.1
CUST_6376_PI415676703	-1.29157	Down	Dr.40696	Si:ch211-133j6.3	si:ch211-133j6.3
CUST_11782_PI415676703	-1.53566	Down	Dr.76992	Si:ch211-133l5.7	si:ch211-133l5.7
CUST_11646_PI415676703	-1.0191	Down	Dr.87039	Si:ch211-138a11.5	si:ch211-138a11.5
CUST_4450_PI415676703	-1.03685	Down	Dr.82984	Si:ch211-191d15.2	si:ch211-191d15.2
CUST_11474_PI415676703	-1.189	Down	Dr.93120	Si:ch211-198n5.11	si:ch211-198n5.11
CUST_8369_PI415676703	-1.15939	Down	Dr.89859	Si:ch211-212d10.1	si:ch211-212d10.1
CUST_10204_PI415676703	-1.03885	Down	Dr.120082	Si:ch211-222k6.3	si:ch211-222k6.3
CUST_9463_PI415676703	-2.32618	Down	Dr.74805	Si:ch211-267e7.2	si:ch211-267e7.2
CUST_9956_PI415676703	-1.0495	Down	Dr.89261	Si:ch211-59d15.9	si:ch211-59d15.9
CUST_11916_PI415676703	-1.1018	Down	Dr.81910	Si:ch211-89f7.1	si:ch211-89f7.1
CUST_16842_PI415676714	-1.85873	Down	Dr.5000	Si:ch73-46j18.5	si:ch73-46j18.5
CUST_11554_PI415676703	-1.2978	Down	Dr.133212	Si:ch73-52e5.2	si:ch73-52e5.2
CUST_9428_PI415676703	-1.48308	Down	Dr.83079	Si:dkey-102c8.6	si:dkey-102c8.6
CUST_10070_PI415676703	-1.4013	Down	Dr.92663	Si:dkey-200l5.2	si:dkey-200l5.2
CUST_9742_PI415676703	-1.60287	Down	Dr.74091	Si:dkey-21e2.16	si:dkey-21e2.16
CUST_11077_PI415676703	-1.40164	Down	Dr.152163	Si:dkey-239i20.2	si:dkey-239i20.2
CUST_8590_PI415676703	-1.11993	Down	Dr.89754	Si:dkey-275b16.2	si:dkey-275b16.2
CUST_9113_PI415676703	-1.22472	Down	Dr.120247	Si:dkey-286j15.3	si:dkey-286j15.3
CUST_7391_PI415676703	-1.50179	Down	Dr.67011	Si:dkey-31f5.1	si:dkey-31f5.1
CUST_6749_PI415676703	-2.08529	Down	Dr.132794	Si:dkey-33c12.3	si:dkey-33c12.3
CUST_7646_PI415676703	-6.37464	Down	Dr.104301	Si:dkey-7c18.24	si:dkey-7c18.24
CUST_7404_PI415676703	-1.15876	Down	Dr.81599	Si:dkey-98p3.7	si:dkey-98p3.7
CUST_12782_PI415676703	-1.3827	Down	Dr.78192	Si:dkeyp-11g8.6	si:dkeyp-11g8.6
CUST_7281_PI415676703	-1.95472	Down	Dr.78360	Si:dkeyp-95d10.1	si:dkeyp-95d10.1
CUST_5383_PI415676703	-1.48395	Down	Dr.93100	Si:rp71-80o10.4	si:rp71-80o10.4
CUST_1959_PI415676703	-1.14436	Down	Dr.84074	Stem-loop binding protein	slbp
CUST_2308_PI415676703	-1.11416	Down	Dr.83210	Solute carrier family 13 (sodium/sulphate symporters), member 1	slc13a1
CUST_2700_PI415676703	-1.62291	Down	Dr.83143	Solute carrier family 22 (organic cation/ergothioneine transporter), member 4	slc22a4
CUST_10607_PI415676703	-3.36429	Down	Dr.118849	Solute carrier family 22 (organic anion transporter), member 7b	slc22a7b
CUST_2399_PI415676703	-1.00748	Down	Dr.81977	Solute carrier family 25 (mitochondrial carrier; phosphate carrier), member 3a	slc25a3a
CUST_10824_PI415676703	-1.38378	Down	Dr.76536	Solute carrier family 25, member 43	slc25a43
CUST_8901_PI415676703	-1.32284	Down	Dr.80128	Solute carrier family 26 (sulfate transporter), member 1	slc26a1
CUST_8659_PI415676703	-2.07099	Down	Dr.133123	Solute carrier family 2 (facilitated glucose transporter), member 11-like	slc2a11l
CUST_6991_PI415676703	-1.00599	Down	Dr.77184	Solute carrier family 2 (facilitated glucose transporter), member 2	slc2a2
CUST_2740_PI415676703	-1.06709	Down	Dr.79763	Solute carrier family 30 (zinc transporter), member 1a	slc30a1a
CUST_6573_PI415676703	-2.2262	Down	Dr.113486	Solute carrier family 34 (sodium phosphate), member 2a	slc34a2a
CUST_1853_PI415676703	-1.14327	Down	Dr.79420	Solute carrier family 34 (sodium phosphate), member 2b	slc34a2b
CUST_816_PI415676703	-2.05629	Down	Dr.77879	Solute carrier family 35, member B4	slc35b4
CUST_3209_PI415676703	-2.07591	Down	Dr.33015	Solute carrier family 37 (glucose-6-phosphate transporter), member 4a	slc37a4a
CUST_10694_PI415676703	-1.50799	Down	Dr.151480	Solute carrier family 38, member 11	slc38a11
CUST_7946_PI415676703	-1.43686	Down	Dr.78433	Solute carrier family 38, member 2	slc38a2
CUST_12200_PI415676703	-1.63822	Down	Dr.148360	Solute carrier family 39 (zinc transporter), member 4	slc39a4
CUST_5302_PI415676703	-1.59387	Down	Dr.26480	Solute carrier family 5 (sodium/glucose cotransporter), member 12	slc5a12
CUST_10883_PI415676703	-2.96519	Down	Dr.73991	Solute carrier family 6, member 18	slc6a18
CUST_2344_PI415676703	-1.32318	Down	Dr.79887	Solute carrier family 6 (neurotransmitter transporter), member 19b	slc6a19b
CUST_782_PI415676703	-1.38347	Down	Dr.78695	Solute carrier family 9 (sodium/hydrogen exchanger), member 3 regulator 1	slc9a3r1
CUST_9247_PI415676703	-1.00263	Down	Dr.24234	Structural maintenance of chromosomes 2	smc2
CUST_3513_PI415676703	-1.20645	Down	Dr.113437	Smith-Magenis syndrome chromosome region, candidate 8b	smcr8b
CUST_12669_PI415676703	-1.2917	Down	Dr.75622	Slow myosin heavy chain 3	smyhc3
CUST_8388_PI415676703	-1.24352	Down	Dr.117259	Suppressor of cytokine signaling 5a	socs5a
CUST_12188_PI415676703	-1.16515	Down	Dr.92040	SPARC-like 1	sparcl1
CUST_3692_PI415676703	-1.1991	Down	Dr.86806	Steroid receptor RNA activator 1	sra1
CUST_9219_PI415676703	-1.16116	Down	Dr.90143	Serine/threonine kinase 24a (STE20 homolog, yeast)	stk24a
CUST_1083_PI415676703	-1.11869	Down	Dr.24253	Serine/threonine kinase 3 (STE20 homolog, yeast)	stk3
CUST_16899_PI415676714	-1.11341	Down	Dr.52664	Stathmin 1a	stmn1a
CUST_111_PI415676703	-1.22869	Down	Dr.75837	Stomatin	stom
CUST_2037_PI415676703	-1.16528	Down	Dr.82925	Syntaxin 3A	stx3a
CUST_5897_PI415676703	-1.09813	Down	Dr.3583	Sulfotransferase family, cytosolic, 6b, member 1	sult6b1
CUST_2269_PI415676703	-1.3774	Down	Dr.1291	SMT3 suppressor of mif two 3 homolog 3a	sumo3a
CUST_5738_PI415676703	-1.96571	Down	Dr.17855	SWI5 recombination repair homolog (yeast)	swi5
CUST_10236_PI415676703	-1.39945	Down	Dr.81987	Synaptotagmin Va	syt5a
CUST_15605_PI415676714	-1.00922	Down	Dr.78526	TAF13 RNA polymerase II, TATA box binding protein (TBP)-associated factor	taf13
CUST_3798_PI415676703	-1.14907	Down	Dr.85256	TatD DNase domain containing 1	tatdn1
CUST_5082_PI415676703	-1.0836	Down	Dr.85568	TBP-like 1	tbpl1
CUST_1340_PI415676703	-1.21013	Down	Dr.108227	Transcription elongation factor B (SIII), polypeptide 3	tceb3
CUST_10266_PI415676703	-1.83081	Down	Dr.105118	Tryptophan 2,3-dioxygenase a	tdo2a
CUST_9378_PI415676703	-1.18997	Down	Dr.18071	Tyrosyl-DNA phosphodiesterase 2b	tdp2b
CUST_3164_PI415676703	-1.68251	Down	Dr.83749	Tudor domain containing 3	tdrd3
CUST_4815_PI415676703	-1.17696	Down	Dr.86322	Trans-2,3-enoyl-CoA reductase-like 2	tecrl2
CUST_12729_PI415676703	-1.36625	Down	Dr.87388	Telomerase reverse transcriptase	tert
CUST_5679_PI415676703	-1.14803	Down	Dr.91052	THAP domain containing, apoptosis associated protein 3	thap3
CUST_5116_PI415676703	-1.1411	Down	Dr.76211	Thrombospondin 3a	thbs3a
CUST_6196_PI415676703	-1.31113	Down	Dr.76718	Thrombospondin 4b	thbs4b
CUST_9523_PI415676703	-1.10925	Down	Dr.77340	T-cell immunoglobulin and mucin domain containing 4	timd4
CUST_2160_PI415676703	-1.26149	Down	Dr.5208	Translocase of inner mitochondrial membrane 50 homolog (yeast)	timm50
CUST_11053_PI415676703	-1.22291	Down	Dr.84169	TLC domain containing 2	tlcd2
CUST_4303_PI415676703	-1.57371	Down	Dr.77381	Transmembrane 4 L six family member 4	tm4sf4
CUST_3892_PI415676703	-1.80453	Down	Dr.79949	Transmembrane 4 L six family member 5	tm4sf5
CUST_5220_PI415676703	-1.22666	Down	Dr.37831	Transmembrane 7 superfamily member 2	tm7sf2
CUST_9669_PI415676703	-1.15023	Down	Dr.105157	Transmembrane protein 135	tmem135
CUST_1818_PI415676703	-1.24071	Down	Dr.119012	Transmembrane protein 206	tmem206
CUST_3472_PI415676703	-1.99525	Down	Dr.87272	Transmembrane protein 41ab	tmem41ab
CUST_9766_PI415676703	-1.3713	Down	Dr.91856	Transmembrane protein 54	tmem54
CUST_1086_PI415676703	-1.02173	Down	Dr.78808	Thymopoietin a	tmpoa
CUST_6842_PI415676703	-1.23075	Down	Dr.152500	Thioredoxin-related transmembrane protein 4	tmx4
CUST_5226_PI415676703	-1.34297	Down	Dr.81707	Troponin I, skeletal, slow b	tnni1b
CUST_4337_PI415676703	-1.36496	Down	Dr.119411	Trafficking protein particle complex 3	trappc3
CUST_3664_PI415676703	-1.26953	Down	Dr.150441	Tripartite motif containing 63	trim63
CUST_2757_PI415676703	-1.23892	Down	Dr.81752	Transient receptor potential cation channel, subfamily V, member 6	trpv6
CUST_4807_PI415676703	-1.0435	Down	Dr.36789	Tetraspanin 5	tspan5
CUST_2549_PI415676703	-1.86838	Down	Dr.35891	Tubulin, beta 5	tubb5
CUST_3816_PI415676703	-1.17885	Down	Dr.28948	Twinfilin, actin-binding protein, homolog 1b	twf1b
CUST_11967_PI415676703	-1.40499	Down	Dr.133158	Uridine-cytidine kinase 1-like 1a	uckl1a
CUST_1472_PI415676703	-1.34603	Down	Dr.76286	Ufm1-specific peptidase 2	ufsp2
CUST_17134_PI415676714	-1.37201	Down	Dr.76094	Ubiquinol-cytochrome c reductase, complex III subunit VII	uqcrq
CUST_4599_PI415676703	-1.65082	Down	Dr.36428	Vac14 homolog (S. cerevisiae)	vac14
CUST_9480_PI415676703	-2.22361	Down	Dr.106648	V-set and transmembrane domain containing 4a	vstm4a
CUST_34_PI415676703	-1.05095	Down	Dr.389	Wingless-type MMTV integration site family, member 5b	wnt5b
CUST_10913_PI415676703	-1.44213	Down	Dr.9981	Wu:fk66f10	wu:fk66f10
CUST_1803_PI415676703	-1.23559	Down	Dr.82465	X-prolyl aminopeptidase (aminopeptidase P) 2, membrane-bound	xpnpep2
CUST_5470_PI415676703	-1.585	Down	Dr.75660	X-ray repair complementing defective repair in Chinese hamster cells 3	xrcc3
CUST_5231_PI415676703	-1.79455	Down	Dr.76706	Zinc finger, DHHC-type containing 13	zdhhc13
CUST_1917_PI415676703	-1.59545	Down	Dr.26719	Zinc finger, DHHC domain containing 16a	zdhhc16a
CUST_4334_PI415676703	-1.0294	Down	Dr.77660	Zgc:100963	zgc:100963
CUST_5437_PI415676703	-1.31463	Down	Dr.90989	Zgc:101633	zgc:101633
CUST_9089_PI415676703	-1.05794	Down	Dr.4617	Zgc:101757	zgc:101757
CUST_5012_PI415676703	-1.47303	Down	Dr.87643	Zgc:101827	zgc:101827
CUST_4822_PI415676703	-1.57934	Down	Dr.160104	Zgc:103539	zgc:103539
CUST_4894_PI415676703	-1.26492	Down	Dr.91458	Zgc:103681	zgc:103681
CUST_5938_PI415676703	-1.06554	Down	Dr.105236	Zgc:110388	zgc:110388
CUST_6783_PI415676703	-2.24014	Down	Dr.47573	Zgc:110409	zgc:110409
CUST_6186_PI415676703	-1.13178	Down	Dr.21703	Zgc:110680	zgc:110680
CUST_5603_PI415676703	-1.08848	Down	Dr.82430	Zgc:110843	zgc:110843
CUST_6217_PI415676703	-1.54361	Down	Dr.44274	Zgc:112242	zgc:112242
CUST_7465_PI415676703	-1.17768	Down	Dr.80359	Zgc:112287	zgc:112287
CUST_6526_PI415676703	-1.05779	Down	Dr.2869	Zgc:112367	zgc:112367
CUST_6450_PI415676703	-1.82106	Down	Dr.78437	Zgc:112375	zgc:112375
CUST_6461_PI415676703	-1.78465	Down	Dr.91088	Zgc:113307	zgc:113307
CUST_5381_PI415676703	-1.20236	Down	Dr.87504	Zgc:113337	zgc:113337
CUST_6781_PI415676703	-1.1856	Down	Dr.152522	Zgc:114108	zgc:114108
CUST_7591_PI415676703	-1.4245	Down	Dr.116498	Zgc:136333	zgc:136333
CUST_7816_PI415676703	-1.86354	Down	Dr.44963	Zgc:136820	zgc:136820
CUST_7396_PI415676703	-1.11981	Down	Dr.91014	Zgc:136850	zgc:136850
CUST_7323_PI415676703	-1.07919	Down	Dr.113933	Zgc:136870	zgc:136870
CUST_7398_PI415676703	-1.92299	Down	Dr.76263	Zgc:136902	zgc:136902
CUST_7642_PI415676703	-1.23734	Down	Dr.92672	Zgc:152698	zgc:152698
CUST_7818_PI415676703	-1.50052	Down	Dr.32438	Zgc:152808	zgc:152808
CUST_7716_PI415676703	-1.05288	Down	Dr.80516	Zgc:153222	zgc:153222
CUST_8124_PI415676703	-1.00747	Down	Dr.77039	Zgc:153329	zgc:153329
CUST_8131_PI415676703	-1.0817	Down	Dr.90391	Zgc:153394	zgc:153394
CUST_7732_PI415676703	-1.00326	Down	Dr.41804	Zgc:153443	zgc:153443
CUST_7710_PI415676703	-1.64891	Down	Dr.92783	Zgc:153650	zgc:153650
CUST_8693_PI415676714	-1.11738	Down	Dr.76364	Zgc:153665	zgc:153665
CUST_7766_PI415676703	-1.29527	Down	Dr.49036	Zgc:153788	zgc:153788
CUST_8544_PI415676703	-1.32218	Down	Dr.134119	Zgc:154046	zgc:154046
CUST_8591_PI415676703	-1.40044	Down	Dr.104319	Zgc:154169	zgc:154169
CUST_8635_PI415676703	-1.27614	Down	Dr.87407	Zgc:158340	zgc:158340
CUST_8647_PI415676703	-1.84461	Down	Dr.87274	Zgc:158432	zgc:158432
CUST_9022_PI415676703	-1.652	Down	Dr.4854	Zgc:158846	zgc:158846
CUST_8912_PI415676703	-1.57241	Down	Dr.91958	Zgc:158847	zgc:158847
CUST_9709_PI415676703	-1.77755	Down	Dr.66850	Zgc:162198	zgc:162198
CUST_9170_PI415676703	-1.62395	Down	Dr.111023	Zgc:162232	zgc:162232
CUST_9795_PI415676703	-2.5482	Down	Dr.113692	Zgc:163136	zgc:163136
CUST_9934_PI415676703	-1.06071	Down	Dr.111106	Zgc:165474	zgc:165474
CUST_10879_PI415676703	-1.52901	Down	Dr.75197	Zgc:172243	zgc:172243
CUST_10514_PI415676703	-1.89863	Down	Dr.114108	Zgc:173666	zgc:173666
CUST_11405_PI415676703	-1.20367	Down	Dr.114779	Zgc:173713	zgc:173713
CUST_11149_PI415676703	-1.1669	Down	Dr.149289	Zgc:174379	zgc:174379
CUST_11370_PI415676703	-2.55911	Down	Dr.122038	Zgc:174648	zgc:174648
CUST_11518_PI415676703	-4.09334	Down	Dr.75213	Zgc:174862	zgc:174862
CUST_11184_PI415676703	-1.53125	Down	Dr.79057	Zgc:175131	zgc:175131
CUST_11218_PI415676703	-1.15035	Down	Dr.114032	Zgc:175176	zgc:175176
CUST_11533_PI415676703	-1.0508	Down	Dr.114411	Zgc:175177	zgc:175177
CUST_11219_PI415676703	-1.35612	Down	Dr.52752	Zgc:175280	zgc:175280
CUST_15362_PI415676714	-1.02922	Down	Dr.110763	Zgc:194629	zgc:194629
CUST_16331_PI415676714	-1.18982	Down	Dr.42217	Zgc:194887	zgc:194887
CUST_12227_PI415676703	-1.28952	Down	Dr.44295	Zgc:195001	zgc:195001
CUST_1145_PI415676703	-1.44041	Down	Dr.11252	Zgc:56085	zgc:56085
CUST_3311_PI415676703	-1.24191	Down	Dr.80389	Zgc:63470	zgc:63470
CUST_1786_PI415676703	-1.75661	Down	Dr.79144	Zgc:63566	zgc:63566
CUST_2437_PI415676703	-1.3178	Down	Dr.16634	Zgc:63910	zgc:63910
CUST_10776_PI415676703	-1.01865	Down	Dr.116904	Zgc:64002	zgc:64002
CUST_1456_PI415676703	-2.63913	Down	Dr.82104	Zgc:64031	zgc:64031
CUST_1619_PI415676703	-1.81101	Down	Dr.26603	Zgc:64090	zgc:64090
CUST_2141_PI415676703	-1.10293	Down	Dr.28444	Zgc:65857	zgc:65857
CUST_1930_PI415676703	-1.58856	Down	Dr.80345	Zgc:66484	zgc:66484
CUST_2366_PI415676703	-2.43931	Down	Dr.33055	Zgc:73185	zgc:73185
CUST_2404_PI415676703	-1.49998	Down	Dr.80630	Zgc:73340	zgc:73340
CUST_3184_PI415676703	-1.34159	Down	Dr.156909	Zgc:73371	zgc:73371
CUST_3334_PI415676703	-1.06282	Down	Dr.6416	Zgc:85777	zgc:85777
CUST_3794_PI415676703	-1.00611	Down	Dr.83427	Zgc:91890	zgc:91890
CUST_11398_PI415676703	-1.22997	Down	Dr.32775	Zgc:92030	zgc:92030
CUST_4053_PI415676703	-1.46418	Down	Dr.31778	Zgc:92052	zgc:92052
CUST_4678_PI415676703	-1.07139	Down	Dr.27305	Zgc:92111	zgc:92111
CUST_4540_PI415676703	-1.79072	Down	Dr.34223	Zgc:92375	zgc:92375
CUST_3992_PI415676703	-1.26213	Down	Dr.84740	Zgc:92661	zgc:92661
CUST_4231_PI415676703	-1.02558	Down	Dr.80794	Zgc:92902	zgc:92902
CUST_3447_PI415676703	-1.48251	Down	Dr.77104	Zinc finger protein 622	znf622
CUST_10062_PI415676703	-1.45408	Down	Dr.83439	Zinc and ring finger 2a	znrf2a
