# Supplementary material for: Genome-wide mapping of Hif-1α binding sites in zebrafish
Source: BMC Genomics. 2015 Nov 11;16:923. doi: 10.1186/s12864-015-2169-x (PMC4642629; doi:10.1186/s12864-015-2169-x)
Supplement: Additional file 2: — The unfiltered list of differentially regulated genes for vhl vs wild-type. The unfiltered list of genes which were differentially regulated with a fold change ≥ 2 in vhl mutants versus wild-type at 4dpf. Contains; Probe ID, Log 2 Fold Change, AveExpr: Average Expression across all arrays and Channels, t: moderated t statistic, p-value, add.j.p-value: p-value adjusted for multiple testing, B: B statistic, the log of the odds that the probe is differentially expressed, Unigene Description, Unigene ID and Gene Symbol. (XLSX 6344 kb) [file 12864_2015_2169_MOESM2_ESM.xlsx]

## Sheet: Sheet1
Probename	logFC	AveExpr	t	P.Value	adj.P.Val	B	Name	Genbank Acc	Unigene ID	Unigene Descp	Gene Symbol
(-)3xSLv1	0.044083	6.1445	0.798769	0.453973	0.607369	-6.90794	NegativeControl	NegativeControl	Data Not Found
(+)E1A_r60_1	0.16584	18.0249	1.44443	0.197264	0.347106	-6.22045	E1A_r60_1	E1A_r60_1	Data Not Found
(+)E1A_r60_3	0.142164	6.25241	2.43119	0.0498364	0.133548	-4.86562	E1A_r60_3	E1A_r60_3	Data Not Found
(+)E1A_r60_a104	0.074869	6.25235	1.29238	0.242371	0.398817	-6.40474	E1A_r60_a104	E1A_r60_a104	Data Not Found
(+)E1A_r60_a107	0.215741	6.75805	2.14259	0.0744769	0.177454	-5.27716	E1A_r60_a107	E1A_r60_a107	Data Not Found
(+)E1A_r60_a135	0.657169	8.69752	3.13466	0.0193856	0.0689054	-3.8688	E1A_r60_a135	E1A_r60_a135	Data Not Found
(+)E1A_r60_a20	0.762468	9.66016	3.02373	0.0224036	0.0762565	-4.0236	E1A_r60_a20	E1A_r60_a20	Data Not Found
(+)E1A_r60_a22	0.85127	11.5615	3.91636	0.00736615	0.0358162	-2.82096	E1A_r60_a22	E1A_r60_a22	Data Not Found
(+)E1A_r60_a97	0.96622	13.3018	4.09372	0.00599142	0.0310968	-2.59518	E1A_r60_a97	E1A_r60_a97	Data Not Found
(+)E1A_r60_n11	0.651416	15.401	2.93248	0.0252675	0.0827502	-4.15182	E1A_r60_n11	E1A_r60_n11	Data Not Found
(+)E1A_r60_n9	0.447172	16.4114	2.7953	0.0303393	0.094046	-4.34587	E1A_r60_n9	E1A_r60_n9	Data Not Found
(+)eQC-39	0.0857721	6.20845	1.26591	0.251101	0.408501	-6.43565	EQC	EQC	Data Not Found
(+)eQC-40	0.0521992	6.25624	0.808797	0.448595	0.602478	-6.89951	EQC	EQC	Data Not Found
(+)eQC-41	0.0716965	6.21845	1.25268	0.255568	0.413349	-6.45096	EQC	EQC	Data Not Found
(+)eQC-42	0.0364643	6.16604	0.623798	0.555037	0.692549	-7.04073	EQC	EQC	Data Not Found
A_15_P139696	-0.373421	9.9508	-4.29145	0.0047857	0.0266426	-2.349	NM_001037372	NM_001037372	Dr.34141	Pentatricopeptide repeat domain 3	ptcd3
A_15_P140011	-0.980468	10.8681	-6.21796	0.00070903	0.00807281	-0.246492	NM_001017759	NM_001017759	Dr.32961	Mitochondrial ribosomal protein S18B	mrps18b
A_15_P140046	0.411028	8.08078	2.24935	0.0641519	0.159636	-5.12542	NM_131702	NM_131702	Dr.132325	SRY-box containing gene 19b	sox19b
A_15_P140841	0.164784	11.0752	2.24195	0.064818	0.16072	-5.13596	NM_001037121	NM_001037121	Dr.13585	Carbonic anhydrase Xa	ca10a
A_15_P141327	-0.404618	9.66327	-1.7281	0.133187	0.265271	-5.85191	NM_001089345	NM_001089345	Dr.35147	Family with sequence similarity 176, member Ba	fam176ba
A_15_P141421	-0.106453	8.54679	-1.42227	0.203325	0.353808	-6.24797	NM_001077575	NM_001077575	Dr.87177	Thyroid hormone receptor interactor 4	trip4
A_15_P142031	0.192648	9.48813	2.08494	0.0807435	0.18766	-5.35868	NM_001115086	NM_001115086	Dr.45821	Poly (ADP-ribose) polymerase family, member 12b	parp12b
A_15_P142381	0.0417127	6.4526	0.549733	0.601759	0.729149	-7.0883	NM_001045386	NM_001045386	Dr.91464	UDP glucuronosyltransferase 5 family, polypeptide C2	ugt5c2
A_15_P142636	0.105241	9.03643	1.02431	0.344042	0.50468	-6.69888	NM_001017715	NM_001017715	Dr.81352	Zgc:112183	zgc:112183
A_15_P142720	0.185255	6.54961	2.82689	0.0290817	0.0913906	-4.30106	NM_001082898	NM_001082898	Dr.140240	Trace amine-associated receptor 10a	taar10a
A_15_P143126	-0.362891	10.0766	-5.55962	0.0012918	0.0115339	-0.907509	NM_001047190	NM_001047190	Dr.81875	Retinol dehydrogenase 14b (all-trans/9-cis/11-cis)	rdh14b
A_15_P148426	1.09211	10.3258	4.16613	0.00551435	0.0293283	-2.50434	NM_001014327	NM_001014327	Dr.79654	Zgc:113255	zgc:113255
A_15_P150861	-0.755439	12.4988	-5.04043	0.00215104	0.0158317	-1.46958	NM_001045402	NM_001045402	Dr.105034	Chromobox homolog 3a (HP1 gamma homolog, Drosophila)	cbx3a
A_15_P151161	-0.216636	9.24341	-2.14705	0.0740126	0.176725	-5.27083	NM_001040302	NM_001040302	Dr.77512	Zgc:136858	zgc:136858
A_15_P151206	0.0331974	6.46159	0.50577	0.630521	0.752068	-7.11396	NM_001044940	NM_001044940	Dr.94396	Si:rp71-45k5.2	si:rp71-45k5.2
A_15_P151271	-0.291884	10.8219	-2.33692	0.0567896	0.146331	-5.00044	NM_001001811	NM_001001811	Dr.104569	SRY-box containing gene 3	sox3
A_15_P153201	-0.0302453	6.31945	-0.520465	0.620825	0.74437	-7.1056	NM_001045129	NM_001045129	Dr.70161	IQ motif containing H	iqch
A_15_P153456	0.7789	10.7696	11.6022	1.97844e-05	0.00150955	3.6125	NM_200573	NM_200573	Dr.119167	One cut domain, family member 1	onecut1
A_15_P153496	0.275898	11.0375	2.08541	0.0806894	0.187587	-5.358	NM_001040373	NM_001040373	Dr.77558	Folliculin	flcn
A_15_P153651	-0.381176	12.3062	-6.58153	0.000519505	0.00677252	0.095663	NM_001024222	NM_001024222	Dr.87828	Stathmin-like 2b	stmn2b
A_15_P162406	0.0308438	6.50914	0.41288	0.693616	0.800556	-7.16163	NM_001030171	NM_001030171	Dr.83563	Si:dkeyp-59a8.4	si:dkeyp-59a8.4
A_15_P164121	-0.345923	7.48589	-2.11935	0.0769405	0.181647	-5.31005	NM_001004633	NM_001004633	Dr.36473	Zgc:101715	zgc:101715
A_15_P169301	0.0789614	13.4888	0.823001	0.441054	0.596045	-6.88742	NM_200743	NM_200743	Dr.83245	S-phase kinase-associated protein 1	skp1
A_15_P171061	-0.495949	6.62383	-4.3064	0.00470622	0.0263229	-2.33063	NM_001080688	NM_001080688	Dr.110553	Pyruvate dehydrogenase kinase, isozyme 3b	pdk3b
A_15_P171076	-0.317132	13.5434	-2.46903	0.047301	0.128846	-4.81147	NM_001012498	NM_001012498	Dr.81463	Ring finger protein 7	rnf7
A_15_P171501	-0.0142817	6.24968	-0.227579	0.827305	0.89493	-7.229	NM_001077739	NM_001077739	Dr.79993	Zgc:153215	zgc:153215
A_15_P171521	-0.243731	9.37709	-0.965957	0.370274	0.529842	-6.75669	NM_200899	NM_200899	Dr.29099	Myozenin 2a	myoz2a
A_15_P174101	-0.413129	10.2687	-4.14563	0.00564499	0.0298246	-2.52998	NM_131886	NM_131886	Dr.15663	CCAAT/enhancer binding protein (C/EBP), gamma	cebpg
A_15_P174446	0.124601	8.68576	0.531271	0.613747	0.738709	-7.09931	NM_001045427	NM_001045427	Dr.82946	Zgc:153763	zgc:153763
A_15_P174841	0.209471	7.939	1.67171	0.144092	0.280039	-5.92727	NM_199514	NM_199514	Dr.117660	Oligodendrocyte transcription factor 4	olig4
A_15_P174886	-0.50811	10.3996	-6.28489	0.000668887	0.00781719	-0.182335	NM_001080576	NM_001080576	Dr.13001	Epithelial splicing regulatory protein 1	esrp1
A_15_P176376	0.0441383	6.91288	0.567653	0.590251	0.720493	-7.07729	NM_200463	NM_200463	Dr.52780	Transmembrane protein 57b	tmem57b
A_15_P176416	0.683774	12.1592	3.07781	0.0208732	0.072588	-3.94797	NM_212776	NM_212776	Dr.80305	Transmembrane protein 30Aa	tmem30aa
A_15_P176721	-0.44477	8.80847	-6.02282	0.000842697	0.00891766	-0.436693	NM_001079956	NM_001079956	Dr.76670	Pre-B-cell leukemia homeobox interacting protein 1b	pbxip1b
A_15_P193701	1.01631	14.3388	6.06404	0.000812222	0.00870047	-0.396119	NM_153668	NM_153668	Dr.4157	Triosephosphate isomerase 1b	tpi1b
A_15_P193901	0.060892	6.24734	0.947184	0.379039	0.537815	-6.77476	NM_001030153	NM_001030153	Dr.93316	Potassium inwardly-rectifying channel, subfamily J, member 8	kcnj8
A_15_P194356	0.035253	6.84849	0.457768	0.662749	0.776822	-7.13972	NM_131314	NM_131314	Dr.599	LIM-domain binding factor 2a	ldb2a
A_15_P194716	-0.257027	16.9186	-3.16375	0.0186694	0.0671578	-3.82842	NM_200750	NM_200750	Dr.18507	Ribosomal protein S19	rps19
A_15_P194826	-0.221606	8.38306	-2.79859	0.030206	0.0937529	-4.34121	NM_001002132	NM_001002132	Dr.109052	Zgc:86759	zgc:86759
A_15_P194881	0.104089	9.45287	1.61238	0.156489	0.296572	-6.00554	NM_200360	NM_200360	Dr.78246	Ubiquitin-like 7	ubl7
A_15_P195091	-0.169539	6.58805	-2.68485	0.0352143	0.10425	-4.50302	NM_001017840	NM_001017840	Dr.11735	RAS-like, family 11, member A	rasl11a
A_15_P195181	-0.063385	6.88962	-0.602578	0.568194	0.703412	-7.05491	NM_001040363	NM_001040363	Data Not Found
A_15_P195456	-0.277693	6.83388	-4.33237	0.00457159	0.0258179	-2.29879	NM_001089508	NM_001089508	Dr.91809	DnaJ (Hsp40) homolog, subfamily B, member 12b	dnajb12b
A_15_P195646	0.0388327	6.32218	0.649322	0.539463	0.679596	-7.02311	NM_001045342	NM_001045342	Dr.118802	Elastin microfibril interfacer 1b	emilin1b
A_15_P196071	0.10398	6.31005	1.78441	0.123098	0.251489	-5.7758	NM_131010	NM_131010	Dr.75803	Tolloid-like 1	tll1
A_15_P196091	0.0607072	11.5923	0.192836	0.853259	0.911132	-7.23739	NM_001099427	NM_001099427	Dr.76135	Heat shock protein, alpha-crystallin-related, b11	hspb11
A_15_P205686	0.0766076	6.59089	0.445621	0.671034	0.783271	-7.14585	NM_001083012	NM_001083012	Dr.29846	Membrane-spanning 4-domains, subfamily A, member 17A.1	ms4a17a.1
A_15_P207031	-0.354581	9.43493	-1.56673	0.16671	0.309849	-6.06498	NM_199745	NM_199745	Dr.75235	ESF1, nucleolar pre-rRNA processing protein, homolog (S. cerevisiae)	esf1
A_15_P207261	-0.0400316	6.5454	-0.651296	0.53827	0.678589	-7.02173	NM_001089353	NM_001089353	Dr.82485	Phosphatidylinositol-4-phosphate 5-kinase, type I, alpha, b	pip5k1ab
A_15_P208465	1.22163	9.94225	6.46917	0.000571091	0.00716687	-0.00842786	NM_001020513	NM_001020513	Dr.93999	Glutathione S-transferase pi 2	gstp2
CUST_1_PI415676703	0.26246	7.35111	2.31519	0.0585309	0.149547	-5.03149	X68445	X68445	Dr.75072	Engrailed 1a	eng1a
CUST_1_PI415676714	0.723942	7.80466	2.22207	0.0666414	0.164092	-5.16426	AA494564	AA494564	Dr.75147	Transcribed locus
CUST_1_PI415677031	1.14144	6.84306	4.81944	0.00270124	0.018256	-1.72043	Dr#S12126716	Dr#S12126716	Data Not Found
CUST_10_PI415676703	1.56272	8.27204	9.56512	6.18177e-05	0.00234764	2.40979	X69088	X69088	Dr.75753	Notch homolog 1a	notch1a
CUST_10_PI415676714	-0.208917	6.49333	-3.50803	0.0120706	0.0498485	-3.35814	AA495403	AA495403	Dr.121560	Transcribed locus
CUST_10_PI415677031	-0.0199372	6.3	-0.243297	0.815638	0.887209	-7.22476	Dr#S12077773	Dr#S12077773	Data Not Found
CUST_100_PI415676703	0.101521	11.9666	1.2984	0.240423	0.396453	-6.39765	AF030281	AF030281	Dr.75402	Sine oculis homeobox homolog 3b	six3b
CUST_100_PI415676714	0.377923	7.17292	2.38095	0.0534241	0.140128	-4.93749	AI497166	AI497166	Dr.143778	Vitellogenin 6	vtg6
CUST_100_PI415677031	-0.157845	8.24938	-0.0676265	0.948215	0.970777	-7.25617	Dr#S12738188	Dr#S12738188	Data Not Found
CUST_1000_PI415676703	-0.183822	7.47444	-1.35964	0.221385	0.374745	-6.32457	BC046880	BC046880	Dr.150274	Non-POU domain containing, octamer-binding	nono
CUST_1000_PI415676714	0.00530739	6.35015	0.0631132	0.951665	0.972787	-7.25651	BG308456	BG308456	Dr.122671	Transcribed locus
CUST_1000_PI415677031	0.3136	6.84008	4.05255	0.00628301	0.0321353	-2.64717	Dr#S31909327	Dr#S31909327	Data Not Found
CUST_10000_PI415676703	0.0250533	17.076	0.337567	0.746843	0.838806	-7.19356	BC146703	BC146703	Dr.76551	Zgc:165344	zgc:165344
CUST_10000_PI415676714	0.027847	6.23162	0.274498	0.792634	0.870929	-7.21553	CT666966	CT666966	Dr.100128	Transcribed locus
CUST_10001_PI415676703	-0.522167	9.70069	-3.17	0.0185192	0.0668362	-3.81976	BC146716	BC146716	Dr.103951	Si:ch211-51h9.6	si:ch211-51h9.6
CUST_10001_PI415676714	1.69318	10.4134	4.97754	0.00229353	0.0164848	-1.54024	CT666970	CT666970	Dr.135894	Transcribed locus
CUST_10002_PI415676703	-0.145212	8.23409	-0.743548	0.484406	0.633243	-6.95282	BC146717	BC146717	Dr.162020	Caspase 2, apoptosis-related cysteine protease	casp2
CUST_10002_PI415676714	0.0844995	6.31278	1.30258	0.239078	0.394853	-6.39272	CT666975	CT666975	Data Not Found
CUST_10003_PI415676703	0.53592	10.7474	2.02939	0.0872872	0.198128	-5.43686	BC146745	BC146745	Dr.86366	Polo-like kinase 2b (Drosophila)	plk2b
CUST_10003_PI415676714	1.05678	6.72907	1.72711	0.13337	0.265513	-5.85323	CT666978	CT666978	Dr.153448	Transcribed locus
CUST_10004_PI415676703	0.0236242	6.65865	0.306986	0.76892	0.854909	-7.20476	BC146722	BC146722	Dr.66229	Kinesin family member 3B	kif3b
CUST_10004_PI415676714	0.184485	6.46798	2.86577	0.0276098	0.0880628	-4.24601	CT666982	CT666982	Dr.100131	Transcribed locus
CUST_10005_PI415676703	0.0859868	6.3472	1.41365	0.205729	0.356722	-6.25862	BC146723	BC146723	Dr.110778	Zgc:165452	zgc:165452
CUST_10005_PI415676714	1.10061	9.88507	5.31015	0.00164339	0.0134038	-1.17289	CT667019	CT667019	Dr.20585	Transcribed locus, weakly similar to XP_419746.3 PREDICTED: laminin subunit alpha-2 [Gallus gallus]
CUST_10006_PI415676703	-0.20669	17.296	-2.33026	0.0573171	0.147275	-5.00995	BC146705	BC146705	Data Not Found
CUST_10006_PI415676714	1.37179	9.60972	10.2526	4.11414e-05	0.00199827	2.84349	CT667020	CT667020	Dr.20585	Transcribed locus, weakly similar to XP_419746.3 PREDICTED: laminin subunit alpha-2 [Gallus gallus]
CUST_10007_PI415676703	-0.455374	12.1019	-3.56468	0.0112541	0.0474396	-3.28222	BC146720	BC146720	Dr.75673	Nuclear casein kinase and cyclin-dependent kinase substrate 1b	nucks1b
CUST_10007_PI415676714	1.0064	10.0168	4.0129	0.00657885	0.0331777	-2.69748	CT667059	CT667059	Data Not Found
CUST_10008_PI415676703	1.12482	10.9071	3.42713	0.0133518	0.0532814	-3.46731	BC146725	BC146725	Dr.152334	Zgc:165461	zgc:165461
CUST_10008_PI415676714	0.0283349	6.26203	0.346262	0.740613	0.834562	-7.19018	CT667079	CT667079	Data Not Found
CUST_10009_PI415676703	0.101794	6.36425	1.18481	0.279578	0.439031	-6.52797	BC146734	BC146734	Dr.85975	Zgc:165508	zgc:165508
CUST_10009_PI415676714	0.203369	7.87998	1.03143	0.340944	0.501926	-6.69165	CT667084	CT667084	Dr.123186	Transcribed locus
CUST_1001_PI415676703	-0.833471	12.5683	-6.06939	0.000808363	0.00867497	-0.390874	BC046883	BC046883	Dr.76218	Protein kinase C substrate 80K-H	prkcsh
CUST_1001_PI415676714	0.104721	6.96376	0.471348	0.653548	0.769876	-7.13267	BG308494	BG308494	Dr.150872	Transcribed locus, strongly similar to NP_957027.1 inorganic pyrophosphatase 2, mitochondrial [Danio rerio]
CUST_1001_PI415677031	0.680637	11.509	8.18578	0.000152295	0.00351607	1.43744	Dr#S31915345	Dr#S31915345	Data Not Found
CUST_10010_PI415676703	0.417239	6.82199	1.65802	0.146865	0.283765	-5.94542	BC146735	BC146735	Dr.105095	Zgc:174288	zgc:174288
CUST_10010_PI415676714	0.0627885	6.52489	1.01124	0.349784	0.510059	-6.71204	CT667100	CT667100	Dr.100704	Transcribed locus
CUST_10011_PI415676703	-0.218873	10.7575	-2.48619	0.0461962	0.126592	-4.78691	BC146736	BC146736	Dr.110722	Ral GEF with PH domain and SH3 binding motif 1	ralgps1
CUST_10011_PI415676714	-0.173149	6.24151	-2.5802	0.0406065	0.115522	-4.65244	CT667137	CT667137	Dr.100706	Transcribed locus
CUST_10012_PI415676703	0.0261647	7.51301	0.189295	0.855917	0.912831	-7.23816	BC146747	BC146747	Dr.86454	Zebrafish testis-expressed 25	zte25
CUST_10012_PI415676714	0.161386	6.65856	2.08872	0.0803165	0.186987	-5.35334	CT667144	CT667144	Dr.57884	Transcribed locus
CUST_10013_PI415676703	0.00867454	8.44977	0.11387	0.912944	0.949164	-7.25133	BC146749	BC146749	Dr.149776	Ubiquitin specific peptidase 47	usp47
CUST_10013_PI415676714	0.15458	8.73559	1.43871	0.198812	0.348916	-6.22757	CT672208	CT672208	Dr.136209	Transcribed locus
CUST_10014_PI415676703	-0.119553	6.24691	-2.04267	0.085676	0.195454	-5.41821	BC146750	BC146750	Dr.53536	Zgc:165651	zgc:165651
CUST_10014_PI415676714	1.07629	9.19469	3.66025	0.0100109	0.0439814	-3.15513	CT672228	CT672228	Data Not Found
CUST_10015_PI415676703	1.3268	8.74347	9.89191	5.07784e-05	0.00220099	2.6198	BC146742	BC146742	Dr.92571	Cancer susceptibility candidate 1	casc1
CUST_10015_PI415676714	0.443333	8.38973	4.05091	0.00629491	0.0321682	-2.64924	CT672257	CT672257	Dr.127220	Transcribed locus
CUST_10016_PI415676703	-0.351094	14.8266	-3.04493	0.0217896	0.0747749	-3.99391	BC146744	BC146744	Data Not Found
CUST_10016_PI415676714	-0.119076	6.31141	-1.81859	0.11734	0.243258	-5.72921	CT672296	CT672296	Dr.94968	Transcribed locus
CUST_10017_PI415676703	0.101537	6.58229	0.747959	0.481925	0.631144	-6.94933	BC146748	BC146748	Dr.152825	Hephaestin-like 1	hephl1
CUST_10017_PI415676714	0.0205878	6.91771	0.253349	0.808204	0.88221	-7.22191	CT672309	CT672309	Dr.123072	Transcribed locus
CUST_10018_PI415676703	0.0583701	7.09153	0.533473	0.612311	0.737778	-7.09802	BC146751	BC146751	Dr.65150	Zgc:165666	zgc:165666
CUST_10018_PI415676714	-0.0413792	6.24473	-0.546082	0.60412	0.731168	-7.09051	CT672324	CT672324	Dr.71704	Transcribed locus
CUST_10019_PI415676703	-0.228501	6.71226	-2.81103	0.0297062	0.0926424	-4.32356	BC146726	BC146726	Dr.96892	Protein tyrosine phosphatase, receptor type, f polypeptide (PTPRF), interacting protein (liprin), alpha 4	ppfia4
CUST_10019_PI415676714	0.0775729	6.3689	1.35606	0.22246	0.37597	-6.32889	CT672332	CT672332	Dr.132978	Transcribed locus
CUST_1002_PI415676703	-0.866172	8.89134	-7.53133	0.000244732	0.00443987	0.920701	BC046884	BC046884	Dr.78648	Zinc metallopeptidase, STE24 homolog	zmpste24
CUST_1002_PI415676714	-0.0726838	6.17662	-1.04528	0.334983	0.496443	-6.67751	BG308588	BG308588	Dr.82987	Transcribed locus
CUST_1002_PI415677031	-0.124809	6.37523	-0.779561	0.464403	0.616688	-6.92385	Dr#S31916478	Dr#S31916478	Data Not Found
CUST_10020_PI415676703	2.39952	9.98683	6.37598	0.000618343	0.00748184	-0.0958715	BC146702	BC146702	Dr.81232	Cartilage acidic protein 1a	crtac1a
CUST_10020_PI415676714	-0.206965	6.51086	-2.4566	0.0481186	0.130328	-4.82926	CT687113	CT687113	Dr.136298	Transcribed locus
CUST_10021_PI415676703	-0.490455	10.8258	-4.7301	0.00296742	0.019407	-1.82387	BC146712	BC146712	Dr.49136	Sodium channel, voltage-gated, type IV, beta b	scn4bb
CUST_10021_PI415676714	-0.0537409	6.36819	-0.778881	0.464775	0.616923	-6.92441	CT687139	CT687139	Dr.115328	Transcribed locus, strongly similar to XP_692200.1 PREDICTED: carbohydrate sulfotransferase 7-like [Danio rerio]
CUST_10022_PI415676703	0.091771	9.22492	0.67892	0.521751	0.664269	-7.00191	BC146715	BC146715	Dr.74031	Non-SMC condensin II complex, subunit H2	ncaph2
CUST_10022_PI415676714	-0.01666	6.22196	-0.208892	0.841238	0.903342	-7.23368	CT687210	CT687210	Dr.95171	Transcribed locus, moderately similar to XP_001922247.1 PREDICTED: hypothetical protein LOC100149761 [Danio rerio]
CUST_10023_PI415676703	-0.139132	7.00784	-1.30136	0.23947	0.395295	-6.39416	BC146740	BC146740	Dr.111154	Similar to synaptonemal complex protein 2-like	LOC100149910
CUST_10023_PI415676714	0.141342	8.17179	1.60315	0.158506	0.299045	-6.01762	CT687246	CT687246	Dr.127301	Transcribed locus
CUST_10024_PI415676703	-0.327108	10.356	-1.89328	0.105668	0.226229	-5.62656	BC146746	BC146746	Dr.86603	Family with sequence similarity 123A	fam123a
CUST_10024_PI415676714	0.231941	6.5543	1.78342	0.123268	0.251776	-5.77715	CT689106	CT689106	Data Not Found
CUST_10025_PI415676703	0.726229	7.58011	4.91447	0.00244723	0.0171916	-1.61169	EF462418	EF462418	Dr.120512	Transforming growth factor, beta receptor 1 b	tgfbr1b
CUST_10025_PI415676714	-0.0138174	6.68185	-0.149014	0.88628	0.93169	-7.246	CT610014	CT610014	Dr.127786	Transcribed locus, strongly similar to NP_001157304.1 BTB (POZ) domain containing 9-like [Danio rerio]
CUST_10026_PI415676703	-0.199659	8.04194	-1.2583	0.253662	0.411058	-6.44447	EF614998	EF614998	Dr.154520	Heat shock protein, alpha-crystallin-related, b6	hspb6
CUST_10026_PI415676714	0.457548	10.1628	4.43047	0.00410063	0.0240506	-2.17945	CT610017	CT610017	Dr.96420	Transcribed locus
CUST_10027_PI415676703	-0.289118	6.98632	-1.8676	0.109546	0.23186	-5.66198	EF636699	EF636699	Dr.141508	Heat shock protein, alpha-crystallin-related, b12	hspb12
CUST_10027_PI415676714	0.214887	6.49407	0.779325	0.464532	0.61678	-6.92404	CT610023	CT610023	Dr.60997	Transcribed locus
CUST_10028_PI415676703	0.206227	9.71801	1.57708	0.16434	0.306685	-6.05157	EF633994	EF633994	Dr.156899	Polymerase I and transcript release factor b	ptrfb
CUST_10028_PI415676714	0.367138	7.53417	4.19785	0.00531891	0.028596	-2.4648	CT610044	CT610044	Dr.127120	Transcribed locus
CUST_10029_PI415676703	-0.239919	10.843	-2.06296	0.0832715	0.191617	-5.38966	NM_001082877	NM_001082877	Dr.105038	Phosphoribosyl pyrophosphate amidotransferase	ppat
CUST_10029_PI415676714	0.626811	8.88216	1.55973	0.168332	0.311812	-6.07403	CT611790	CT611790	Dr.121557	Transcribed locus
CUST_1003_PI415676703	-0.544487	9.14491	-6.11755	0.000774522	0.00848237	-0.343773	BC046886	BC046886	Dr.81646	Protein regulator of cytokinesis 1b	prc1b
CUST_1003_PI415676714	0.10474	6.33748	1.37709	0.216213	0.369245	-6.30341	BG308730	BG308730	Dr.122675	Transcribed locus
CUST_1003_PI415677031	0.0109376	6.94274	0.134176	0.89752	0.938877	-7.24842	Dr#S31921664	Dr#S31921664	Data Not Found
CUST_10030_PI415676703	-0.304938	6.71999	-4.11692	0.00583369	0.0305444	-2.56598	NM_001099343	NM_001099343	Dr.80405	Tudor domain containing 7	tdrd7
CUST_10030_PI415676714	-0.0142562	6.33012	-0.156669	0.880491	0.928442	-7.24465	CT611823	CT611823	Dr.138048	Transcribed locus
CUST_10031_PI415676703	0.264852	9.9457	4.26006	0.00495755	0.0272503	-2.38769	NM_001083044	NM_001083044	Data Not Found
CUST_10031_PI415676714	0.489566	11.1158	5.10582	0.00201338	0.0151997	-1.3967	CT611863	CT611863	Dr.128953	Transcribed locus
CUST_10032_PI415676703	-0.271959	6.23878	-3.61332	0.0106013	0.0455914	-3.21738	NM_001099426	NM_001099426	Dr.71947	Si:busm1-266f07.2	si:busm1-266f07.2
CUST_10032_PI415676714	-0.0101377	6.45413	-0.0711898	0.945491	0.969323	-7.25588	CT611871	CT611871	Dr.100436	Transcribed locus
CUST_10033_PI415676703	0.0802747	6.39713	1.4244	0.202736	0.353203	-6.24534	EF550990	EF550990	Dr.148564	Par-6 partitioning defective 6 homolog alpha (C. elegans)	pard6a
CUST_10033_PI415676714	0.0160564	8.04416	0.265502	0.799244	0.875827	-7.2183	CT611879	CT611879	Dr.100437	Transcribed locus
CUST_10034_PI415676703	0.122607	6.30034	2.00656	0.0901295	0.202471	-5.46888	EF550991	EF550991	Dr.124545	Par-6 partitioning defective 6 homolog beta (C. elegans)	pard6b
CUST_10034_PI415676714	0.170261	6.29565	2.16958	0.0717157	0.17307	-5.23888	CT616206	CT616206	Dr.101792	Transcribed locus
CUST_10035_PI415676703	0.221112	10.7448	2.00296	0.0905861	0.20311	-5.47392	NM_001099449	NM_001099449	Dr.76371	Transmembrane protein 2	tmem2
CUST_10035_PI415676714	0.173047	6.28649	2.2079	0.0679739	0.166405	-5.18443	CT616231	CT616231	Data Not Found
CUST_10036_PI415676703	0.156875	9.97112	2.4216	0.0505012	0.134776	-4.87934	NM_001099450	NM_001099450	Dr.85777	1-acylglycerol-3-phosphate O-acyltransferase 9, like	agpat9l
CUST_10036_PI415676714	0.141863	6.28601	1.80143	0.120197	0.247337	-5.75264	CT616257	CT616257	Dr.138597	Transcribed locus
CUST_10037_PI415676703	0.603627	10.4921	6.34428	0.000635418	0.00763003	-0.125845	EF436284	EF436284	Dr.140739	Nuclear receptor subfamily 3, group C, member 1 (glucocorticoid receptor)	nr3c1
CUST_10037_PI415676714	-0.0887824	6.29549	-0.93702	0.383852	0.5426	-6.78444	CT616270	CT616270	Dr.56273	Transcribed locus
CUST_10038_PI415676703	0.220033	6.99216	3.5249	0.0118208	0.0491628	-3.33548	NM_001099603	NM_001099603	Dr.79439	NK2 transcription factor related, locus 9 (Drosophila)	nkx2.9
CUST_10038_PI415676714	0.413642	10.6184	5.52537	0.0013346	0.0117269	-0.943441	CT616352	CT616352	Dr.138599	Transcribed locus
CUST_10039_PI415676703	0.0221212	6.8135	0.199788	0.848049	0.907715	-7.23582	EF567113	EF567113	Dr.95279	Nuclear receptor subfamily 3, group C, member 2	nr3c2
CUST_10039_PI415676714	0.0123696	6.37131	0.151357	0.884507	0.930791	-7.2456	CT616361	CT616361	Dr.101805	Transcribed locus
CUST_1004_PI415676703	-0.0962244	8.21176	-0.33689	0.74733	0.839168	-7.19381	BC046887	BC046887	Dr.79558	Zinc finger and BTB domain containing 16a	zbtb16a
CUST_1004_PI415676714	-0.0230353	6.2599	-0.296961	0.77621	0.859981	-7.20821	BG308756	BG308756	Dr.82797	Transcribed locus
CUST_1004_PI415677031	-0.0232583	6.20544	-0.336431	0.74766	0.839334	-7.19399	Dr#S31926072	Dr#S31926072	Data Not Found
CUST_10040_PI415676703	-0.325843	6.50969	-3.42753	0.0133452	0.0532655	-3.46678	EF591979	EF591979	Dr.116617	Anthrax toxin receptor 2b	antxr2b
CUST_10040_PI415676714	-0.332561	6.93285	-4.36128	0.00442681	0.0252923	-2.26348	CT616365	CT616365	Dr.122067	Transcribed locus
CUST_10041_PI415676703	0.0978282	6.22619	1.6226	0.154283	0.293734	-5.99214	BC146737	BC146737	Dr.106137	Zgc:173545	zgc:173545
CUST_10041_PI415676714	0.464558	10.2756	3.67726	0.00980588	0.0434008	-3.13264	CT616397	CT616397	Dr.129433	Transcribed locus
CUST_10042_PI415676703	0.0801148	12.8572	0.910833	0.396466	0.554272	-6.809	BC146710	BC146710	Dr.76238	Sc:d0144	sc:d0144
CUST_10042_PI415676714	0.4454	7.28955	2.99017	0.0234138	0.0786605	-4.07066	CT616399	CT616399	Dr.138621	Transcribed locus
CUST_10043_PI415676703	0.52401	9.71421	2.06597	0.0829201	0.191087	-5.38542	AB247454	AB247454	Dr.124251	Ryanodine receptor 1b (skeletal)	ryr1b
CUST_10043_PI415676714	-0.0234907	6.23799	-0.298732	0.77492	0.859115	-7.20761	CT616404	CT616404	Dr.88710	Transcribed locus
CUST_10044_PI415676703	-0.075152	6.20077	-0.985667	0.361243	0.521395	-6.73744	BC150163	BC150163	Dr.11721	Glial cell derived neurotrophic factor a	gdnfa
CUST_10044_PI415676714	0.147346	6.33033	2.37715	0.0537061	0.140661	-4.94293	CT623592	CT623592	Dr.128522	Transcribed locus
CUST_10045_PI415676703	-0.283589	7.70666	-3.94452	0.00712619	0.0349513	-2.7848	BC150223	BC150223	Dr.83237	Heparin-binding EGF-like growth factor b	hbegfb
CUST_10045_PI415676714	-0.0374533	6.24965	-0.431005	0.681071	0.79045	-7.15304	CT623730	CT623730	Dr.137470	Transcribed locus
CUST_10046_PI415676703	0.173141	6.61168	2.60615	0.0391923	0.112617	-4.61535	BC150231	BC150231	Dr.145866	ATP-binding cassette, sub-family A (ABC1), member 2	abca2
CUST_10046_PI415676714	0.0264674	7.96764	0.233246	0.823093	0.892087	-7.22751	CT623773	CT623773	Dr.128526	Transcribed locus
CUST_10047_PI415676703	-0.555805	9.22552	-2.52589	0.0437426	0.12181	-4.73011	BC150233	BC150233	Dr.119153	Si:dkey-10o6.2	si:dkey-10o6.2
CUST_10047_PI415676714	0.103035	6.7913	1.10695	0.309469	0.469951	-6.61296	CT623784	CT623784	Dr.97797	Transcribed locus
CUST_10048_PI415676703	-0.675347	8.31869	-3.48995	0.0123447	0.0505739	-3.38246	BC150238	BC150238	Dr.104389	Inositol polyphosphate-5-phosphatase	inpp5e
CUST_10048_PI415676714	0.669463	7.42726	3.34735	0.0147626	0.0569695	-3.57579	CT623786	CT623786	Dr.97798	Transcribed locus
CUST_10049_PI415676703	0.0447061	7.1879	0.419416	0.689079	0.796841	-7.15857	BC150225	BC150225	Dr.135029	Sperm associated antigen 9a	spag9a
CUST_10049_PI415676714	0.313234	8.66772	2.45075	0.0485084	0.131075	-4.83763	CT637723	CT637723	Dr.70897	Transcribed locus
CUST_1005_PI415676703	-1.29632	14.0046	-8.52765	0.000120386	0.00315804	1.69237	BC046894	BC046894	Dr.75844	Isocitrate dehydrogenase 1 (NADP+), soluble	idh1
CUST_1005_PI415676714	0.0814266	6.49529	1.40438	0.208341	0.359931	-6.27003	BG308798	BG308798	Dr.7114	Transcribed locus
CUST_1005_PI415677031	0.124852	6.84704	1.90833	0.103458	0.222997	-5.60573	Dr#S31930901	Dr#S31930901	Data Not Found
CUST_10050_PI415676703	-0.576365	8.5176	-2.97539	0.0238745	0.0797323	-4.09143	BC150226	BC150226	Dr.31604	Si:ch211-282j22.4	si:ch211-282j22.4
CUST_10050_PI415676714	0.0866637	6.36647	1.03945	0.337483	0.498796	-6.68348	CT638120	CT638120	Dr.128941	Transcribed locus
CUST_10051_PI415676703	0.672691	6.66614	4.65554	0.00321229	0.020508	-1.9111	BC150234	BC150234	Dr.151019	Zgc:165582	zgc:165582
CUST_10051_PI415676714	0.268564	7.1877	0.958669	0.373658	0.532995	-6.76374	CT638132	CT638132	Dr.100375	Transcribed locus
CUST_10052_PI415676703	-0.446574	8.05079	-2.98021	0.0237231	0.0794009	-4.08465	BC150236	BC150236	Dr.94394	Ligase IV, DNA, ATP-dependent	lig4
CUST_10052_PI415676714	-0.0871199	9.03775	-0.794621	0.456212	0.609276	-6.9114	CT638141	CT638141	Dr.100377	Transcribed locus
CUST_10053_PI415676703	0.336454	11.1346	2.88759	0.0268189	0.0862771	-4.21516	BC150242	BC150242	Dr.76932	Sorting nexin 1	snx1
CUST_10053_PI415676714	-0.215976	6.30782	-1.73252	0.132366	0.26416	-5.84595	CT638197	CT638197	Dr.120897	Transcribed locus, strongly similar to XP_698647.2 PREDICTED: histone H2A-like [Danio rerio]
CUST_10054_PI415676703	0.89572	8.25713	10.3246	3.94785e-05	0.00196541	2.88721	BC150340	BC150340	Dr.160756	Naked cuticle homolog 3	nkd3
CUST_10054_PI415676714	-0.142111	7.78463	-1.261	0.252751	0.410214	-6.44134	CT638203	CT638203	Data Not Found
CUST_10055_PI415676703	0.0774497	6.71618	0.918031	0.392967	0.551012	-6.8023	BC150366	BC150366	Dr.121146	Transmembrane protein 151B	tmem151b
CUST_10055_PI415676714	0.288261	6.98371	1.44372	0.197455	0.347203	-6.22133	CT638220	CT638220	Data Not Found
CUST_10056_PI415676703	2.19256	7.73176	17.6691	1.56841e-06	0.000688477	6.11907	BC150380	BC150380	Dr.85352	Zgc:171704	zgc:171704
CUST_10056_PI415676714	1.00314	12.3971	6.04678	0.000824828	0.00879653	-0.413084	CT638240	CT638240	Data Not Found
CUST_10057_PI415676703	0.31997	15.9578	4.67661	0.00314085	0.0201878	-1.88636	BC150394	BC150394	Dr.113769	Crystallin, beta B1, like 2	crybb1l2
CUST_10057_PI415676714	0.65148	10.1173	7.89586	0.00018714	0.00387981	1.21335	CT638249	CT638249	Dr.128950	Transcribed locus
CUST_10058_PI415676703	0.42831	7.89184	4.19869	0.00531379	0.0285797	-2.46375	BC150404	BC150404	Dr.118308	Zgc:171927	zgc:171927
CUST_10058_PI415676714	0.0117086	6.43536	0.189006	0.856134	0.912957	-7.23823	CT638261	CT638261	Dr.100419	Transcribed locus
CUST_10059_PI415676703	0.308873	6.53356	1.85273	0.111855	0.235415	-5.68244	BC150352	BC150352	Dr.16994	Si:dkey-208k4.2	si:dkey-208k4.2
CUST_10059_PI415676714	-0.179009	6.35231	-2.77035	0.0313741	0.0963162	-4.38131	CT638267	CT638267	Dr.155182	Transcribed locus
CUST_1006_PI415676703	-0.0161378	9.50958	-0.0742373	0.943163	0.96775	-7.25563	BC046901	BC046901	Dr.79367	ELOVL family member 6, elongation of long chain fatty acids like	elovl6l
CUST_1006_PI415676714	0.332983	7.61071	1.59774	0.159701	0.300745	-6.02468	BG727089	BG727089	Dr.12215	Transcribed locus
CUST_1006_PI415677031	0.631765	9.40122	5.54288	0.00131252	0.0116368	-0.92505	Dr#S31949704	Dr#S31949704	Data Not Found
CUST_10060_PI415676703	-1.61036	8.64104	-11.2386	2.39052e-05	0.00158838	3.41523	BC150363	BC150363	Dr.118296	Crystallin, beta B1, like 3	crybb1l3
CUST_10060_PI415676714	1.15787	11.2287	5.29658	0.00166543	0.0135115	-1.18758	CT638287	CT638287	Data Not Found
CUST_10061_PI415676703	-2.54752	11.0937	-5.68764	0.00114506	0.0107112	-0.774578	BC150367	BC150367	Dr.119887	Ankyrin repeat domain 1b (cardiac muscle)	ankrd1b
CUST_10061_PI415676714	0.0358579	6.49784	0.503524	0.63201	0.753363	-7.11522	CT645562	CT645562	Dr.98938	Transcribed locus
CUST_10062_PI415676703	-1.45408	9.5638	-16.2508	2.60752e-06	0.000778285	5.64084	BC150372	BC150372	Dr.83439	Zinc and ring finger 2a	znrf2a
CUST_10062_PI415676714	-0.158818	6.18388	-2.06891	0.0825786	0.190514	-5.38127	CT645571	CT645571	Data Not Found
CUST_10063_PI415676703	0.351102	9.90225	3.12986	0.0195068	0.0691614	-3.87548	BC150377	BC150377	Dr.29846	Membrane-spanning 4-domains, subfamily A, member 17A.1	ms4a17a.1
CUST_10063_PI415676714	-0.0867649	6.23551	-1.26552	0.251232	0.408668	-6.4361	CT645590	CT645590	Dr.128536	Transcribed locus
CUST_10064_PI415676703	-0.539951	6.74517	-7.16418	0.000324242	0.00517014	0.612957	BC150385	BC150385	Dr.94329	Zgc:171713	zgc:171713
CUST_10064_PI415676714	0.330589	8.13318	2.87805	0.0271616	0.0870611	-4.22864	CT645599	CT645599	Data Not Found
CUST_10065_PI415676703	0.489275	6.6148	5.29307	0.00167118	0.0135258	-1.19138	BC150405	BC150405	Dr.162284	Microtubule associated monoxygenase, calponin and LIM domain containing 1	mical1
CUST_10065_PI415676714	-0.0406149	7.71731	-0.187731	0.857091	0.913443	-7.2385	CT645608	CT645608	Dr.99391	Transcribed locus
CUST_10066_PI415676703	0.494159	8.24958	0.362806	0.728817	0.826228	-7.18354	BC150411	BC150411	Dr.118306	Zgc:171951	zgc:171951
CUST_10066_PI415676714	-0.192488	6.23038	-1.98805	0.0925029	0.206208	-5.49479	CT645622	CT645622	Dr.137701	Transcribed locus
CUST_10067_PI415676703	-0.402637	7.61918	-3.69197	0.0096324	0.0428917	-3.11323	BC150364	BC150364	Dr.87202	Synaptotagmin XIb	syt11b
CUST_10067_PI415676714	0.0564403	6.3891	0.599389	0.570188	0.704946	-7.057	CT645671	CT645671	Dr.128710	Transcribed locus
CUST_10068_PI415676703	0.196706	6.49781	2.49666	0.0455352	0.125319	-4.77192	BC150392	BC150392	Dr.95846	Uncharacterized LOC797355	LOC797355
CUST_10068_PI415676714	-0.436936	6.31241	-3.08142	0.0207751	0.0723724	-3.94294	CT645719	CT645719	Dr.99393	Transcribed locus
CUST_10069_PI415676703	2.58908	8.13216	2.6646	0.0361951	0.106311	-4.5319	BC150425	BC150425	Dr.31265	CDNA clone IMAGE:7419616
CUST_10069_PI415676714	0.0420547	7.38571	0.214271	0.83722	0.901313	-7.23238	CT650585	CT650585	Dr.129146	Transcribed locus
CUST_1007_PI415676703	1.41196	9.27028	9.00384	8.79205e-05	0.00270497	2.0317	AF510737	AF510737	Dr.13043	Tyrosylprotein sulfotransferase 1, like	tpst1l
CUST_1007_PI415676714	-0.0307766	6.24343	-0.525013	0.617841	0.742105	-7.10297	BG727132	BG727132	Dr.122322	Transcribed locus
CUST_1007_PI415677031	0.318171	8.56726	3.65188	0.0101134	0.0442652	-3.16621	Dr#S31931924	Dr#S31931924	Data Not Found
CUST_10070_PI415676703	-1.4013	8.87781	-19.1919	9.47812e-07	0.00067882	6.57782	BC150431	BC150431	Dr.92663	Si:dkey-200l5.2	si:dkey-200l5.2
CUST_10070_PI415676714	-0.454484	8.67647	-4.11041	0.00587746	0.0306914	-2.57416	CT650586	CT650586	Dr.128879	Transcribed locus
CUST_10071_PI415676703	0.590665	8.35371	4.10134	0.0059391	0.0309073	-2.58558	BC150433	BC150433	Dr.103171	CDNA clone IMAGE:7421647
CUST_10071_PI415676714	0.212143	6.4248	2.81122	0.0296983	0.0926319	-4.32328	CT650616	CT650616	Dr.128880	Transcribed locus
CUST_10072_PI415676703	0.044644	10.1251	0.760724	0.474793	0.625202	-6.93914	BC150448	BC150448	Dr.118688	Ubiquitin-conjugating enzyme E2E 2	ube2e2
CUST_10072_PI415676714	0.326617	6.4178	4.28249	0.00483407	0.0268028	-2.36003	CT650660	CT650660	Dr.100178	Transcribed locus
CUST_10073_PI415676703	-1.26424	10.6161	-3.06838	0.0211317	0.0732205	-3.96114	BC150458	BC150458	Dr.23079	Glutathione S-transferase, alpha-like	gstal
CUST_10073_PI415676714	-0.00259781	6.31404	-0.0379956	0.970887	0.983379	-7.25798	CT650662	CT650662	Dr.100179	Transcribed locus
CUST_10074_PI415676703	-0.10999	12.5826	-1.69584	0.139323	0.273423	-5.89512	BC150462	BC150462	Dr.62975	Basic transcription factor 3-like 4	btf3l4
CUST_10074_PI415676714	-0.341837	7.07901	-4.50024	0.00379875	0.0228884	-2.09545	CT650664	CT650664	Dr.100181	Transcribed locus
CUST_10075_PI415676703	0.0714999	8.85135	0.811813	0.446986	0.601165	-6.89695	BC150164	BC150164	Dr.88550	Zgc:158398	zgc:158398
CUST_10075_PI415676714	0.313216	6.76355	3.24526	0.0168111	0.0624405	-3.71578	CT651062	CT651062	Data Not Found
CUST_10076_PI415676703	-0.437603	8.01469	-4.84242	0.00263719	0.0180231	-1.69401	BC150228	BC150228	Dr.104782	Isocitrate dehydrogenase 3 (NAD+) gamma	idh3g
CUST_10076_PI415676714	0.111439	6.63968	1.09717	0.313406	0.474404	-6.62336	CT651091	CT651091	Dr.129397	Transcribed locus
CUST_10077_PI415676703	-0.653721	8.49513	-5.44399	0.0014429	0.0123162	-1.02946	BC150335	BC150335	Dr.116577	WD repeat domain 4	wdr4
CUST_10077_PI415676714	-0.480836	11.943	-1.71108	0.136391	0.269626	-5.87474	CT657199	CT657199	Dr.97415	Transcribed locus
CUST_10078_PI415676703	-0.778978	7.05912	-8.2166	0.000149049	0.00347696	1.46083	BC150338	BC150338	Dr.90389	Zgc:171226	zgc:171226
CUST_10078_PI415676714	0.719231	8.63284	5.31861	0.00162983	0.0133517	-1.16376	CT657206	CT657206	Dr.128292	Transcribed locus
CUST_10079_PI415676703	-0.949252	11.5115	-7.70318	0.000215369	0.00416067	1.06022	BC150368	BC150368	Dr.78951	Asparaginase homolog (S. cerevisiae)	aspg
CUST_10079_PI415676714	0.907816	8.26379	5.56714	0.00128261	0.0114867	-0.899638	CT657226	CT657226	Dr.121033	Transcribed locus, moderately similar to XP_002661037.2 PREDICTED: hypothetical protein LOC100006976 [Danio rerio]
CUST_1008_PI415676703	0.243817	11.1743	3.13779	0.0193073	0.068778	-3.86446	BC046893	BC046893	Dr.79009	Intraflagellar transport 122 homolog (Chlamydomonas)	ift122
CUST_1008_PI415676714	0.0435301	6.31349	0.681714	0.520098	0.662698	-6.99987	BG727211	BG727211	Dr.83060	Transcribed locus
CUST_1008_PI415677031	0.632093	9.65405	3.43276	0.0132581	0.0530516	-3.45969	Dr#S31934106	Dr#S31934106	Data Not Found
CUST_10080_PI415676703	-0.0764409	10.2588	-0.924917	0.389643	0.547928	-6.79585	BC150420	BC150420	Dr.76347	ER membrane protein complex subunit 10	emc10
CUST_10080_PI415676714	-0.0271198	6.32177	-0.397028	0.704675	0.809048	-7.16885	CT657274	CT657274	Dr.137273	Transcribed locus
CUST_10081_PI415676703	0.14162	14.8938	1.09719	0.313398	0.474404	-6.62334	BC150430	BC150430	Dr.104450	Predicted protein-like	LOC100334215
CUST_10081_PI415676714	0.054903	6.18323	0.795197	0.4559	0.609018	-6.91092	CT657284	CT657284	Dr.71336	Transcribed locus
CUST_10082_PI415676703	0.882896	11.7336	8.86542	9.61837e-05	0.0028619	1.93489	BC150361	BC150361	Dr.120265	Si:dkey-254a11.3	si:dkey-254a11.3
CUST_10082_PI415676714	0.645631	11.6622	2.02271	0.0881095	0.1994	-5.44624	CT657324	CT657324	Dr.63826	Transcribed locus
CUST_10083_PI415676703	0.634482	7.39806	7.46078	0.000258097	0.00455365	0.862604	BC150370	BC150370	Dr.78618	Transmembrane protein 51b	tmem51b
CUST_10083_PI415676714	-0.353577	7.67324	-4.48088	0.00387994	0.0232203	-2.11869	CT657329	CT657329	Data Not Found
CUST_10084_PI415676703	-0.240873	6.46148	-2.6794	0.0354752	0.104811	-4.51079	BC150418	BC150418	Dr.135758	Zgc:171965	zgc:171965
CUST_10084_PI415676714	0.00811389	6.64613	0.0661513	0.949342	0.971293	-7.25628	CT657335	CT657335	Data Not Found
CUST_10085_PI415676703	0.157077	11.0425	2.09752	0.0793315	0.185495	-5.34092	BC150451	BC150451	Dr.9659	Guanine nucleotide binding protein (G protein), gamma 5	gng5
CUST_10085_PI415676714	-0.0723836	7.16094	-1.13039	0.3002	0.460336	-6.58777	CT657350	CT657350	Dr.137301	Transcribed locus
CUST_10086_PI415676703	-0.067235	6.44711	-1.07045	0.32437	0.485261	-6.65147	BC150218	BC150218	Dr.108590	Wingless-type MMTV integration site family, member 5a	wnt5a
CUST_10086_PI415676714	0.013947	6.20225	0.190971	0.854659	0.911916	-7.2378	CT657354	CT657354	Dr.137302	Transcribed locus
CUST_10087_PI415676703	-0.559261	8.19414	-1.33987	0.22738	0.381872	-6.34837	BC150224	BC150224	Dr.16819	CDNA clone IMAGE:5600708
CUST_10087_PI415676714	0.167725	7.48464	1.6347	0.15171	0.290224	-5.97622	CT657378	CT657378	Dr.126970	Transcribed locus
CUST_10088_PI415676703	-1.46931	9.10898	-11.5965	1.98419e-05	0.00150955	3.60949	BC150227	BC150227	Dr.111174	MAX binding protein b	mntb
CUST_10088_PI415676714	-0.145675	6.29858	-2.12504	0.0763301	0.180678	-5.30201	CT657396	CT657396	Dr.137305	Transcribed locus
CUST_10089_PI415676703	-0.448	12.123	-4.38294	0.00432167	0.0248749	-2.2371	BC150241	BC150241	Dr.123450	Zgc:165621	zgc:165621
CUST_10089_PI415676714	0.121421	6.36707	1.66882	0.144673	0.280811	-5.9311	CT657398	CT657398	Dr.137306	Transcribed locus
CUST_1009_PI415676703	-0.613034	10.7512	-3.68098	0.00976169	0.0432752	-3.12773	BC046897	BC046897	Dr.76083	DnaJ (Hsp40) homolog, subfamily C, member 11	dnajc11
CUST_1009_PI415676714	-0.27901	6.30618	-3.6951	0.00959583	0.0427753	-3.1091	BG727271	BG727271	Dr.83070	Transcribed locus
CUST_1009_PI415677031	0.985019	10.2537	8.44655	0.000127197	0.00325018	1.63278	Dr#S31934141	Dr#S31934141	Data Not Found
CUST_10090_PI415676703	1.78535	10.8025	4.54507	0.00361796	0.0221747	-2.04187	BC150348	BC150348	Dr.113373	Defensin, beta-like 1	defbl1
CUST_10090_PI415676714	0.216841	9.05417	2.1135	0.0775744	0.182651	-5.31833	CT662061	CT662061	Dr.128722	Transcribed locus
CUST_10091_PI415676703	-0.317856	6.60158	-4.24303	0.00505367	0.0276368	-2.40874	BC150371	BC150371	Dr.82775	C-reactive protein 7	crp7
CUST_10091_PI415676714	0.0914562	6.57487	0.863035	0.420294	0.576619	-6.85244	CT662065	CT662065	Dr.137719	Transcribed locus
CUST_10092_PI415676703	-0.668983	11.2955	-1.66991	0.144454	0.280545	-5.92966	BC150386	BC150386	Dr.91255	Uncharacterized LOC568864	LOC568864
CUST_10092_PI415676714	0.223156	7.241	1.4177	0.204595	0.355342	-6.25362	CT662342	CT662342	Dr.100012	Transcribed locus
CUST_10093_PI415676703	-0.00466572	17.3343	-0.0629621	0.951781	0.972852	-7.25652	BC150407	BC150407	Dr.75572	Guanine nucleotide binding protein (G protein), beta polypeptide 2-like 1	gnb2l1
CUST_10093_PI415676714	-0.220801	6.74216	-3.14087	0.0192303	0.068597	-3.86018	CT662352	CT662352	Dr.100013	Transcribed locus
CUST_10094_PI415676703	1.43183	10.9761	6.72914	0.000459622	0.00631227	0.230233	BC150426	BC150426	Dr.21117	Apolipoprotein M	apom
CUST_10094_PI415676714	-0.0331658	6.30861	-0.44057	0.674494	0.785487	-7.14836	CT662377	CT662377	Dr.157557	Transcribed locus
CUST_10095_PI415676703	-0.741514	11.328	-6.18566	0.000729382	0.00820742	-0.27765	BC150427	BC150427	Dr.112513	Mitochondrial ribosomal protein S22	mrps22
CUST_10095_PI415676714	0.292582	6.85864	2.21188	0.0675967	0.165729	-5.17876	CT662398	CT662398	Dr.77513	YY1 transcription factor b	yy1b
CUST_10096_PI415676703	0.205132	11.5599	2.92979	0.0253578	0.0829598	-4.15561	BC150449	BC150449	Dr.85854	Zgc:92710	zgc:92710
CUST_10096_PI415676714	0.593416	7.23537	5.77328	0.00105748	0.0101954	-0.686871	CT662416	CT662416	Dr.137897	Transcribed locus
CUST_10097_PI415676703	0.00668001	9.91644	0.0663236	0.949211	0.971293	-7.25627	BC150221	BC150221	Dr.81198	DAZ associated protein 1	dazap1
CUST_10097_PI415676714	-0.134959	6.21151	-2.1578	0.0729079	0.174838	-5.2556	CT662428	CT662428	Dr.109483	Transcribed locus, weakly similar to XP_003353208.1 PREDICTED: proline-rich protein 18-like [Sus scrofa]
CUST_10098_PI415676703	-0.287815	17.6535	-3.79349	0.00852335	0.0393786	-2.98009	BC150230	BC150230	Data Not Found
CUST_10098_PI415676714	0.181018	7.02498	2.42505	0.0502607	0.134292	-4.8744	CT662432	CT662432	Dr.137899	Transcribed locus
CUST_10099_PI415676703	0.144644	6.80232	0.904136	0.399742	0.557127	-6.81519	EF507265	EF507265	Dr.111469	Insulin-like growth factor binding protein 2b	igfbp2b
CUST_10099_PI415676714	-0.148627	6.33962	-1.57769	0.164201	0.306555	-6.05078	CT662439	CT662439	Dr.100019	Transcribed locus
CUST_101_PI415676703	2.10353	10.2146	5.08123	0.00206395	0.0154087	-1.42403	AF016244	AF016244	Dr.597	Vascular endothelial growth factor Aa	vegfaa
CUST_101_PI415676714	0.374723	6.66287	1.94068	0.0988649	0.215698	-5.56085	AI497183	AI497183	Dr.77187	Transcribed locus
CUST_101_PI415677031	0.0966676	11.1976	0.707189	0.505189	0.650234	-6.98091	Dr#S14803114	Dr#S14803114	Data Not Found
CUST_1010_PI415676703	-0.020518	12.0991	-0.263573	0.800665	0.876658	-7.21889	BC046895	BC046895	Dr.4165	Serine/arginine-rich splicing factor 4	srsf4
CUST_1010_PI415676714	-0.044625	6.19642	-0.617326	0.55903	0.695973	-7.0451	BG727293	BG727293	Dr.122719	Transcribed locus
CUST_1010_PI415677031	0.204267	9.11281	2.48704	0.0461423	0.126487	-4.7857	Dr#S32025272	Dr#S32025272	Data Not Found
CUST_10100_PI415676703	-0.0238846	8.6972	-0.116243	0.91114	0.947941	-7.25101	BC151202	BC151202	Dr.52648	Zgc:162251	zgc:162251
CUST_10100_PI415676714	0.029014	6.31696	0.429895	0.681836	0.790996	-7.15357	CT662451	CT662451	Dr.100020	Transcribed locus
CUST_10101_PI415676703	-0.398542	7.43567	-4.64664	0.003243	0.0206122	-1.92157	BC151203	BC151203	Dr.70092	Centrosomal protein 76	cep76
CUST_10101_PI415676714	0.0633216	6.56559	1.04305	0.33594	0.497338	-6.6798	CT667227	CT667227	Dr.100710	Transcribed locus
CUST_10102_PI415676703	-0.0845318	6.18235	-0.984358	0.361837	0.521986	-6.73872	NM_001100069	NM_001100069	Dr.141639	Novel protein containing lectin C-type domains	LOC100000851
CUST_10102_PI415676714	0.267045	7.19112	4.1191	0.00581917	0.0304917	-2.56325	CT667260	CT667260	Dr.138562	Transcribed locus
CUST_10103_PI415676703	1.227	9.72746	2.94672	0.0247958	0.0817329	-4.13176	NM_001100074	NM_001100074	Dr.80855	B-cell CLL/lymphoma 6a, genome duplicate b	bcl6ab
CUST_10103_PI415676714	-0.15886	8.02483	-1.8772	0.108079	0.229858	-5.64875	CT667298	CT667298	Dr.129401	Transcribed locus
CUST_10104_PI415676703	0.0167335	6.75077	0.146542	0.88815	0.932693	-7.24642	NM_001100095	NM_001100095	Dr.113821	Protein FAM151A	fam151a
CUST_10104_PI415676714	-0.290593	6.41536	-5.18669	0.0018567	0.014477	-1.30742	CT667323	CT667323	Dr.128840	Transcribed locus
CUST_10105_PI415676703	0.121131	6.36367	1.79139	0.121899	0.249761	-5.76631	NM_001100083	NM_001100083	Dr.141638	Novel protein containing lectin C-type domains	LOC100003110
CUST_10105_PI415676714	0.0227128	6.19524	0.318133	0.760844	0.849077	-7.20079	CT667327	CT667327	Dr.151440	Transcribed locus
CUST_10106_PI415676703	-0.19484	6.61895	-2.20835	0.0679312	0.16634	-5.18379	NM_001099991	NM_001099991	Dr.110866	Chemokine (C-C motif) receptor 6a	ccr6a
CUST_10106_PI415676714	0.0739616	6.3659	0.92057	0.391739	0.549947	-6.79992	CT667335	CT667335	Dr.101699	Transcribed locus
CUST_10107_PI415676703	-0.847602	10.156	-11.6654	1.91544e-05	0.00149078	3.64613	NM_001099981	NM_001099981	Dr.82936	Syntaxin binding protein 5a (tomosyn)	stxbp5a
CUST_10107_PI415676714	0.185953	15.267	0.851636	0.426131	0.582119	-6.86254	CT667360	CT667360	Dr.129403	Transcribed locus
CUST_10108_PI415676703	0.227792	6.87361	1.94374	0.0984409	0.215104	-5.55659	NM_001099974	NM_001099974	Dr.115039	Rho-related BTB domain containing 2a	rhobtb2a
CUST_10108_PI415676714	0.783882	7.89923	9.88812	5.08926e-05	0.00220115	2.61741	CT667372	CT667372	Dr.101705	Transcribed locus
CUST_10109_PI415676703	0.686652	8.88769	1.33833	0.227853	0.382366	-6.35022	NM_001100096	NM_001100096	Dr.120018	Zinc finger protein 347-like	LOC100005958
CUST_10109_PI415676714	-0.0930723	6.19217	-0.891808	0.405826	0.562991	-6.82651	CT672380	CT672380	Dr.106746	Zgc:171604	zgc:171604
CUST_1011_PI415676703	0.220253	8.22214	1.38934	0.212646	0.365151	-6.28846	BC046896	BC046896	Dr.116889	Solute carrier family 35, member E1	slc35e1
CUST_1011_PI415676714	-0.0085627	6.27083	-0.102607	0.921519	0.954841	-7.25273	BG727324	BG727324	Data Not Found
CUST_1011_PI415677031	0.119688	6.4468	1.11435	0.306518	0.467005	-6.60504	Dr#S32025345	Dr#S32025345	Data Not Found
CUST_10110_PI415676703	-0.0207413	6.71269	-0.278955	0.789365	0.86871	-7.21412	NM_001099996	NM_001099996	Dr.151666	Si:dkey-21k4.4	si:dkey-21k4.4
CUST_10110_PI415676714	0.264709	6.29459	3.84185	0.00804546	0.0379821	-2.9172	CT672398	CT672398	Dr.127223	Transcribed locus
CUST_10111_PI415676703	-1.03882	7.86394	-3.15726	0.0188266	0.0675616	-3.83742	NM_001100029	NM_001100029	Dr.105072	Si:ch73-252g14.4	si:ch73-252g14.4
CUST_10111_PI415676714	-0.194062	9.78729	-1.83312	0.114974	0.239794	-5.70934	CT672405	CT672405	Dr.104626	Transcribed locus
CUST_10112_PI415676703	-0.415875	8.5513	-4.75628	0.00288648	0.0190658	-1.79343	NM_001100001	NM_001100001	Dr.21663	Calmodulin regulated spectrin-associated protein 1b	camsap1b
CUST_10112_PI415676714	-0.0406281	6.33024	-0.303231	0.771647	0.856805	-7.20606	CT672406	CT672406	Dr.136280	Transcribed locus
CUST_10113_PI415676703	-0.0288019	6.9821	-0.152284	0.883806	0.930523	-7.24543	NM_001100019	NM_001100019	Dr.76681	Ferredoxin-fold anticodon binding domain containing 1	LOC566022
CUST_10113_PI415676714	0.0758469	6.14055	0.980464	0.36361	0.523734	-6.74255	CT672418	CT672418	Dr.136281	Transcribed locus
CUST_10114_PI415676703	0.307088	9.87324	3.71539	0.00936305	0.0420294	-3.08239	NM_001100030	NM_001100030	Dr.86191	Pannexin 1b	panx1b
CUST_10114_PI415676714	0.104341	6.60293	1.24501	0.258189	0.416179	-6.4598	CT672419	CT672419	Data Not Found
CUST_10115_PI415676703	0.642731	8.06451	5.29633	0.00166583	0.0135115	-1.18784	NM_001100024	NM_001100024	Dr.81070	Novel protein similar to H.sapiens LRRC4, leucine rich repeat containing 4 (LRRC4)	LOC566572
CUST_10115_PI415676714	0.0342058	6.30754	0.26649	0.798518	0.875264	-7.218	CT672428	CT672428	Dr.127282	Transcribed locus
CUST_10116_PI415676703	-0.36754	6.57227	-1.54039	0.172892	0.317731	-6.09895	NM_001100004	NM_001100004	Dr.92933	Leucine rich repeat and sterile alpha motif containing 1	lrsam1
CUST_10116_PI415676714	-0.0822864	7.54372	-0.96279	0.371742	0.531331	-6.75976	CT672461	CT672461	Dr.127283	Transcribed locus
CUST_10117_PI415676703	0.972313	8.7028	4.56625	0.0035359	0.0218552	-2.01665	NM_001100048	NM_001100048	Dr.134955	Dehydrogenase/reductase (SDR family) member 11a	dhrs11a
CUST_10117_PI415676714	0.309844	6.50796	2.81508	0.0295452	0.0923407	-4.31781	CT672490	CT672490	Dr.135952	Transcribed locus
CUST_10118_PI415676703	-0.45625	7.09854	-4.42257	0.00413648	0.0241815	-2.18901	NM_001100016	NM_001100016	Dr.115116	Si:ch211-253h3.1	si:ch211-253h3.1
CUST_10118_PI415676714	0.00202195	6.39617	0.0332865	0.974494	0.985211	-7.25817	CT672504	CT672504	Dr.153121	Transcribed locus
CUST_10119_PI415676703	-0.0733592	7.43425	-1.03325	0.340156	0.50134	-6.6898	NM_001100028	NM_001100028	Dr.78631	Si:dkeyp-20g2.6	si:dkeyp-20g2.6
CUST_10119_PI415676714	-0.230822	7.34652	-2.78136	0.030913	0.0952424	-4.36567	CT672518	CT672518	Data Not Found
CUST_1012_PI415676703	-0.732019	11.572	-6.9247	0.00039205	0.00577409	0.404785	BC046904	BC046904	Dr.982	Vacuole membrane protein 1	vmp1
CUST_1012_PI415676714	0.691887	10.4216	4.85793	0.00259494	0.0178352	-1.67622	BG727355	BG727355	Dr.133120	Transcribed locus
CUST_1012_PI415677031	0.0877974	6.26082	1.13777	0.297333	0.457506	-6.57977	Dr#S32025351	Dr#S32025351	Data Not Found
CUST_10120_PI415676703	0.556758	9.81886	3.37052	0.0143367	0.0559025	-3.5442	NM_001099977	NM_001099977	Dr.80312	GA repeat binding protein, beta 2a	gabpb2a
CUST_10120_PI415676714	0.0327941	6.15014	0.469695	0.654664	0.770692	-7.13354	CT689163	CT689163	Dr.97126	Transcribed locus
CUST_10121_PI415676703	-0.37681	6.81024	-3.42049	0.0134635	0.0535694	-3.47631	NM_001100055	NM_001100055	Dr.88360	Si:dkey-71l1.7	si:dkey-71l1.7
CUST_10121_PI415676714	0.35256	9.04456	1.86837	0.109427	0.231704	-5.66092	CT689178	CT689178	Dr.128162	Transcribed locus
CUST_10122_PI415676703	-0.321841	8.6858	-0.762839	0.473619	0.624436	-6.93744	NM_001099976	NM_001099976	Dr.85346	Crystallin, zeta (quinone reductase)	cryz
CUST_10122_PI415676714	0.0619311	6.27633	0.842926	0.430631	0.586356	-6.87018	CT689761	CT689761	Dr.128401	Transcribed locus
CUST_10123_PI415676703	0.194193	7.3806	1.83682	0.114379	0.238963	-5.70426	NM_001099997	NM_001099997	Dr.81160	Novel protein similar to SWI/SNF related, matrix associated, actin dependent regulator of chromatin, subfamily a, member 5 (smarca5)	LOC559803
CUST_10123_PI415676714	-0.0481802	6.19594	-0.680251	0.520963	0.663492	-7.00094	CT689785	CT689785	Dr.153217	Transcribed locus
CUST_10124_PI415676703	-1.13065	8.88556	-4.24402	0.00504802	0.0276239	-2.40752	NM_001099999	NM_001099999	Dr.89543	Si:dkey-238o13.4	si:dkey-238o13.4
CUST_10124_PI415676714	-0.0519858	6.33513	-0.413386	0.693265	0.80024	-7.16139	CT689833	CT689833	Dr.98836	Transcribed locus
CUST_10125_PI415676703	-0.281516	9.42742	-4.16671	0.00551071	0.0293232	-2.50361	NM_001100034	NM_001100034	Dr.81058	Si:dkey-193c22.1	si:dkey-193c22.1
CUST_10125_PI415676714	0.230449	7.48738	2.37095	0.0541693	0.14146	-4.95179	CT689842	CT689842	Dr.153376	Transcribed locus
CUST_10126_PI415676703	0.0674351	7.39504	0.650539	0.538727	0.67896	-7.02226	NM_001099989	NM_001099989	Dr.151543	Spectrin, beta, non-erythrocytic 1	LOC558044
CUST_10126_PI415676714	0.15246	6.42543	2.39916	0.0520933	0.137666	-4.91144	CT689843	CT689843	Dr.59719	Transcribed locus
CUST_10127_PI415676703	0.0299347	6.83044	0.435487	0.677986	0.788027	-7.15086	NM_001100023	NM_001100023	Dr.119633	Si:dkey-233p4.1	si:dkey-233p4.1
CUST_10127_PI415676714	0.0964526	6.41757	0.999609	0.35496	0.515303	-6.72365	CT689847	CT689847	Dr.98838	Transcribed locus
CUST_10128_PI415676703	0.0436047	11.1642	0.308747	0.767642	0.853903	-7.20414	NM_001100011	NM_001100011	Dr.79188	Family with sequence similarity 63, member A	fam63a
CUST_10128_PI415676714	0.350859	6.89432	3.23377	0.0170604	0.0630919	-3.73161	CT689874	CT689874	Dr.137433	Transcribed locus
CUST_10129_PI415676703	-0.0340295	6.3219	-0.416421	0.691157	0.79841	-7.15998	NM_001100082	NM_001100082	Dr.141594	Novel protein containing lectin C-type domains	LOC100002975
CUST_10129_PI415676714	0.0453244	6.20728	0.705013	0.506452	0.651383	-6.98255	CT672587	CT672587	Data Not Found
CUST_1013_PI415676703	0.0131438	6.27443	0.207019	0.842638	0.904128	-7.23413	AJ544822	AJ544822	Dr.85981	Interferon phi 1	ifnphi1
CUST_1013_PI415676714	1.99531	10.1908	10.0516	4.62216e-05	0.00210155	2.71987	BG727357	BG727357	Dr.122056	NCK-interacting protein with SH3 domain-like	LOC100003986
CUST_1013_PI415677031	0.118235	6.73518	1.14027	0.296365	0.45648	-6.57705	Dr#S32033138	Dr#S32033138	Data Not Found
CUST_10130_PI415676703	-0.198769	6.28359	-2.54357	0.0426946	0.119654	-4.70482	NM_001100079	NM_001100079	Dr.113918	Si:dkey-32m20.1	si:dkey-32m20.1
CUST_10130_PI415676714	-0.178671	7.14958	-1.29933	0.240123	0.396054	-6.39656	CT672958	CT672958	Dr.95727	Transcribed locus
CUST_10131_PI415676703	-0.778373	8.49655	-3.14683	0.0190824	0.0681899	-3.8519	NM_001100054	NM_001100054	Dr.74501	Methionyl aminopeptidase 2a	metap2a
CUST_10131_PI415676714	0.317824	6.63872	1.85407	0.111644	0.235115	-5.68059	CT672969	CT672969	Dr.127520	Transcribed locus
CUST_10132_PI415676703	-0.121635	9.11104	-0.751313	0.480044	0.629501	-6.94667	NM_001100085	NM_001100085	Dr.120128	DPH5 homolog (S. cerevisiae)	dph5
CUST_10132_PI415676714	0.358566	11.8171	5.50524	0.0013605	0.0118491	-0.964628	CT673014	CT673014	Dr.127036	Transcribed locus
CUST_10133_PI415676703	0.0553662	6.45375	0.440501	0.674542	0.785487	-7.1484	NM_001100080	NM_001100080	Dr.141634	Uncharacterized LOC100002638	LOC100002638
CUST_10133_PI415676714	0.15574	6.3586	2.14362	0.0743695	0.177278	-5.2757	CT673048	CT673048	Dr.136557	Transcribed locus
CUST_10134_PI415676703	0.00702356	9.70373	0.0601547	0.953928	0.973956	-7.25672	NM_001100006	NM_001100006	Dr.62003	Sorting nexin 18a	snx18a
CUST_10134_PI415676714	0.203602	6.51929	1.69118	0.140233	0.274762	-5.90135	CT673086	CT673086	Dr.95818	Transcribed locus
CUST_10135_PI415676703	-0.464268	9.35188	-5.04782	0.00213497	0.0157529	-1.46131	NM_001100015	NM_001100015	Dr.148986	Checkpoint with forkhead and ring finger domains, E3 ubiquitin protein ligase	chfr
CUST_10135_PI415676714	-0.122317	6.47524	-1.72975	0.132881	0.264878	-5.84969	CT673101	CT673101	Dr.61529	Transcribed locus
CUST_10136_PI415676703	-1.30315	7.59454	-1.8385	0.11411	0.238512	-5.70197	NM_001100058	NM_001100058	Dr.114053	Novel protein with Lectin C-type domains	LOC797092
CUST_10136_PI415676714	0.0378232	6.25335	0.537423	0.609738	0.735606	-7.09568	CT673153	CT673153	Dr.136561	Transcribed locus
CUST_10137_PI415676703	1.93161	7.92639	2.64076	0.0373874	0.108771	-4.56593	NM_001100020	NM_001100020	Dr.78847	Si:ch211-140f21.1	si:ch211-140f21.1
CUST_10137_PI415676714	-0.00455068	6.25207	-0.0661898	0.949313	0.971293	-7.25628	CT689890	CT689890	Dr.137435	Transcribed locus
CUST_10138_PI415676703	0.00480506	6.66988	0.0661319	0.949357	0.971293	-7.25629	NM_001100043	NM_001100043	Dr.141632	Fibronectin leucine rich transmembrane protein 2	flrt2
CUST_10138_PI415676714	-0.178848	7.47593	-1.51238	0.179699	0.325919	-6.13478	CT689943	CT689943	Dr.84942	Transcribed locus
CUST_10139_PI415676703	-0.0655985	6.3108	-1.08129	0.319883	0.48049	-6.64012	NM_001100071	NM_001100071	Dr.141631	Novel protein containing lectin C-type domains	LOC100001364
CUST_10139_PI415676714	0.115661	6.43952	1.59284	0.16079	0.302093	-6.03107	CT689950	CT689950	Dr.153226	Transcribed locus
CUST_1014_PI415676703	0.224863	11.8673	2.12424	0.0764155	0.180783	-5.30314	BC047165	BC047165	Dr.74470	Janus kinase 1	jak1
CUST_1014_PI415676714	0.63334	12.4883	2.75407	0.0320694	0.0977064	-4.40446	BG727387	BG727387	Dr.122721	Transcribed locus
CUST_1014_PI415677031	-0.164996	6.4496	-1.89986	0.104697	0.224723	-5.61746	Dr#S34538273	Dr#S34538273	Data Not Found
CUST_10140_PI415676703	-0.570966	7.81323	-5.25082	0.00174224	0.0139092	-1.23728	NM_001100100	NM_001100100	Dr.105880	Translin-associated factor X interacting protein 1	tsnaxip1
CUST_10140_PI415676714	-0.0428519	6.34998	-0.610778	0.563088	0.699425	-7.04948	CT689976	CT689976	Dr.20274	Ubiquilin 4	ubqln4
CUST_10141_PI415676703	-0.0197814	6.94125	-0.264062	0.800304	0.876531	-7.21874	NM_001100092	NM_001100092	Dr.136156	Novel protein similar to mouse microtubule-associated protein 7 (Mtap7)	LOC100005195
CUST_10141_PI415676714	0.204937	7.63584	2.14587	0.0741352	0.176927	-5.2725	CT689980	CT689980	Dr.137440	Transcribed locus
CUST_10142_PI415676703	-0.17622	11.7336	-1.94528	0.0982283	0.214765	-5.55445	NM_001100038	NM_001100038	Dr.78200	Novel protein similar to vertebrate WD repeat domain 44 (WDR44)	LOC569045
CUST_10142_PI415676714	0.486064	10.0598	5.45581	0.00142656	0.0122174	-1.01691	CT689982	CT689982	Dr.137441	Transcribed locus
CUST_10143_PI415676703	-0.0556543	10.5636	-0.589395	0.576461	0.709989	-7.0635	NM_001100022	NM_001100022	Dr.89306	Novel protein similar to vertebrate solute carrier family 7 (cationic amino acid transporter, y+ system)	LOC566469
CUST_10143_PI415676714	-0.00791989	6.43276	-0.0598492	0.954161	0.974098	-7.25674	CT690040	CT690040	Dr.137443	Transcribed locus
CUST_10144_PI415676703	0.0156683	8.82404	0.156028	0.880976	0.92871	-7.24477	NM_001100031	NM_001100031	Dr.82239	Si:ch211-69i14.4	si:ch211-69i14.4
CUST_10144_PI415676714	0.185833	6.33208	1.95115	0.0974226	0.213606	-5.54628	CT690044	CT690044	Data Not Found
CUST_10145_PI415676703	0.0222891	7.11057	0.155434	0.881425	0.928985	-7.24488	NM_001100062	NM_001100062	Dr.116131	Novel protein similar to vertebrate heat shock 70kDa protein 1B (HSPA1B)	LOC798846
CUST_10145_PI415676714	0.120003	6.80337	1.76876	0.125823	0.255243	-5.79702	CT690075	CT690075	Dr.96048	Transcribed locus
CUST_10146_PI415676703	0.328761	6.9294	3.7407	0.00908131	0.0412058	-3.04914	NM_001100081	NM_001100081	Dr.141630	Novel protein containing lectin C-type domains	LOC100002910
CUST_10146_PI415676714	-0.0862198	6.23949	-1.33274	0.229574	0.384269	-6.3569	CT693546	CT693546	Dr.128088	Transcribed locus
CUST_10147_PI415676703	-0.0987565	6.47627	-1.05468	0.330986	0.492308	-6.66783	NM_001100040	NM_001100040	Dr.141629	Novel protein similar to vertebrate DnaJ (Hsp40) homolog, subfamily B, member 5 (DNAJB5)	LOC569466
CUST_10147_PI415676714	-0.0382987	6.69651	-0.208636	0.841429	0.903406	-7.23374	CT693553	CT693553	Dr.137109	Transcribed locus
CUST_10148_PI415676703	-0.641469	9.25006	-2.99615	0.0232304	0.0781914	-4.06227	NM_001100072	NM_001100072	Dr.141628	Uncharacterized LOC100001550	LOC100001550
CUST_10148_PI415676714	0.337867	8.44694	2.73053	0.0331037	0.0998432	-4.43794	CT673155	CT673155	Dr.136562	Transcribed locus
CUST_10149_PI415676703	-0.37808	12.5026	-3.10646	0.0201086	0.0706404	-3.90803	NM_001100086	NM_001100086	Dr.18412	Solute carrier family 30 (zinc transporter), member 7	slc30a7
CUST_10149_PI415676714	-0.130996	6.3426	-1.58978	0.161472	0.302928	-6.03505	CT673197	CT673197	Dr.127593	Transcribed locus
CUST_1015_PI415676703	0.65367	13.1005	4.61423	0.00335766	0.0210995	-1.95978	BC047166	BC047166	Dr.13792	Nuclear receptor coactivator 4	ncoa4
CUST_1015_PI415676714	0.198764	14.3266	2.00785	0.0899669	0.202214	-5.46708	BG727486	BG727486	Dr.122724	Transcribed locus
CUST_1015_PI415677031	0.322326	6.35707	2.08205	0.0810713	0.188166	-5.36275	Dr#S31898320	Dr#S31898320	Data Not Found
CUST_10150_PI415676703	-0.167477	13.2031	-1.82976	0.115517	0.240669	-5.71394	NM_001100032	NM_001100032	Dr.11514	Plectin a	pleca
CUST_10150_PI415676714	0.0266606	6.15745	0.293153	0.778986	0.861902	-7.20949	CT673214	CT673214	Data Not Found
CUST_10151_PI415676703	-1.85682	8.32905	-5.50882	0.00135585	0.0118388	-0.960859	NM_001100067	NM_001100067	Data Not Found
CUST_10151_PI415676714	-0.0739776	6.67997	-1.06543	0.326467	0.487511	-6.6567	CT673242	CT673242	Dr.153142	Transcribed locus, strongly similar to NP_001014379.1 uncharacterized protein LOC541543 [Danio rerio]
CUST_10152_PI415676703	-0.2003	6.86064	-2.35469	0.0554054	0.143729	-4.97504	NM_001100068	NM_001100068	Dr.79096	Si:dkey-218f9.9	si:dkey-218f9.9
CUST_10152_PI415676714	0.22058	6.5332	2.01342	0.0892667	0.201165	-5.45928	CT673247	CT673247	Dr.136603	Transcribed locus
CUST_10153_PI415676703	-0.606429	6.82509	-3.55295	0.011418	0.0479191	-3.2979	NM_001099988	NM_001099988	Dr.80038	Glycolipid transfer protein a	gltpa
CUST_10153_PI415676714	-0.0231088	6.17196	-0.343822	0.742359	0.835811	-7.19114	CT673287	CT673287	Dr.64037	Transcribed locus
CUST_10154_PI415676703	0.081765	6.65667	1.22412	0.265447	0.424041	-6.48369	NM_001100060	NM_001100060	Dr.141627	Similar to G protein coupled progestin receptor gamma	LOC798104
CUST_10154_PI415676714	-0.0871072	6.17853	-1.18533	0.27939	0.438809	-6.5274	CT673323	CT673323	Dr.127597	Transcribed locus
CUST_10155_PI415676703	0.619484	9.942	4.06802	0.00617159	0.0317036	-2.62759	NM_001099987	NM_001099987	Dr.89917	Adenylate cyclase 2b (brain)	adcy2b
CUST_10155_PI415676714	-0.0774866	6.53867	-0.346991	0.740092	0.834327	-7.1899	CT673336	CT673336	Data Not Found
CUST_10156_PI415676703	-0.485352	11.0316	-3.96637	0.00694599	0.0344204	-2.75682	NM_001007182	NM_001007182	Dr.81247	GULP, engulfment adaptor PTB domain containing 1a	gulp1a
CUST_10156_PI415676714	-0.853196	7.55035	-2.2844	0.061093	0.154179	-5.07543	CT673363	CT673363	Data Not Found
CUST_10157_PI415676703	-1.79092	8.34838	-22.8085	3.29846e-07	0.00045179	7.48384	NM_001100045	NM_001100045	Dr.36673	UDP-GlcNAc:betaGal beta-1,3-N-acetylglucosaminyltransferase 5b	b3gnt5b
CUST_10157_PI415676714	0.133076	6.8617	1.34775	0.224971	0.37902	-6.3389	CT693571	CT693571	Dr.153190	Transcribed locus, strongly similar to XP_694060.5 PREDICTED: polycystin-1-like [Danio rerio]
CUST_10158_PI415676703	0.085645	7.78474	0.91562	0.394136	0.552008	-6.80455	NM_001099979	NM_001099979	Dr.83782	Mannosidase, alpha, class 1B, member 1	man1b1
CUST_10158_PI415676714	-0.120053	6.72575	-1.72187	0.134352	0.266884	-5.86028	CT693583	CT693583	Dr.128134	Transcribed locus
CUST_10159_PI415676703	-0.271967	6.95992	-2.21459	0.0673421	0.165322	-5.17492	NM_001099980	NM_001099980	Dr.96874	FYVE, RhoGEF and PH domain containing 6	fgd6
CUST_10159_PI415676714	0.678588	6.67438	1.33885	0.22769	0.382175	-6.34958	CT693601	CT693601	Dr.97081	Transcribed locus
CUST_1016_PI415676703	-0.130876	8.79805	-0.847909	0.428052	0.583948	-6.86581	BC047170	BC047170	Dr.24249	Unkempt homolog (Drosophila)	unk
CUST_1016_PI415676714	0.144806	6.26783	1.87676	0.108146	0.229858	-5.64936	BG727531	BG727531	Dr.83096	Transcribed locus
CUST_1016_PI415677031	-0.0776665	6.15699	-1.14988	0.292672	0.452722	-6.56656	Dr#S31898358	Dr#S31898358	Data Not Found
CUST_10160_PI415676703	0.228295	6.73642	3.65721	0.010048	0.0440737	-3.15915	NM_001100037	NM_001100037	Dr.114833	Si:ch73-266o15.4	si:ch73-266o15.4
CUST_10160_PI415676714	0.76326	7.67035	5.11193	0.00200104	0.0151477	-1.38992	CT693610	CT693610	Dr.137111	Transcribed locus
CUST_10161_PI415676703	0.153729	6.3937	1.83316	0.114968	0.239792	-5.70928	NM_001100027	NM_001100027	Dr.151306	Si:ch211-284g18.3	si:ch211-284g18.3
CUST_10161_PI415676714	0.243259	10.4713	1.74888	0.129373	0.260124	-5.82391	CT693716	CT693716	Dr.153191	Transcribed locus
CUST_10162_PI415676703	-0.404179	7.39978	-5.20846	0.00181692	0.0143025	-1.28354	NM_001100088	NM_001100088	Dr.113817	Acyl-CoA-binding domain-containing protein 5-B	acbd5b
CUST_10162_PI415676714	0.284795	7.37492	3.01009	0.0228085	0.0772076	-4.04272	CT693729	CT693729	Dr.137113	Transcribed locus
CUST_10163_PI415676703	0.300466	6.93607	3.57903	0.011057	0.0468589	-3.26306	NM_001100009	NM_001100009	Dr.141625	Regulating synaptic membrane exocytosis 3	rims3
CUST_10163_PI415676714	-0.237751	6.35221	-2.47357	0.047006	0.128247	-4.80497	CT693785	CT693785	Dr.149818	Transcribed locus
CUST_10164_PI415676703	-0.364195	6.80115	-3.09103	0.0205165	0.0716691	-3.92953	NM_001099741	NM_001099741	Dr.92886	Otolin 1a	otol1a
CUST_10164_PI415676714	0.0908548	6.31646	1.04221	0.336297	0.497705	-6.68065	CT693806	CT693806	Dr.136123	Transcribed locus
CUST_10165_PI415676703	1.87305	7.30168	1.14577	0.294248	0.454202	-6.57106	NM_001100097	NM_001100097	Dr.152193	Uncharacterized LOC100006053	LOC100006053
CUST_10165_PI415676714	0.215644	6.92039	1.30922	0.236958	0.392567	-6.38488	CT693812	CT693812	Dr.97193	Transcribed locus
CUST_10166_PI415676703	-0.0191829	6.37576	-0.242093	0.81653	0.887913	-7.2251	NM_001100063	NM_001100063	Dr.115103	Uroplakin 3l	upk3l
CUST_10166_PI415676714	-0.351244	6.57474	-2.96769	0.024118	0.0802781	-4.10225	CT693828	CT693828	Dr.128204	Transcribed locus
CUST_10167_PI415676703	-0.054012	6.10705	-0.550234	0.601436	0.728972	-7.088	NM_001100073	NM_001100073	Dr.82253	Novel protein containing lectin C-type domains	LOC100001551
CUST_10167_PI415676714	0.242105	8.15815	0.838904	0.43272	0.588187	-6.87368	CT693853	CT693853	Dr.137178	Transcribed locus
CUST_10168_PI415676703	-0.358791	6.31757	-3.1719	0.0184739	0.0667499	-3.81713	NM_001100099	NM_001100099	Dr.110819	Si:dkey-266f7.5	si:dkey-266f7.5
CUST_10168_PI415676714	-0.0991349	6.13686	-1.26499	0.25141	0.408894	-6.43672	CT693882	CT693882	Dr.97196	Transcribed locus
CUST_10169_PI415676703	-0.01417	6.34898	-0.146914	0.887869	0.932603	-7.24636	NM_001100042	NM_001100042	Dr.140977	Similar to ATM/ATR-Substrate Chk2-Interacting Zn2+-finger protein	LOC571606
CUST_10169_PI415676714	-0.0600845	6.31623	-0.77156	0.468797	0.620457	-6.93038	CT694959	CT694959	Dr.99220	Transcribed locus
CUST_1017_PI415676703	-0.463109	11.4053	-2.41851	0.0507173	0.135151	-4.88376	BC047171	BC047171	Dr.76176	Splicing factor 3b, subunit 3	sf3b3
CUST_1017_PI415676714	1.53037	8.48667	4.66836	0.00316861	0.0203217	-1.89604	BG727534	BG727534	Dr.122727	Si:ch1073-192f24.1	si:ch1073-192f24.1
CUST_1017_PI415677031	0.0250046	6.79962	0.264678	0.799851	0.876234	-7.21855	Dr#S31899640	Dr#S31899640	Data Not Found
CUST_10170_PI415676703	1.28022	8.35543	2.87887	0.027132	0.0869913	-4.22748	NM_001100005	NM_001100005	Dr.51213	UHRF1 (ICBP90) binding protein 1-like	uhrf1bp1l
CUST_10170_PI415676714	0.088903	6.58289	1.39049	0.212315	0.364768	-6.28706	CT694965	CT694965	Dr.137621	Transcribed locus
CUST_10171_PI415676703	-0.788725	7.76994	-3.37298	0.0142924	0.0557887	-3.54086	NM_001100075	NM_001100075	Dr.40596	Transmembrane protein 175	tmem175
CUST_10171_PI415676714	-0.0971639	6.52661	-0.605055	0.566649	0.702218	-7.05328	CT694970	CT694970	Dr.137622	Transcribed locus
CUST_10172_PI415676703	0.155826	6.83352	1.14719	0.293701	0.453703	-6.5695	EF552706	EF552706	Dr.28422	SWI/SNF related, matrix associated, actin dependent regulator of chromatin, subfamily d, member 3b	smarcd3b
CUST_10172_PI415676714	1.26018	7.8254	5.71849	0.0011126	0.0105171	-0.742875	CT695004	CT695004	Dr.162366	Transcribed locus, weakly similar to XP_002804049.1 PREDICTED: hypothetical protein LOC100424028 [Macaca mulatta]
CUST_10173_PI415676703	-0.830434	7.78646	-4.23505	0.00509939	0.0277879	-2.41862	NM_001044338	NM_001044338	Dr.81375	RAD51 associated protein 1	rad51ap1
CUST_10173_PI415676714	0.460948	9.02312	6.06202	0.000813689	0.00871165	-0.398107	CT695008	CT695008	Dr.128646	Transcribed locus
CUST_10174_PI415676703	-0.0613954	10.2082	-0.232932	0.823326	0.892212	-7.22759	EU003998	EU003998	Dr.103206	Pumilio homolog 2 (Drosophila)	pum2
CUST_10174_PI415676714	0.828297	8.46646	5.72701	0.00110381	0.0104728	-0.734134	CT695019	CT695019	Dr.78464	Collagen type IV alpha-3-binding protein-like	LOC797430
CUST_10175_PI415676703	-0.16314	8.08269	-1.05945	0.328975	0.49026	-6.6629	EF523375	EF523375	Dr.87659	Interleukin 4 receptor	il4r
CUST_10175_PI415676714	-0.620443	6.57523	-7.42604	0.000264984	0.00463536	0.833817	CT695026	CT695026	Dr.99223	Transcribed locus
CUST_10176_PI415676703	0.444281	7.20288	3.59987	0.0107775	0.046117	-3.23528	NM_001044997	NM_001044997	Dr.83831	Solute carrier organic anion transporter family, member 1C1	slco1c1
CUST_10176_PI415676714	0.195233	8.71915	0.854912	0.424448	0.580514	-6.85965	CT695036	CT695036	Dr.99225	Transcribed locus
CUST_10177_PI415676703	0.0339767	11.6122	0.466134	0.657073	0.772636	-7.1354	NM_001089368	NM_001089368	Dr.76104	Programmed cell death 11	pdcd11
CUST_10177_PI415676714	-0.418552	6.52776	-1.95116	0.0974202	0.213606	-5.54626	CT695068	CT695068	Dr.129100	Transcribed locus
CUST_10178_PI415676703	0.00929146	6.62959	0.137182	0.895241	0.937139	-7.24795	EF524199	EF524199	Dr.84188	LATS, large tumor suppressor, homolog 2 (Drosophila)	lats2
CUST_10178_PI415676714	0.0443858	6.28707	0.63957	0.54538	0.684554	-7.02992	CT623797	CT623797	Dr.59346	Transcribed locus
CUST_10179_PI415676703	-0.0765728	6.55376	-1.22598	0.264792	0.42327	-6.48157	EU079275	EU079275	Dr.79999	Estrogen receptor 1	esr1
CUST_10179_PI415676714	0.163594	9.83453	2.28644	0.0609198	0.153914	-5.07252	CT623863	CT623863	Dr.97799	Transcribed locus
CUST_1018_PI415676703	0.593195	10.1471	7.95618	0.000179195	0.0038119	1.26059	BC047176	BC047176	Dr.23802	Aldehyde dehydrogenase 9 family, member A1b	aldh9a1b
CUST_1018_PI415676714	-0.132192	6.55628	-1.48591	0.186361	0.333715	-6.16837	BG727602	BG727602	Dr.83104	Transcribed locus
CUST_1018_PI415677031	0.0843483	6.47116	1.32997	0.230435	0.385213	-6.36022	Dr#S31901166	Dr#S31901166	Data Not Found
CUST_10180_PI415676703	-0.211363	8.71634	-1.01537	0.347961	0.508447	-6.70789	AB292795	AB292795	Dr.116257	Mitogen-activated protein kinase-activated protein kinase 2b	mapkapk2b
CUST_10180_PI415676714	0.0612393	6.35206	1.08421	0.318684	0.479234	-6.63705	CT623882	CT623882	Dr.137501	Transcribed locus, strongly similar to XP_001922524.2 PREDICTED: wu:fc33e05 [Danio rerio]
CUST_10181_PI415676703	1.14453	7.70638	4.89373	0.00250029	0.0174017	-1.63531	NM_001100947	NM_001100947	Dr.32217	Cell division cycle associated 5	cdca5
CUST_10181_PI415676714	0.0615166	6.36388	0.694215	0.512747	0.656486	-6.99064	CT623922	CT623922	Dr.137503	Transcribed locus
CUST_10182_PI415676703	-0.890814	8.68958	-1.84524	0.113037	0.237028	-5.69273	NM_001100949	NM_001100949	Dr.90100	Ferredoxin 1b	fdx1b
CUST_10182_PI415676714	-0.234374	6.43934	-3.09598	0.0203848	0.0713569	-3.92264	CT625089	CT625089	Dr.100410	Transcribed locus
CUST_10183_PI415676703	0.00148806	7.47932	0.0239899	0.981615	0.989224	-7.25848	NM_001100951	NM_001100951	Dr.111035	B-cell CLL/lymphoma 11Ab	bcl11ab
CUST_10183_PI415676714	0.166363	6.54236	2.85726	0.0279249	0.0887854	-4.25805	CT625110	CT625110	Dr.138053	Transcribed locus
CUST_10184_PI415676703	-0.332274	7.43611	-1.9267	0.100825	0.218823	-5.58027	NM_001100952	NM_001100952	Dr.119340	Novel protein similar to vertebrate protein phosphatase 1, regulatory (inhibitor) subunit 8 (PPP1R8)	LOC566830
CUST_10184_PI415676714	0.0432819	6.38594	0.648766	0.539799	0.679853	-7.0235	CT625122	CT625122	Dr.100414	Transcribed locus
CUST_10185_PI415676703	-0.180246	6.65668	-2.55749	0.0418879	0.118078	-4.68491	NM_001100955	NM_001100955	Dr.142069	Pheromone receptor	LOC570726
CUST_10185_PI415676714	0.539327	12.0308	1.63547	0.151548	0.290022	-5.97521	CT625126	CT625126	Data Not Found
CUST_10186_PI415676703	-0.559518	8.55039	-1.81968	0.117161	0.243034	-5.72773	NM_001100956	NM_001100956	Dr.40100	Si:dkeyp-4c4.1	si:dkeyp-4c4.1
CUST_10186_PI415676714	0.118637	6.34162	1.37888	0.215688	0.368747	-6.30123	CT625130	CT625130	Dr.128949	Transcribed locus
CUST_10187_PI415676703	-0.357868	7.10406	-2.41465	0.0509891	0.135662	-4.88929	NM_001100960	NM_001100960	Dr.121862	Collagen, type IV, alpha 3 (Goodpasture antigen) binding protein	col4a3bp
CUST_10187_PI415676714	-0.261581	6.3466	-2.54364	0.0426907	0.119651	-4.70472	CT638370	CT638370	Dr.138057	Transcribed locus
CUST_10188_PI415676703	-0.431044	11.7037	-6.33473	0.000640666	0.00764689	-0.134896	NM_001100962	NM_001100962	Dr.113823	Vacuolar protein sorting 4 homolog b-like	ch73-81e6.1
CUST_10188_PI415676714	0.200716	6.67815	2.43395	0.049647	0.13318	-4.86168	CT638374	CT638374	Dr.100424	Transcribed locus
CUST_10189_PI415676703	-0.0505535	6.83754	-0.628965	0.551862	0.689781	-7.03722	EU031809	EU031809	Dr.19737	Rap GTPase interactor	radil
CUST_10189_PI415676714	-0.125647	6.20179	-2.09192	0.0799563	0.186447	-5.34882	CT638394	CT638394	Dr.100427	Transcribed locus
CUST_1019_PI415676703	-0.111306	11.415	-1.41456	0.205474	0.356457	-6.2575	BC047179	BC047179	Dr.77067	MAP/microtubule affinity-regulating kinase 3	mark3
CUST_1019_PI415676714	-0.261426	6.70531	-1.9731	0.0944656	0.209116	-5.51568	BG727631	BG727631	Dr.122731	Transcribed locus
CUST_1019_PI415677031	0.170464	6.2231	2.61145	0.0389098	0.111972	-4.60777	Dr#S31901681	Dr#S31901681	Data Not Found
CUST_10190_PI415676703	-0.110601	8.88545	-1.64445	0.149667	0.287465	-5.96337	EF546434	EF546434	Dr.108578	Zic family member 4	zic4
CUST_10190_PI415676714	-0.120883	6.40881	-1.89232	0.105811	0.226452	-5.62789	CT638413	CT638413	Dr.128951	Transcribed locus
CUST_10191_PI415676703	-0.116089	6.90465	-0.595025	0.572922	0.70739	-7.05985	NM_001102384	NM_001102384	Dr.17868	T-box gene 2a	tbx2a
CUST_10191_PI415676714	-0.0791509	6.40296	-0.984365	0.361834	0.521986	-6.73872	CT638418	CT638418	Dr.161035	Transcribed locus, strongly similar to XP_002667855.1 PREDICTED: zinc finger protein 300-like [Danio rerio]
CUST_10192_PI415676703	-0.516774	6.75827	-3.92885	0.00725863	0.0354444	-2.80491	NM_001102391	NM_001102391	Dr.142075	Npy1r protein	npy1r
CUST_10192_PI415676714	0.0378043	6.28857	0.648573	0.539916	0.679938	-7.02364	CT638453	CT638453	Dr.138073	Transcribed locus
CUST_10193_PI415676703	0.0493244	6.27206	0.81006	0.44792	0.601954	-6.89844	BC152486	BC152486	Dr.155291	Si:zfos-1425h8.1	si:zfos-1425h8.1
CUST_10193_PI415676714	0.398289	7.90012	1.04713	0.334194	0.495699	-6.67561	CT638873	CT638873	Dr.153476	Transcribed locus
CUST_10194_PI415676703	0.199133	12.5114	2.75867	0.031871	0.0973183	-4.39791	BC152488	BC152488	Dr.52488	Protocadherin 1 gamma b 2	pcdh1gb2
CUST_10194_PI415676714	0.258214	10.5123	1.20761	0.271304	0.430581	-6.50239	CT645741	CT645741	Dr.68694	Transcribed locus
CUST_10195_PI415676703	-0.216015	7.20081	-1.45553	0.19429	0.34335	-6.20658	BC152502	BC152502	Dr.88093	Phospholipase C, delta 1a	plcd1a
CUST_10195_PI415676714	-0.0576553	6.21271	-0.909848	0.396946	0.554661	-6.80991	CT645775	CT645775	Dr.137702	Transcribed locus
CUST_10196_PI415676703	-0.780309	7.74164	-2.95769	0.0244386	0.0809221	-4.11632	BC152498	BC152498	Dr.36597	Zgc:165534	zgc:165534
CUST_10196_PI415676714	0.000363221	6.19842	0.0039132	0.997001	0.998142	-7.2588	CT645796	CT645796	Dr.99396	Transcribed locus
CUST_10197_PI415676703	0.16383	8.42441	0.878322	0.41256	0.569354	-6.83875	BC151829	BC151829	Dr.80124	Zgc:153916	zgc:153916
CUST_10197_PI415676714	0.514319	12.0458	6.54621	0.000535124	0.0068758	0.0630998	CT645878	CT645878	Dr.137815	Transcribed locus
CUST_10198_PI415676703	0.566364	11.5042	6.07064	0.00080746	0.00866961	-0.389642	BC152494	BC152494	Dr.118997	Zgc:113377	zgc:113377
CUST_10198_PI415676714	-0.119327	9.79817	-1.24175	0.25931	0.417495	-6.46354	CT645902	CT645902	Dr.86498	Transcribed locus
CUST_10199_PI415676703	-0.142463	9.87473	-1.66387	0.145675	0.282208	-5.93767	BC152496	BC152496	Dr.7295	Si:ch211-175l6.9	si:ch211-175l6.9
CUST_10199_PI415676714	0.0689445	6.78612	0.384987	0.713129	0.815087	-7.17417	CT645934	CT645934	Data Not Found
CUST_102_PI415676703	0.691113	7.35794	7.54864	0.000241575	0.00441181	0.934884	AF031376	AF031376	Dr.599	LIM-domain binding factor 2a	ldb2a
CUST_102_PI415676714	-0.971975	8.46556	-7.24044	0.000305548	0.00501608	0.677988	AI497471	AI497471	Dr.77220	Transcribed locus
CUST_102_PI415677031	-0.853513	9.65153	-9.78329	5.41743e-05	0.00223726	2.55079	Dr#S15056408	Dr#S15056408	Data Not Found
CUST_1020_PI415676703	-0.527039	10.5485	-2.73985	0.0326898	0.0990165	-4.42468	BC047181	BC047181	Dr.104616	ATP-binding cassette, sub-family F (GCN20), member 2a	abcf2a
CUST_1020_PI415676714	0.0578505	6.80367	0.56506	0.591908	0.721703	-7.0789	BG727670	BG727670	Dr.83112	Transcribed locus
CUST_1020_PI415677031	2.80137	11.8203	11.4774	2.10981e-05	0.00153405	3.54559	Dr#S31866280	Dr#S31866280	Data Not Found
CUST_10200_PI415676703	-0.671228	8.19922	-2.21504	0.0672989	0.165245	-5.17427	BC151831	BC151831	Dr.151771	Leucyl-tRNA synthetase 2, mitochondrial	lars2
CUST_10200_PI415676714	0.142974	6.32211	2.23661	0.0653023	0.161569	-5.14356	CT645939	CT645939	Dr.135909	Transcribed locus
CUST_10201_PI415676703	-0.316947	9.19406	-2.64324	0.0372614	0.108497	-4.56239	BC151832	BC151832	Dr.111112	Zgc:165580	zgc:165580
CUST_10201_PI415676714	0.323702	10.099	1.46643	0.19141	0.339766	-6.19292	CT651155	CT651155	Data Not Found
CUST_10202_PI415676703	-0.171321	11.859	-2.09526	0.0795832	0.18594	-5.34411	BC152501	BC152501	Dr.77832	Coronin, actin binding protein, 1B	coro1b
CUST_10202_PI415676714	0.617072	8.85353	10.5451	3.48538e-05	0.0018915	3.01899	CT651186	CT651186	Data Not Found
CUST_10203_PI415676703	-0.175346	8.34252	-1.39777	0.210226	0.362258	-6.27816	BC152504	BC152504	Dr.90039	Expressed sequence BC152504	gb:bc152504
CUST_10203_PI415676714	-0.0211238	6.23659	-0.304231	0.770921	0.856333	-7.20572	CT651201	CT651201	Dr.138725	Transcribed locus
CUST_10204_PI415676703	-1.03885	8.36314	-6.16643	0.000741817	0.00827783	-0.296263	BC152512	BC152512	Dr.120082	Si:ch211-222k6.3	si:ch211-222k6.3
CUST_10204_PI415676714	0.162759	6.41575	2.82196	0.0292744	0.0917843	-4.30806	CT651203	CT651203	Dr.102125	Transcribed locus
CUST_10205_PI415676703	0.854508	8.75407	2.50917	0.0447588	0.123776	-4.75403	BC152524	BC152524	Dr.14193	Membrane protein, palmitoylated 2a (MAGUK p55 subfamily member 2a)	mpp2a
CUST_10205_PI415676714	0.0672509	6.20285	1.19735	0.275001	0.434418	-6.51394	CT651209	CT651209	Dr.102126	Transcribed locus
CUST_10206_PI415676703	-0.331752	10.7207	-3.0337	0.0221125	0.0755075	-4.00963	BC151877	BC151877	Dr.161632	Purine-rich element binding protein A	pura
CUST_10206_PI415676714	0.745297	9.30831	8.33408	0.000137388	0.00335438	1.54924	CT651241	CT651241	Dr.129513	Transcribed locus
CUST_10207_PI415676703	0.0382932	12.5468	0.637086	0.546895	0.685826	-7.03164	BC151880	BC151880	Dr.77028	Septin 2	2002-09-01
CUST_10207_PI415676714	-0.0449746	6.79468	-0.332974	0.750143	0.840926	-7.1953	CT651247	CT651247	Dr.129514	Transcribed locus
CUST_10208_PI415676703	-0.989251	16.3949	-12.9882	1.00806e-05	0.00120764	4.30591	BC151891	BC151891	Dr.120425	Tubulin, alpha 1, like	tuba1l
CUST_10208_PI415676714	0.226581	7.17751	2.50254	0.0451687	0.124591	-4.76352	CT651272	CT651272	Data Not Found
CUST_10209_PI415676703	-0.204601	7.46779	-1.79556	0.12119	0.248693	-5.76064	BC151892	BC151892	Dr.75734	Zona pellucida glycoprotein 3b	zp3b
CUST_10209_PI415676714	0.169045	6.55098	2.46765	0.047391	0.128997	-4.81344	CT651310	CT651310	Dr.138726	Transcribed locus
CUST_1021_PI415676703	-0.0918494	12.9498	-1.06295	0.327505	0.488636	-6.65928	BC047185	BC047185	Dr.75143	LSM14 homolog Ab (SCD6, S. cerevisiae)	lsm14ab
CUST_1021_PI415676714	-0.0700747	7.38774	-0.410128	0.69553	0.802156	-7.1629	BG727829	BG727829	Dr.139494	Transcribed locus
CUST_1021_PI415677031	-0.0251137	6.20042	-0.329984	0.752294	0.84251	-7.19643	Dr#S31909392	Dr#S31909392	Data Not Found
CUST_10210_PI415676703	0.0360137	6.8777	0.569058	0.589354	0.719994	-7.07641	BC151896	BC151896	Dr.34288	Si:ch211-197g15.10	si:ch211-197g15.10
CUST_10210_PI415676714	0.00895258	6.23362	0.138681	0.894105	0.9364	-7.24771	CT651314	CT651314	Data Not Found
CUST_10211_PI415676703	-0.114741	8.50167	-1.13757	0.297407	0.457541	-6.57998	BC151915	BC151915	Dr.151461	Zinc finger protein 292a	znf292a
CUST_10211_PI415676714	0.0467337	6.28302	0.489052	0.64165	0.76042	-7.1232	CT651319	CT651319	Dr.91319	Transcribed locus
CUST_10212_PI415676703	-0.0247643	6.46233	-0.298801	0.77487	0.859106	-7.20758	BC151916	BC151916	Dr.148836	Tripartite motif containing 35-28	trim35-28
CUST_10212_PI415676714	0.105766	6.18762	1.84492	0.113087	0.237097	-5.69316	CT651337	CT651337	Dr.102130	Transcribed locus
CUST_10213_PI415676703	-0.120744	7.57749	-0.89997	0.40179	0.559015	-6.81903	BC151917	BC151917	Dr.93018	Zgc:171673	zgc:171673
CUST_10213_PI415676714	-0.0824795	6.27632	-1.1306	0.300118	0.460291	-6.58754	CT651344	CT651344	Dr.33404	Single stranded DNA binding protein 4	ssbp4
CUST_10214_PI415676703	-0.0521799	12.6268	-0.421069	0.687935	0.795876	-7.15779	BC151918	BC151918	Dr.121395	Zgc:171674	zgc:171674
CUST_10214_PI415676714	0.447414	6.94616	3.48521	0.0124177	0.0507971	-3.38885	CT651359	CT651359	Dr.129701	Transcribed locus
CUST_10215_PI415676703	0.32008	7.56534	1.49596	0.183806	0.330624	-6.15566	BC151953	BC151953	Dr.117347	G protein-coupled receptor, family C, group 5, member C	gprc5c
CUST_10215_PI415676714	0.161436	6.90041	2.14917	0.0737932	0.176364	-5.26782	CT657411	CT657411	Dr.97460	Transcribed locus
CUST_10216_PI415676703	0.373131	6.86596	1.03414	0.339771	0.500952	-6.6889	BC151955	BC151955	Dr.90239	Zgc:171740	zgc:171740
CUST_10216_PI415676714	0.608513	6.79089	7.3407	0.000282815	0.00481008	0.762596	CT657415	CT657415	Dr.121776	Transcribed locus
CUST_10217_PI415676703	-1.04946	8.27632	-3.43277	0.0132578	0.0530516	-3.45967	BC151974	BC151974	Dr.94358	Family with sequence similarity 46, member A	fam46a
CUST_10217_PI415676714	0.761126	8.98497	8.11115	0.000160494	0.00359786	1.38046	CT657421	CT657421	Dr.113496	Transcribed locus, moderately similar to XP_001923499.2 PREDICTED: serine/threonine protein kinase pim-3-like [Danio rerio]
CUST_10218_PI415676703	0.361397	6.58179	3.77324	0.00873275	0.040022	-3.00653	BC151997	BC151997	Dr.120907	CDNA clone IMAGE:7437885
CUST_10218_PI415676714	0.612378	8.47971	3.97305	0.0068919	0.0342478	-2.74828	CT657424	CT657424	Dr.127153	Transcribed locus
CUST_10219_PI415676703	-0.00556546	6.43023	-0.0716954	0.945105	0.969162	-7.25584	BC152000	BC152000	Dr.74846	Zgc:171937	zgc:171937
CUST_10219_PI415676714	0.289083	9.30462	3.46499	0.0127346	0.0516	-3.41612	CT657450	CT657450	Dr.43651	Transcribed locus, strongly similar to NP_001018652.1 FERM domain-containing protein 6 [Danio rerio]
CUST_1022_PI415676703	-3.12967	8.16802	-50.1358	2.58262e-09	6.50034e-05	10.4275	BC047194	BC047194	Dr.81638	Cytochrome P450, family 2, subfamily K, polypeptide 6	cyp2k6
CUST_1022_PI415676714	1.39457	7.89302	3.62591	0.0104393	0.0451918	-3.20065	BG728334	BG728334	Dr.122737	Transcribed locus
CUST_1022_PI415677031	0.405493	7.91945	3.72579	0.00924612	0.0416775	-3.06871	Dr#S31911997	Dr#S31911997	Data Not Found
CUST_10220_PI415676703	-0.221464	9.62492	-1.52314	0.177055	0.322684	-6.12105	BC152070	BC152070	Dr.139856	Zgc:173425	zgc:173425
CUST_10220_PI415676714	-0.134797	8.32191	-0.979574	0.364016	0.524091	-6.74342	CT657473	CT657473	Dr.59815	Transcribed locus
CUST_10221_PI415676703	-0.0309108	10.6794	-0.0579623	0.955605	0.974914	-7.25687	BC152084	BC152084	Dr.148525	Si:dkey-15h8.11	si:dkey-15h8.11
CUST_10221_PI415676714	-0.234543	7.40888	-1.39429	0.211221	0.363393	-6.28241	CT657482	CT657482	Data Not Found
CUST_10222_PI415676703	-0.381178	8.78696	-0.656912	0.534885	0.675797	-7.01776	BC152085	BC152085	Dr.142073	CDNA clone IMAGE:7891393
CUST_10222_PI415676714	-0.524183	6.46306	-2.96408	0.0242333	0.0804895	-4.10733	CT657519	CT657519	Dr.97578	Transcribed locus
CUST_10223_PI415676703	0.394611	8.12031	3.62685	0.0104272	0.0451591	-3.1994	BC152089	BC152089	Dr.72357	Bloodthirsty-related gene family, member 2	btr02
CUST_10223_PI415676714	0.911747	10.2034	12.8829	1.05849e-05	0.00123564	4.25625	CT657588	CT657588	Dr.99288	Transcribed locus
CUST_10224_PI415676703	-0.286936	11.9327	-2.2647	0.0627935	0.157262	-5.10354	BC152090	BC152090	Dr.41321	Casein kinase 1, gamma 2b	csnk1g2b
CUST_10224_PI415676714	0.14387	6.68791	1.01234	0.3493	0.509715	-6.71094	CT657597	CT657597	Dr.84545	Transcribed locus
CUST_10225_PI415676703	-0.660882	8.00321	-6.32877	0.000643972	0.00765667	-0.140559	BC152098	BC152098	Dr.133504	Zgc:173548	zgc:173548
CUST_10225_PI415676714	-0.0169545	6.16946	-0.202325	0.84615	0.906603	-7.23523	CT662475	CT662475	Dr.100090	Transcribed locus
CUST_10226_PI415676703	-0.691383	8.33007	-3.7622	0.00884938	0.0404303	-3.02097	BC152103	BC152103	Dr.121138	Zgc:113102	zgc:113102
CUST_10226_PI415676714	-0.0419412	8.74481	-0.224766	0.829398	0.896227	-7.22973	CT662503	CT662503	Dr.100092	Transcribed locus
CUST_10227_PI415676703	0.0128231	9.47104	0.0918462	0.929721	0.95983	-7.25394	BC152113	BC152113	Dr.126202	Zgc:173620	zgc:173620
CUST_10227_PI415676714	-0.0238948	8.92682	-0.210133	0.84031	0.902881	-7.23338	CT662510	CT662510	Data Not Found
CUST_10228_PI415676703	0.243319	7.84502	1.44871	0.196112	0.345678	-6.21511	BC152115	BC152115	Dr.114755	Zgc:173624	zgc:173624
CUST_10228_PI415676714	-0.246321	7.23205	-3.32833	0.0151226	0.0579358	-3.60178	CT662536	CT662536	Data Not Found
CUST_10229_PI415676703	-0.552522	11.4858	-8.63098	0.000112307	0.00305996	1.76753	BC152129	BC152129	Data Not Found
CUST_10229_PI415676714	0.328662	6.30461	3.28199	0.0160403	0.0604636	-3.66527	CT662551	CT662551	Dr.100095	Transcribed locus
CUST_1023_PI415676703	0.575846	13.365	5.15083	0.00192441	0.014791	-1.34689	BC047196	BC047196	Dr.32745	Cell cycle associated protein 1b	caprin1b
CUST_1023_PI415676714	-0.23948	6.51427	-2.84173	0.0285101	0.0900261	-4.28003	BG728388	BG728388	Dr.132823	Transcribed locus
CUST_1023_PI415677031	0.0698019	6.61901	0.70324	0.507482	0.652123	-6.98388	Dr#S31913913	Dr#S31913913	Data Not Found
CUST_10230_PI415676703	0.20376	7.47803	1.23321	0.262268	0.420708	-6.47333	BC152131	BC152131	Dr.86203	DnaJ (Hsp40) related, subfamily B, member 13	dnajb13
CUST_10230_PI415676714	-0.248985	7.19467	-1.43527	0.199748	0.350105	-6.23185	CT662560	CT662560	Dr.135942	Transcribed locus
CUST_10231_PI415676703	-0.451522	14.9372	-6.48489	0.000563531	0.00710607	0.00622743	BC152134	BC152134	Dr.42924	H3 histone, family 3B.1	h3f3b.1
CUST_10231_PI415676714	0.136868	6.37424	1.99686	0.091366	0.204372	-5.48247	CT662561	CT662561	Dr.124574	Transcribed locus
CUST_10232_PI415676703	-0.154969	6.95735	-1.95899	0.0963551	0.212035	-5.53535	BC152141	BC152141	Dr.130939	CDNA clone IMAGE:7450917
CUST_10232_PI415676714	0.204713	6.5902	2.78633	0.030707	0.0948423	-4.3586	CT662596	CT662596	Data Not Found
CUST_10233_PI415676703	0.341581	9.36086	2.3689	0.0543241	0.14174	-4.95473	BC152149	BC152149	Dr.92722	Similar to SI:dZ75P05.3.2 (novel protein)	LOC795389
CUST_10233_PI415676714	0.54055	9.33601	6.44998	0.000580473	0.00723468	-0.0263491	CT662623	CT662623	Dr.143314	Transcribed locus
CUST_10234_PI415676703	-0.523789	8.90705	-6.18474	0.000729976	0.00821119	-0.278547	BC152157	BC152157	Dr.78232	Myosin, light chain 6, alkali, smooth muscle and non-muscle	myl6
CUST_10234_PI415676714	-0.0556922	6.48242	-0.683405	0.5191	0.661914	-6.99863	CT662624	CT662624	Data Not Found
CUST_10235_PI415676703	-0.112749	11.1464	-1.2539	0.255152	0.412872	-6.44955	BC152160	BC152160	Dr.36423	Impact homolog (mouse)	impact
CUST_10235_PI415676714	0.861573	10.0049	6.55898	0.000529415	0.00683879	0.0748918	CT662631	CT662631	Dr.127373	Transcribed locus
CUST_10236_PI415676703	-1.39945	12.9486	-11.2609	2.36264e-05	0.00158783	3.4275	BC152174	BC152174	Dr.81987	Synaptotagmin Va	syt5a
CUST_10236_PI415676714	0.00525206	6.37122	0.0628053	0.951901	0.972926	-7.25653	CT662637	CT662637	Dr.79362	Transcribed locus
CUST_10237_PI415676703	0.136969	14.5879	1.24184	0.259279	0.417478	-6.46344	BC152175	BC152175	Dr.40231	Myozenin 1b	myoz1b
CUST_10237_PI415676714	0.0363692	6.30157	0.288195	0.782605	0.864312	-7.21113	CT662659	CT662659	Data Not Found
CUST_10238_PI415676703	0.0941686	9.52582	1.38233	0.214681	0.367437	-6.29703	BC152183	BC152183	Dr.84190	TRNA nucleotidyl transferase, CCA-adding, 1	trnt1
CUST_10238_PI415676714	0.00718841	6.43069	0.0842788	0.935495	0.962647	-7.25471	CT667417	CT667417	Dr.129404	Transcribed locus
CUST_10239_PI415676703	-0.391583	10.616	-2.72633	0.0332922	0.100213	-4.44393	BC152194	BC152194	Dr.75544	Excision repair cross-complementing rodent repair deficiency, complementation group 1	ercc1
CUST_10239_PI415676714	0.151341	6.31524	1.79171	0.121844	0.249687	-5.76586	CT667436	CT667436	Dr.101708	Transcribed locus
CUST_1024_PI415676703	-0.550182	7.98895	-5.10689	0.0020112	0.0151976	-1.39551	BC047198	BC047198	Dr.77518	Missing oocyte, meiosis regulator, homolog (Drosophila)	mios
CUST_1024_PI415676714	-0.179289	6.71936	-1.96415	0.0956602	0.21089	-5.52817	BG728402	BG728402	Dr.133132	Transcribed locus
CUST_1024_PI415677031	-0.112219	6.208	-1.68028	0.142381	0.277736	-5.91587	Dr#S31883681	Dr#S31883681	Data Not Found
CUST_10240_PI415676703	-0.093231	8.2343	-0.611469	0.562659	0.699024	-7.04902	BC152199	BC152199	Dr.89035	Transmembrane protein 88 a	tmem88a
CUST_10240_PI415676714	0.183178	6.39247	2.82776	0.029048	0.0913454	-4.29983	CT667454	CT667454	Dr.55362	Transcribed locus, moderately similar to XP_684953.3 PREDICTED: DNA-binding protein RFX6 [Danio rerio]
CUST_10241_PI415676703	0.314362	8.55608	3.71297	0.00939054	0.0421068	-3.08558	BC152202	BC152202	Dr.23079	Glutathione S-transferase, alpha-like	gstal
CUST_10241_PI415676714	0.219698	6.95924	2.30276	0.0595514	0.151472	-5.04923	CT667502	CT667502	Dr.128812	Transcribed locus
CUST_10242_PI415676703	-0.0512739	10.5706	-0.564037	0.592563	0.72218	-7.07953	BC152215	BC152215	Dr.77981	Neuroguidin, EIF4E binding protein	ngdn
CUST_10242_PI415676714	-0.11521	6.45603	-1.72579	0.133618	0.265825	-5.85501	CT667507	CT667507	Dr.23301	Transcribed locus, weakly similar to XP_003438602.1 PREDICTED: rho GTPase-activating protein 17 [Oreochromis niloticus]
CUST_10243_PI415676703	-0.645502	8.88468	-4.83984	0.00264431	0.0180453	-1.69697	BC152236	BC152236	Dr.104905	Zgc:174855	zgc:174855
CUST_10243_PI415676714	-0.513452	10.662	-2.81209	0.0296637	0.0925592	-4.32204	CT667563	CT667563	Dr.84588	Transcribed locus
CUST_10244_PI415676703	0.124058	12.6289	1.34879	0.224656	0.37866	-6.33765	BC152276	BC152276	Dr.7103	Inhibitor of DNA binding 3	id3
CUST_10244_PI415676714	-0.057618	6.27258	-0.780723	0.463767	0.616162	-6.9229	CT667607	CT667607	Dr.55350	Transcribed locus
CUST_10245_PI415676703	-0.0209466	13.6685	-0.132961	0.898442	0.939362	-7.24861	BC152278	BC152278	Dr.26454	Glutamate receptor, ionotropic, N-methyl D-aspartate-associated protein 1 (glutamate binding)	grina
CUST_10245_PI415676714	0.152626	6.42957	2.09392	0.0797327	0.186154	-5.346	CT667609	CT667609	Dr.138959	Transcribed locus
CUST_10246_PI415676703	-0.38347	11.6599	-5.9696	0.000883982	0.00920693	-0.489386	BC152279	BC152279	Dr.31416	Ankyrin repeat, family A (RFXANK-like), 2	ankra2
CUST_10246_PI415676714	-0.0615026	6.63498	-0.760471	0.474934	0.625317	-6.93935	CT667611	CT667611	Dr.138960	Transcribed locus
CUST_10247_PI415676703	-0.00296388	7.30788	-0.0338064	0.974095	0.985027	-7.25815	BC152282	BC152282	Dr.104905	Zgc:174855	zgc:174855
CUST_10247_PI415676714	0.0345268	7.7065	0.336344	0.747722	0.839334	-7.19402	CT667617	CT667617	Dr.153627	Transcribed locus
CUST_10248_PI415676703	-0.275621	9.22704	-2.3847	0.0531471	0.139678	-4.93213	BC152283	BC152283	Dr.104905	Zgc:174855	zgc:174855
CUST_10248_PI415676714	-0.31007	6.52946	-1.71485	0.135675	0.268744	-5.86969	CT667624	CT667624	Data Not Found
CUST_10249_PI415676703	-0.135311	9.40482	-1.01318	0.348928	0.509408	-6.71009	BC152284	BC152284	Dr.104905	Zgc:174855	zgc:174855
CUST_10249_PI415676714	-1.0279	7.59667	-8.03676	0.000169176	0.00371051	1.32319	CT673396	CT673396	Dr.79419	Transcribed locus
CUST_1025_PI415676703	-0.099301	14.487	-1.04417	0.335461	0.496879	-6.67865	BC047172	BC047172	Dr.1304	Rho GDP dissociation inhibitor (GDI) alpha	arhgdia
CUST_1025_PI415676714	-0.00903899	6.51922	-0.116112	0.911239	0.947967	-7.25103	BG728431	BG728431	Dr.83144	Transcribed locus
CUST_1025_PI415677031	-0.0127642	6.16061	-0.179825	0.863033	0.917373	-7.24017	Dr#S31916578	Dr#S31916578	Data Not Found
CUST_10250_PI415676703	0.0911047	6.86295	1.17593	0.282862	0.442615	-6.53786	BC151990	BC151990	Dr.102067	Zgc:171915	zgc:171915
CUST_10250_PI415676714	-0.285005	6.224	-3.77849	0.00867796	0.0398509	-2.99967	CT673402	CT673402	Dr.95970	Transcribed locus, weakly similar to XP_003457606.1 PREDICTED: hypothetical protein LOC100707133 [Oreochromis niloticus]
CUST_10251_PI415676703	-0.0747807	6.2433	-0.877749	0.412848	0.569598	-6.83926	BC151903	BC151903	Dr.113999	Potassium voltage-gated channel, KQT-like subfamily, member 3	kcnq3
CUST_10251_PI415676714	-0.0969303	6.26553	-1.31614	0.234764	0.390178	-6.37668	CT673406	CT673406	Dr.127627	Transcribed locus
CUST_10252_PI415676703	0.0362957	6.65906	0.421998	0.687292	0.795491	-7.15735	BC151932	BC151932	Dr.120050	Zgc:171699	zgc:171699
CUST_10252_PI415676714	-0.0591058	7.03167	-0.716725	0.499681	0.645714	-6.97365	CT673410	CT673410	Data Not Found
CUST_10253_PI415676703	-0.286578	9.99688	-1.78061	0.123753	0.252478	-5.78095	BC152508	BC152508	Dr.132687	Zgc:171223	zgc:171223
CUST_10253_PI415676714	0.173698	6.90192	1.71716	0.135238	0.268094	-5.86659	CT673444	CT673444	Dr.127630	Transcribed locus
CUST_10254_PI415676703	0.209939	6.55923	3.7789	0.00867366	0.0398401	-2.99913	BC152511	BC152511	Dr.85828	Family with sequence similarity 82, member A2	fam82a2
CUST_10254_PI415676714	-0.0691331	6.2706	-0.433389	0.679429	0.789236	-7.15188	CT673457	CT673457	Dr.127632	Transcribed locus
CUST_10255_PI415676703	-0.193124	7.95684	-1.30603	0.237973	0.393662	-6.38865	BC152517	BC152517	Dr.152815	Zgc:171260	zgc:171260
CUST_10255_PI415676714	0.0542527	6.18698	0.654568	0.536296	0.677122	-7.01942	CT673463	CT673463	Dr.136645	Transcribed locus
CUST_10256_PI415676703	0.210515	9.74203	3.57958	0.0110495	0.0468415	-3.26232	BC152519	BC152519	Dr.110947	Myc target 1	myct1
CUST_10256_PI415676714	-0.0384494	6.22279	-0.545849	0.60427	0.731307	-7.09065	CT673465	CT673465	Dr.95976	Transcribed locus, strongly similar to XP_003198767.1 PREDICTED: hypothetical protein LOC100535370 [Danio rerio]
CUST_10257_PI415676703	-0.0676114	6.32763	-0.773625	0.46766	0.619452	-6.9287	BC151860	BC151860	Dr.78828	Si:dkeyp-114g9.1	si:dkeyp-114g9.1
CUST_10257_PI415676714	0.204372	7.77291	1.15732	0.289842	0.449855	-6.55841	CT673535	CT673535	Dr.136647	Transcribed locus, weakly similar to XP_002943702.1 PREDICTED: hypothetical protein LOC100493523 [Xenopus (Silurana) tropicalis]
CUST_10258_PI415676703	-2.12069	9.41052	-7.40408	0.000269446	0.00468747	0.815559	BC151882	BC151882	Dr.75974	PDZ domain containing 1	pdzk1
CUST_10258_PI415676714	0.549984	6.96849	5.92865	0.000917319	0.00939821	-0.530173	CT673584	CT673584	Data Not Found
CUST_10259_PI415676703	0.178512	10.6042	2.06943	0.0825181	0.190417	-5.38054	BC151888	BC151888	Dr.83082	Asparagine-linked glycosylation 2 homolog (S. cerevisiae, alpha-1,3-mannosyltransferase)	alg2
CUST_10259_PI415676714	0.0482309	6.41666	0.709598	0.503794	0.649049	-6.97908	CT611925	CT611925	Dr.128955	Transcribed locus
CUST_1026_PI415676703	-0.875138	13.6455	-6.61087	0.000506922	0.00666291	0.122612	BC047186	BC047186	Dr.80438	Villin 1 like	vil1l
CUST_1026_PI415676714	-0.0325995	6.28018	-0.353191	0.735663	0.831062	-7.18744	BG728438	BG728438	Dr.12002	Transcribed locus, strongly similar to XP_001921794.2 PREDICTED: small conductance calcium-activated potassium channel protein 3-like [Danio rerio]
CUST_1026_PI415677031	0.144086	8.22326	1.57277	0.165323	0.308058	-6.05716	Dr#S31885291	Dr#S31885291	Data Not Found
CUST_10260_PI415676703	-0.0732954	6.57548	-0.878937	0.412251	0.569042	-6.83819	BC151898	BC151898	Dr.115149	Transgelin 3a	tagln3a
CUST_10260_PI415676714	0.141526	6.48636	2.05289	0.0844552	0.19355	-5.40383	CT611954	CT611954	Data Not Found
CUST_10261_PI415676703	0.747631	10.2487	3.82061	0.0082516	0.0386049	-2.94478	BC151902	BC151902	Dr.133037	Zgc:171629	zgc:171629
CUST_10261_PI415676714	0.0600215	6.52695	0.544624	0.605064	0.732008	-7.09138	CT611962	CT611962	Data Not Found
CUST_10262_PI415676703	0.256345	11.424	3.3648	0.0144407	0.0561755	-3.552	BC151907	BC151907	Dr.119430	Ubiquitin-conjugating enzyme E2E 1	ube2e1
CUST_10262_PI415676714	-0.200181	6.38214	-3.24508	0.0168148	0.0624405	-3.71602	CT611969	CT611969	Dr.138064	Transcribed locus
CUST_10263_PI415676703	0.818916	8.69524	7.95171	0.000179769	0.0038195	1.2571	BC151910	BC151910	Dr.100867	Kazal-type serine peptidase inhibitor domain 2	kazald2
CUST_10263_PI415676714	0.277808	8.32437	3.61848	0.0105345	0.0454843	-3.21052	CT611992	CT611992	Data Not Found
CUST_10264_PI415676703	0.356653	7.79951	0.639129	0.545649	0.684765	-7.03023	BC151911	BC151911	Dr.114892	ISG15 ubiquitin-like modifier	isg15
CUST_10264_PI415676714	-0.364113	11.4144	-3.74044	0.0090842	0.0412099	-3.04949	CT612007	CT612007	Dr.128957	Transcribed locus
CUST_10265_PI415676703	-0.052092	8.68352	-0.0378458	0.971002	0.983471	-7.25798	BC151914	BC151914	Dr.117428	Si:ch211-121a2.2	si:ch211-121a2.2
CUST_10265_PI415676714	-0.0549048	6.24485	-0.687817	0.5165	0.659669	-6.99538	CT612013	CT612013	Dr.58143	Transcribed locus
CUST_10266_PI415676703	-1.83081	11.653	-6.67039	0.000482458	0.00649139	0.176965	BC151920	BC151920	Dr.105118	Tryptophan 2,3-dioxygenase a	tdo2a
CUST_10266_PI415676714	0.245957	7.44577	2.36219	0.0548317	0.142698	-4.96432	CT612037	CT612037	Dr.128972	Transcribed locus
CUST_10267_PI415676703	0.0898917	6.23084	0.745759	0.483161	0.632187	-6.95107	BC151925	BC151925	Dr.135396	Zgc:171684	zgc:171684
CUST_10267_PI415676714	0.153918	6.52895	2.3563	0.0552815	0.143507	-4.97274	CT612049	CT612049	Dr.100495	Transcribed locus
CUST_10268_PI415676703	-0.429946	11.5274	-3.84285	0.00803585	0.0379629	-2.9159	BC151928	BC151928	Dr.118796	Family with sequence similarity 177, member A1	fam177a1
CUST_10268_PI415676714	0.099556	6.48823	1.34064	0.227143	0.381627	-6.34744	CT612052	CT612052	Data Not Found
CUST_10269_PI415676703	-0.00292716	6.2994	-0.0250807	0.98078	0.988769	-7.25845	BC151930	BC151930	Dr.121410	Zgc:171695	zgc:171695
CUST_10269_PI415676714	-0.177698	7.04356	-2.55478	0.0420439	0.118412	-4.68879	CT612065	CT612065	Dr.138086	Transcribed locus
CUST_1027_PI415676703	-0.460836	11.6967	-5.15334	0.00191959	0.0147767	-1.34413	BC047184	BC047184	Dr.76535	Cullin-associated and neddylation-dissociated 1	cand1
CUST_1027_PI415676714	-0.0330195	6.49238	-0.376998	0.718763	0.818974	-7.1776	BG728484	BG728484	Dr.122740	Transcribed locus
CUST_1027_PI415677031	0.0735926	6.32904	0.864041	0.419782	0.576203	-6.85155	Dr#S31926125	Dr#S31926125	Data Not Found
CUST_10270_PI415676703	-0.354571	13.6617	-3.26023	0.0164921	0.0616518	-3.69517	BC151935	BC151935	Dr.104781	Activating transcription factor 4b2	atf4b2
CUST_10270_PI415676714	-0.0147391	6.77065	-0.218871	0.833789	0.899127	-7.23123	CT612093	CT612093	Dr.100498	Transcribed locus
CUST_10271_PI415676703	-0.0593424	10.5442	-0.255758	0.806425	0.881064	-7.22121	BC151941	BC151941	Dr.120224	Si:ch211-241p16.1	si:ch211-241p16.1
CUST_10271_PI415676714	0.244476	8.33288	2.88235	0.0270066	0.0867075	-4.22257	CT612106	CT612106	Dr.100500	Transcribed locus
CUST_10272_PI415676703	0.12841	8.55186	1.42323	0.203059	0.353569	-6.24678	BC151945	BC151945	Dr.106746	Zgc:171604	zgc:171604
CUST_10272_PI415676714	0.209079	6.41972	3.43238	0.0132643	0.0530517	-3.4602	CT616441	CT616441	Dr.101882	Transcribed locus
CUST_10273_PI415676703	0.0431612	6.34162	0.388906	0.710372	0.813135	-7.17245	BC151948	BC151948	Dr.89295	Zgc:171731	zgc:171731
CUST_10273_PI415676714	-0.00164041	6.26849	-0.0208914	0.983989	0.990255	-7.25856	CT616494	CT616494	Dr.101885	Transcribed locus
CUST_10274_PI415676703	-0.0751813	6.371	-0.872821	0.415331	0.571987	-6.8437	BC151950	BC151950	Data Not Found
CUST_10274_PI415676714	0.0650121	6.28208	0.989628	0.359449	0.51958	-6.73353	CT616580	CT616580	Dr.101890	Transcribed locus
CUST_10275_PI415676703	0.0892719	12.7853	1.03429	0.339705	0.500931	-6.68874	BC151952	BC151952	Dr.45282	Calpain, small subunit 1 b	capns1b
CUST_10275_PI415676714	0.994121	7.36481	14.0867	6.18733e-06	0.00102518	4.79721	CT616627	CT616627	Dr.138643	Transcribed locus
CUST_10276_PI415676703	0.0924871	6.8721	1.24484	0.258247	0.416256	-6.45999	BC151959	BC151959	Dr.158751	Uncharacterized LOC100000934	LOC100000934
CUST_10276_PI415676714	0.117879	6.17042	1.77426	0.124859	0.253964	-5.78957	CT625160	CT625160	Dr.100415	Transcribed locus
CUST_10277_PI415676703	-1.93628	8.32527	-4.52961	0.00367919	0.0224054	-2.06031	BC151965	BC151965	Dr.120471	Ring finger protein 34b	rnf34b
CUST_10277_PI415676714	0.165188	6.26232	2.71877	0.033634	0.100944	-4.45469	CT625174	CT625174	Dr.100444	Transcribed locus
CUST_10278_PI415676703	0.118363	7.04822	1.04536	0.334952	0.496443	-6.67743	BC151967	BC151967	Dr.119073	Megalencephalic leukoencephalopathy with subcortical cysts 1	mlc1
CUST_10278_PI415676714	0.551185	6.72871	6.78865	0.000437744	0.00613777	0.283787	CT625186	CT625186	Dr.100446	Transcribed locus
CUST_10279_PI415676703	0.429889	10.8479	2.72766	0.0332325	0.100107	-4.44203	BC151969	BC151969	Dr.144478	Ankyrin 3b	ank3b
CUST_10279_PI415676714	0.278419	8.35139	2.86376	0.027684	0.0882449	-4.24886	CT625204	CT625204	Dr.138065	Transcribed locus
CUST_1028_PI415676703	0.0969469	12.1377	0.968202	0.369237	0.528838	-6.75451	BC047188	BC047188	Dr.20155	Synovial sarcoma translocation, chromosome 18 (H. sapiens)	ss18
CUST_1028_PI415676714	-0.805066	9.70701	-7.14766	0.000328465	0.00520917	0.598784	BG728500	BG728500	Dr.122741	Transcribed locus
CUST_1028_PI415677031	-0.157687	6.35722	-2.48114	0.0465187	0.127238	-4.79414	Dr#S31926176	Dr#S31926176	Data Not Found
CUST_10280_PI415676703	-1.28799	10.7879	-4.27214	0.00489063	0.0269855	-2.37279	BC151971	BC151971	Dr.67749	Zgc:171765	zgc:171765
CUST_10280_PI415676714	-0.00684906	6.2427	-0.114807	0.912232	0.948615	-7.2512	CT625214	CT625214	Dr.128958	Transcribed locus
CUST_10281_PI415676703	0.0470746	11.1757	0.454223	0.665162	0.778802	-7.14152	BC151973	BC151973	Dr.69146	Uncharacterized LOC569053	LOC569053
CUST_10281_PI415676714	0.198785	6.51892	2.70459	0.034285	0.102283	-4.47488	CT625229	CT625229	Dr.153530	Transcribed locus
CUST_10282_PI415676703	-0.241122	6.61015	-2.35452	0.0554181	0.143753	-4.97528	BC151980	BC151980	Dr.161738	Zona pellucida glycoprotein 3.1	zp3.1
CUST_10282_PI415676714	-0.0279788	6.26107	-0.163142	0.875603	0.925444	-7.24346	CT625250	CT625250	Dr.161955	Transcribed locus
CUST_10283_PI415676703	1.2372	8.40521	4.8364	0.00265382	0.0180873	-1.70093	BC151993	BC151993	Dr.116112	Prokineticin 1	prok1
CUST_10283_PI415676714	0.2489	7.08785	3.13309	0.0194252	0.068977	-3.87099	CT625352	CT625352	Dr.100457	Transcribed locus
CUST_10284_PI415676703	0.466436	7.38009	3.46482	0.0127373	0.0516059	-3.41635	BC151995	BC151995	Dr.126132	Zgc:171930	zgc:171930
CUST_10284_PI415676714	0.106458	6.25872	1.36059	0.221099	0.374431	-6.32342	CT625365	CT625365	Dr.100470	Transcribed locus
CUST_10285_PI415676703	0.163546	9.70327	0.624931	0.55434	0.691868	-7.03997	BC152022	BC152022	Dr.159695	TAP binding protein	tapbp
CUST_10285_PI415676714	0.0504787	6.21834	0.870168	0.416672	0.573276	-6.84608	CT625381	CT625381	Dr.100471	Transcribed locus
CUST_10286_PI415676703	-0.721486	8.00947	-9.96093	4.87481e-05	0.00215157	2.66326	BC151909	BC151909	Dr.85308	SET domain containing (lysine methyltransferase) 8b	setd8b
CUST_10286_PI415676714	0.0780358	6.3179	1.03559	0.339143	0.500378	-6.68742	CT638933	CT638933	Data Not Found
CUST_10287_PI415676703	-0.217846	9.0663	-2.27837	0.061609	0.154988	-5.08405	BC152532	BC152532	Dr.6064	Uncharacterized LOC100000433	LOC100000433
CUST_10287_PI415676714	0.665452	11.3182	5.73814	0.00109246	0.010408	-0.722739	CT638994	CT638994	Dr.127188	Transcribed locus
CUST_10288_PI415676703	0.547622	9.55897	5.77119	0.00105952	0.0102011	-0.688999	BC151926	BC151926	Dr.83192	Lipase, hormone-sensitive a	lipea
CUST_10288_PI415676714	0.145224	6.18327	2.32576	0.0576767	0.147986	-5.01638	CT639013	CT639013	Dr.127190	Transcribed locus
CUST_10289_PI415676703	0.245439	6.33844	2.63897	0.0374783	0.108956	-4.56848	BC151949	BC151949	Dr.75593	Zona pellucida glycoprotein 2, like 1	zp2l1
CUST_10289_PI415676714	-0.00271456	6.31489	-0.0384506	0.970539	0.983222	-7.25796	CT639027	CT639027	Dr.127191	Transcribed locus
CUST_1029_PI415676703	0.332272	10.5954	1.94286	0.0985628	0.215256	-5.55781	BC047183	BC047183	Dr.79830	Abhydrolase domain containing 2a	abhd2a
CUST_1029_PI415676714	-0.105037	6.23925	-0.976538	0.365404	0.525178	-6.74639	BG728551	BG728551	Dr.107778	Transcribed locus
CUST_1029_PI415677031	0.154847	6.92662	2.27148	0.0622027	0.156137	-5.09387	Dr#S31942523	Dr#S31942523	Data Not Found
CUST_10290_PI415676703	0.767856	8.47128	5.03822	0.00215586	0.01585	-1.47204	BC152021	BC152021	Dr.81037	Zgc:171978	zgc:171978
CUST_10290_PI415676714	0.661118	7.5906	2.68989	0.0349746	0.103806	-4.49584	CT639044	CT639044	Dr.127192	Transcribed locus
CUST_10291_PI415676703	-0.440144	10.4618	-3.52569	0.0118093	0.04914	-3.33443	BC151890	BC151890	Dr.121874	Cyclin A2	ccna2
CUST_10291_PI415676714	-0.168465	6.19779	-2.46487	0.0475733	0.129322	-4.81743	CT639058	CT639058	Dr.127266	Transcribed locus
CUST_10292_PI415676703	0.520194	9.10736	3.01871	0.0225515	0.0765953	-4.03062	BC151982	BC151982	Dr.120163	Forkhead box Q2	foxq2
CUST_10292_PI415676714	0.0480702	6.21502	0.548258	0.602712	0.729938	-7.08919	CT639065	CT639065	Dr.32896	Transcribed locus
CUST_10293_PI415676703	0.0885507	12.2628	0.843803	0.430176	0.585913	-6.86941	BC152247	BC152247	Dr.20841	Zgc:174637	zgc:174637
CUST_10293_PI415676714	0.00772126	6.24764	0.0877456	0.932849	0.961586	-7.25437	CT639081	CT639081	Dr.136260	Transcribed locus
CUST_10294_PI415676703	-0.142873	9.8746	-1.205	0.272241	0.431633	-6.50534	BC152254	BC152254	Dr.85481	Golgi SNAP receptor complex member 1	gosr1
CUST_10294_PI415676714	0.0875307	6.27759	1.52554	0.17647	0.321952	-6.11798	CT645957	CT645957	Dr.99777	Transcribed locus
CUST_10295_PI415676703	-0.905655	14.7602	-9.86827	5.14961e-05	0.00220428	2.60485	BC152275	BC152275	Dr.105015	ATPase, H+ transporting, lysosomal, V0 subunit c, a	atp6v0ca
CUST_10295_PI415676714	-0.136624	6.31083	-1.35673	0.222258	0.375795	-6.32808	CT646013	CT646013	Dr.99795	Transcribed locus
CUST_10296_PI415676703	-0.519599	7.01146	-6.39839	0.000606583	0.00740057	-0.074747	BC152290	BC152290	Dr.114354	Uncharacterized LOC566173	LOC566173
CUST_10296_PI415676714	-0.12677	6.35661	-0.675159	0.52398	0.66626	-7.00465	CT646020	CT646020	Data Not Found
CUST_10297_PI415676703	0.572675	9.33054	6.4499	0.000580514	0.00723468	-0.0264259	BC152299	BC152299	Dr.155290	Palmitoyl-protein thioesterase 2	ppt2
CUST_10297_PI415676714	0.188937	10.5239	1.00886	0.350838	0.511107	-6.71442	CT646030	CT646030	Data Not Found
CUST_10298_PI415676703	-0.674844	7.2991	-6.95815	0.000381668	0.00570469	0.434225	BC152245	BC152245	Dr.84187	Zgc:113372	zgc:113372
CUST_10298_PI415676714	-0.0839766	7.07685	-0.97888	0.364333	0.524288	-6.7441	CT646084	CT646084	Dr.39076	Transcribed locus, strongly similar to XP_002666427.2 PREDICTED: hypothetical protein LOC100331431 [Danio rerio]
CUST_10299_PI415676703	-0.135508	6.91997	-1.46978	0.190533	0.338824	-6.18871	BC152294	BC152294	Dr.90199	Si:dkey-263h23.4	si:dkey-263h23.4
CUST_10299_PI415676714	-0.199673	6.65653	-3.2478	0.0167564	0.0623094	-3.71228	CT651415	CT651415	Dr.132951	Transcribed locus, strongly similar to NP_001030143.1 integrin, beta 1a precursor [Danio rerio]
CUST_103_PI415676703	0.0273805	7.02402	0.397271	0.704505	0.80892	-7.16875	AF067429	AF067429	Dr.75830	Wingless-type MMTV integration site family, member 11	wnt11
CUST_103_PI415676714	-0.186135	6.41031	-2.02965	0.0872554	0.198083	-5.4365	AI522368	AI522368	Dr.121709	Transcribed locus
CUST_103_PI415677031	0.204857	13.5008	2.69326	0.0348153	0.103456	-4.49104	Dr#S15461023	Dr#S15461023	Data Not Found
CUST_1030_PI415676703	0.256892	10.8818	2.08575	0.080651	0.187509	-5.35753	BC047190	BC047190	Dr.6695	3'-phosphoadenosine 5'-phosphosulfate synthase 2b	papss2b
CUST_1030_PI415676714	-0.125921	6.19681	-1.66472	0.145503	0.282006	-5.93655	BG728570	BG728570	Dr.83158	Transcribed locus
CUST_1030_PI415677031	0.187081	6.70181	2.53861	0.0429858	0.120208	-4.71191	Dr#S31931030	Dr#S31931030	Data Not Found
CUST_10300_PI415676703	0.343589	12.936	2.1241	0.0764304	0.180793	-5.30333	BC152302	BC152302	Dr.52560	Sperm acrosome membrane-associated protein 4-like	LOC100334363
CUST_10300_PI415676714	0.00591496	7.29736	0.0224619	0.982786	0.989682	-7.25852	CT651427	CT651427	Dr.102723	Transcribed locus
CUST_10301_PI415676703	0.365432	12.6328	5.2238	0.00178946	0.0141569	-1.26676	BC152258	BC152258	Dr.25812	Ras homolog gene family, member Ab	rhoab
CUST_10301_PI415676714	0.419607	8.86826	2.96595	0.0241736	0.0803887	-4.1047	CT651437	CT651437	Dr.138994	Transcribed locus
CUST_10302_PI415676703	-0.35937	6.49126	-2.2564	0.063524	0.158496	-5.11536	BC152107	BC152107	Dr.151406	Zgc:173587	zgc:173587
CUST_10302_PI415676714	0.320362	7.37822	2.59731	0.0396683	0.113558	-4.62799	CT651442	CT651442	Dr.78237	Transcribed locus
CUST_10303_PI415676703	-0.0330968	6.58212	-0.278756	0.789511	0.868798	-7.21418	BC152109	BC152109	Dr.108155	Zgc:173593	zgc:173593
CUST_10303_PI415676714	0.383337	7.60692	4.67135	0.00315852	0.0202728	-1.89253	CT651448	CT651448	Dr.138995	Transcribed locus
CUST_10304_PI415676703	0.00464204	6.77633	0.0447442	0.96572	0.980592	-7.25766	BC152142	BC152142	Dr.81861	Zgc:110848	zgc:110848
CUST_10304_PI415676714	0.145868	6.41991	1.05357	0.331457	0.492868	-6.66898	CT651465	CT651465	Dr.129702	Transcribed locus
CUST_10305_PI415676703	0.275137	10.6962	3.10678	0.0201002	0.07062	-3.90758	BC152164	BC152164	Dr.16380	Aldehyde dehydrogenase 8 family, member A1	aldh8a1
CUST_10305_PI415676714	0.0988966	6.34628	1.44422	0.197321	0.347128	-6.22071	CT651469	CT651469	Dr.91266	Transcribed locus
CUST_10306_PI415676703	-0.65435	9.33288	-1.61635	0.155627	0.295421	-6.00033	BC151865	BC151865	Dr.76601	Follistatin b	fstb
CUST_10306_PI415676714	0.0786844	6.28811	1.08116	0.319937	0.480509	-6.64026	CT651480	CT651480	Dr.102730	Transcribed locus
CUST_10307_PI415676703	-1.1581	8.33932	-7.14499	0.000329154	0.00521303	0.59649	BC151871	BC151871	Dr.93062	Angiopoietin-like 1	angptl1
CUST_10307_PI415676714	0.0906082	6.60057	0.986665	0.36079	0.520896	-6.73645	CT651498	CT651498	Dr.75778	Spondin 1a	spon1a
CUST_10308_PI415676703	-0.351725	9.98791	-5.42286	0.00147262	0.0124994	-1.05193	BC151912	BC151912	Dr.81517	Methylmalonic aciduria (cobalamin deficiency) cblA type	mmaa
CUST_10308_PI415676714	0.58188	9.6685	5.65051	0.00118558	0.010923	-0.812913	CT651523	CT651523	Dr.162393	Transcribed locus
CUST_10309_PI415676703	1.06556	9.54122	2.74148	0.0326183	0.0988873	-4.42237	BC151921	BC151921	Dr.74640	Zyxin	zyx
CUST_10309_PI415676714	0.932171	12.1041	9.94519	4.92028e-05	0.00216376	2.65337	CT651524	CT651524	Dr.138998	Transcribed locus
CUST_1031_PI415676703	-0.356869	9.12502	-0.743971	0.484168	0.633033	-6.95249	BC047192	BC047192	Dr.24246	H1 histone family, member X	h1fx
CUST_1031_PI415676714	0.0495069	6.45496	0.716625	0.499739	0.64576	-6.97373	BG728706	BG728706	Dr.122747	Transcribed locus
CUST_1031_PI415677031	0.916455	9.18983	8.07498	0.000164649	0.00365285	1.35268	Dr#S31931065	Dr#S31931065	Data Not Found
CUST_10310_PI415676703	-0.021513	6.73988	-0.326168	0.755044	0.844645	-7.19785	BC151923	BC151923	Dr.115914	Zgc:171682	zgc:171682
CUST_10310_PI415676714	0.1536	6.2196	2.1472	0.0739976	0.176699	-5.27062	CT657611	CT657611	Data Not Found
CUST_10311_PI415676703	0.381754	7.54935	1.60328	0.158478	0.299044	-6.01745	BC151927	BC151927	Dr.116465	Kruppel-like factor 12b	klf12b
CUST_10311_PI415676714	-0.15474	6.23238	-2.0811	0.0811792	0.188321	-5.36409	CT657628	CT657628	Dr.128449	Transcribed locus
CUST_10312_PI415676703	-0.126393	10.7749	-1.609	0.157224	0.297586	-6.00996	BC151943	BC151943	Dr.76587	Zinc finger CCCH-type containing 13	zc3h13
CUST_10312_PI415676714	0.00970927	9.64522	0.0663292	0.949206	0.971293	-7.25627	CT657695	CT657695	Dr.135510	Transcribed locus
CUST_10313_PI415676703	0.047492	6.38461	0.539662	0.608282	0.734497	-7.09435	BC151947	BC151947	Dr.146492	Salt-inducible kinase 2a	sik2a
CUST_10313_PI415676714	-0.177504	11.9403	-1.99593	0.0914851	0.204585	-5.48377	CT657714	CT657714	Dr.121865	Transcribed locus
CUST_10314_PI415676703	0.11945	6.16235	1.42716	0.201973	0.352482	-6.24192	BC151951	BC151951	Dr.43980	Zgc:171734	zgc:171734
CUST_10314_PI415676714	0.4246	9.83221	6.1823	0.000731542	0.00821761	-0.280905	CT657735	CT657735	Data Not Found
CUST_10315_PI415676703	-0.506367	7.64508	-3.12033	0.0197494	0.0697723	-3.88872	BC151956	BC151956	Dr.88388	Neural precursor cell expressed, developmentally down-regulated 8, like	nedd8l
CUST_10315_PI415676714	0.713259	6.52173	2.05748	0.0839132	0.192684	-5.39737	CT657738	CT657738	Dr.97671	Transcribed locus
CUST_10316_PI415676703	0.0422333	6.69714	0.321422	0.758468	0.847207	-7.1996	BC151957	BC151957	Dr.113248	Major histocompatibility complex class I ZE gene	mhc1ze
CUST_10316_PI415676714	0.0830847	6.31189	1.18123	0.280897	0.440514	-6.53196	CT657762	CT657762	Dr.137428	Transcribed locus
CUST_10317_PI415676703	-0.148754	14.3873	-1.10912	0.308599	0.469011	-6.61063	BC151964	BC151964	Dr.91580	Aly/REF export factor	alyref
CUST_10317_PI415676714	0.0400341	8.14766	0.283342	0.786153	0.866635	-7.21271	CT657789	CT657789	Dr.161919	Transcribed locus
CUST_10318_PI415676703	-0.310905	6.94297	-2.35876	0.0550933	0.143145	-4.96922	BC151968	BC151968	Dr.120001	Choline/ethanolamine phosphotransferase 1b	cept1b
CUST_10318_PI415676714	0.0434216	6.17468	0.453872	0.665401	0.77893	-7.1417	CT657794	CT657794	Dr.68525	Transcribed locus
CUST_10319_PI415676703	-0.354141	8.87466	-3.76389	0.00883137	0.0403614	-3.01876	BC151979	BC151979	Dr.79294	Zgc:171784	zgc:171784
CUST_10319_PI415676714	0.211705	6.66798	1.96316	0.0957932	0.211115	-5.52955	CT657804	CT657804	Dr.128488	Transcribed locus
CUST_1032_PI415676703	-0.360515	11.4459	-3.56661	0.0112273	0.0473607	-3.27964	BC047174	BC047174	Dr.4705	Nucleolar protein 10	nol10
CUST_1032_PI415676714	-0.00739662	6.18045	-0.109457	0.916303	0.95135	-7.25189	BG728718	BG728718	Dr.83174	Transcribed locus
CUST_1032_PI415677031	0.675347	10.4888	6.16906	0.000740104	0.00827313	-0.293718	Dr#S31931966	Dr#S31931966	Data Not Found
CUST_10320_PI415676703	0.104824	11.2508	1.60549	0.157992	0.298623	-6.01455	BC152082	BC152082	Dr.33839	Si:dkey-44g23.5	si:dkey-44g23.5
CUST_10320_PI415676714	0.0347834	6.12358	0.386431	0.712112	0.814333	-7.17354	CT657854	CT657854	Dr.137429	Transcribed locus
CUST_10321_PI415676703	-0.0115064	11.0965	-0.0674717	0.948333	0.970849	-7.25618	BC152118	BC152118	Dr.105095	Zgc:174288	zgc:174288
CUST_10321_PI415676714	0.113864	6.41547	1.13553	0.298198	0.458272	-6.58219	CT695128	CT695128	Data Not Found
CUST_10322_PI415676703	-0.519044	7.57931	-1.7769	0.124398	0.253415	-5.78599	BC152146	BC152146	Dr.119520	Zgc:173729	zgc:173729
CUST_10322_PI415676714	0.102294	6.28088	1.48584	0.18638	0.333734	-6.16846	CT695235	CT695235	Dr.57321	Transcribed locus
CUST_10323_PI415676703	-0.0375857	9.20105	-0.0695921	0.946712	0.969851	-7.25601	BC152179	BC152179	Dr.6442	SPRY domain containing 4	spryd4
CUST_10323_PI415676714	0.0976152	7.73345	0.205127	0.844052	0.905115	-7.23458	CT695241	CT695241	Dr.141336	Transcribed locus, strongly similar to XP_697257.2 PREDICTED: protein TANC2 [Danio rerio]
CUST_10324_PI415676703	-0.13976	11.215	-1.67123	0.144187	0.280163	-5.9279	BC152243	BC152243	Dr.118637	Transmembrane protein 103	tmem103
CUST_10324_PI415676714	0.0003114	6.17053	0.00510601	0.996087	0.997689	-7.2588	CT695257	CT695257	Dr.132112	Transcribed locus
CUST_10325_PI415676703	0.847987	10.0868	3.52169	0.0118679	0.0492939	-3.33979	BC152249	BC152249	Dr.124641	Zgc:174642	zgc:174642
CUST_10325_PI415676714	-0.00603268	6.17791	-0.0828023	0.936622	0.963155	-7.25485	CT695262	CT695262	Dr.117454	Transcribed locus, strongly similar to XP_002664138.2 PREDICTED: hypothetical protein LOC100318549 [Danio rerio]
CUST_10326_PI415676703	0.382805	9.50606	1.71626	0.135409	0.268368	-5.8678	BC152259	BC152259	Dr.34873	Si:busm1-105l16.2	si:busm1-105l16.2
CUST_10326_PI415676714	0.0677161	11.3285	0.300502	0.773632	0.858104	-7.207	CT695265	CT695265	Dr.137758	Transcribed locus
CUST_10327_PI415676703	0.0599375	11.7669	0.517387	0.62285	0.746058	-7.10737	BC152267	BC152267	Dr.74541	General transcription factor IIF, polypeptide 2a	gtf2f2a
CUST_10327_PI415676714	0.0222108	6.26252	0.353898	0.735159	0.830769	-7.18715	CT695279	CT695279	Dr.128748	Transcribed locus
CUST_10328_PI415676703	-0.177444	12.9055	-2.11471	0.0774432	0.182467	-5.31663	BC152272	BC152272	Dr.75124	Wu:fb18c02	wu:fb18c02
CUST_10328_PI415676714	0.427311	9.72786	2.65026	0.0369071	0.107736	-4.55236	CT662679	CT662679	Data Not Found
CUST_10329_PI415676703	-0.540535	10.7935	-6.23722	0.000697201	0.0080027	-0.22797	BC152297	BC152297	Dr.75470	Si:ch211-210c8.7	si:ch211-210c8.7
CUST_10329_PI415676714	0.0293228	6.27731	0.467653	0.656044	0.771759	-7.13461	CT662734	CT662734	Dr.57842	Transcribed locus
CUST_1033_PI415676703	-0.186413	11.1315	-2.74863	0.0323052	0.0982208	-4.41219	BC047182	BC047182	Data Not Found
CUST_1033_PI415676714	0.230438	6.40356	3.32339	0.0152176	0.0581844	-3.60853	BG728729	BG728729	Dr.122749	Transcribed locus
CUST_1033_PI415677031	0.112338	8.22875	1.68628	0.141195	0.276134	-5.90789	Dr#S32024547	Dr#S32024547	Data Not Found
CUST_10330_PI415676703	0.406961	6.70306	4.12328	0.00579132	0.0304119	-2.558	BC152300	BC152300	Dr.132943	Uncharacterized LOC100003370	LOC100003370
CUST_10330_PI415676714	-0.0616595	6.19953	-0.975367	0.365941	0.525655	-6.74753	CT662740	CT662740	Dr.129043	Transcribed locus
CUST_10331_PI415676703	-0.691535	9.31953	-1.82284	0.116643	0.242393	-5.72341	BC152301	BC152301	Dr.86542	Zgc:174938	zgc:174938
CUST_10331_PI415676714	0.0883075	6.29486	1.49847	0.183174	0.32992	-6.15248	CT662770	CT662770	Dr.100752	Transcribed locus
CUST_10332_PI415676703	-0.18664	9.52463	-0.55363	0.599246	0.727203	-7.08593	BC152487	BC152487	Dr.45377	Zgc:154015	zgc:154015
CUST_10332_PI415676714	0.603657	7.79417	3.65277	0.0101025	0.0442466	-3.16503	CT662794	CT662794	Dr.100755	Transcribed locus
CUST_10333_PI415676703	-0.0847442	10.5515	-0.378145	0.717952	0.818373	-7.17711	BC152489	BC152489	Dr.79970	Heme oxygenase (decycling) 2a	hmox2a
CUST_10333_PI415676714	0.0328284	6.82135	0.522225	0.619669	0.743605	-7.10458	CT662813	CT662813	Dr.133862	Transcribed locus, strongly similar to XP_003200992.1 PREDICTED: hypothetical protein LOC100034652 [Danio rerio]
CUST_10334_PI415676703	0.027979	7.21275	0.294123	0.778279	0.86146	-7.20916	BC152500	BC152500	Dr.86439	Adenylate kinase 7b	ak7b
CUST_10334_PI415676714	0.538897	10.521	7.51197	0.000248318	0.00446703	0.904809	CT662830	CT662830	Dr.129044	Transcribed locus
CUST_10335_PI415676703	-0.728133	8.58627	-2.7346	0.0329222	0.099493	-4.43215	BC152510	BC152510	Dr.36698	Si:ch211-196l7.3	si:ch211-196l7.3
CUST_10335_PI415676714	0.070496	7.12708	0.75681	0.476972	0.626951	-6.94228	CT662874	CT662874	Dr.153180	Transcribed locus
CUST_10336_PI415676703	-0.974078	8.08813	-2.6001	0.0395174	0.1133	-4.624	BC152513	BC152513	Dr.114734	Zgc:171242	zgc:171242
CUST_10336_PI415676714	0.0959145	6.52842	1.5641	0.167318	0.310613	-6.06839	CT667893	CT667893	Dr.97848	Transcribed locus
CUST_10337_PI415676703	0.191011	7.07162	1.99797	0.091224	0.204121	-5.48092	BC152515	BC152515	Dr.135246	Si:ch211-191i18.4	si:ch211-191i18.4
CUST_10337_PI415676714	0.570178	9.5458	5.35931	0.0015663	0.0130048	-1.11993	CT667945	CT667945	Dr.36508	Glycosyltransferase-like 1b	gyltl1b
CUST_10338_PI415676703	0.13776	6.59591	1.97197	0.0946147	0.209326	-5.51725	BC152527	BC152527	Dr.39044	Zgc:163079	zgc:163079
CUST_10338_PI415676714	-0.417896	8.18762	-2.24666	0.0643933	0.160071	-5.12925	CT667957	CT667957	Dr.127218	Transcribed locus
CUST_10339_PI415676703	0.224989	7.23018	1.29926	0.240148	0.396063	-6.39665	BC151924	BC151924	Dr.140390	Carboxymethylenebutenolidase-like (Pseudomonas)	cmbl
CUST_10339_PI415676714	0.08275	6.63478	0.836728	0.433854	0.589202	-6.87557	CT667960	CT667960	Dr.135933	Transcribed locus, strongly similar to XP_697383.3 PREDICTED: hypothetical protein LOC568932 [Danio rerio]
CUST_1034_PI415676703	-0.219152	9.07834	-1.95253	0.0972333	0.213305	-5.54435	BC047191	BC047191	Dr.82569	Phosphorylase kinase, gamma 2 (testis)	phkg2
CUST_1034_PI415676714	0.165597	6.80817	1.27104	0.249389	0.406507	-6.42969	BG728744	BG728744	Dr.83175	Transcribed locus
CUST_1034_PI415677031	0.551005	8.61499	6.81979	0.000426771	0.00605482	0.31166	Dr#S31859645	Dr#S31859645	Data Not Found
CUST_10340_PI415676703	0.132526	11.0797	0.52198	0.61983	0.743666	-7.10472	BC151931	BC151931	Dr.80798	SPRY domain containing 3	spryd3
CUST_10340_PI415676714	0.32176	6.46764	1.36465	0.219887	0.373172	-6.3185	CT667982	CT667982	Dr.127046	Transcribed locus
CUST_10341_PI415676703	0.180723	7.41324	1.49316	0.184514	0.331462	-6.1592	BC151976	BC151976	Dr.87976	Zgc:171777	zgc:171777
CUST_10341_PI415676714	0.0401994	7.13376	0.166888	0.872777	0.923692	-7.24275	CT668018	CT668018	Dr.62256	Transcribed locus
CUST_10342_PI415676703	-0.106854	6.37235	-1.42067	0.20377	0.354328	-6.24995	BC151996	BC151996	Dr.114824	Si:rp71-14i8.2	si:rp71-14i8.2
CUST_10342_PI415676714	0.513523	7.09392	4.18655	0.00538762	0.0288597	-2.47887	CT668057	CT668057	Dr.127278	Transcribed locus
CUST_10343_PI415676703	0.0841705	9.09758	0.425635	0.684776	0.793428	-7.15562	BC152006	BC152006	Dr.161729	Cytochrome P450, family 2, subfamily AA, polypeptide 12	cyp2aa12
CUST_10343_PI415676714	-0.0644594	6.35705	-0.929017	0.387673	0.546049	-6.792	CT668073	CT668073	Dr.95135	Transcribed locus
CUST_10344_PI415676703	0.340031	9.29103	2.7023	0.0343917	0.102531	-4.47815	BC152020	BC152020	Dr.118930	CDNA clone IMAGE:8108578
CUST_10344_PI415676714	-0.214886	6.53362	-1.70911	0.136767	0.270056	-5.87738	CT668080	CT668080	Dr.97907	Transcribed locus
CUST_10345_PI415676703	-1.4631	9.11761	-10.3582	3.87303e-05	0.00195994	2.90747	BC152156	BC152156	Dr.79189	ADP-ribosylation factor-like 6 interacting protein 5a	arl6ip5a
CUST_10345_PI415676714	0.0676236	6.38552	0.696723	0.51128	0.65518	-6.98877	CT673597	CT673597	Dr.98299	Transcribed locus
CUST_10346_PI415676703	0.447882	7.25101	1.02746	0.342668	0.503507	-6.69568	BC152169	BC152169	Dr.75884	Zgc:113886	zgc:113886
CUST_10346_PI415676714	0.197678	6.29064	2.55592	0.0419783	0.1183	-4.68716	CT673634	CT673634	Dr.98303	Transcribed locus
CUST_10347_PI415676703	-0.459604	9.65848	-2.62137	0.0383875	0.110826	-4.59361	BC152212	BC152212	Dr.81455	Kv channel interacting protein 3, calsenilin	kcnip3
CUST_10347_PI415676714	-0.100347	6.19807	-1.46122	0.192784	0.341599	-6.19947	CT673677	CT673677	Data Not Found
CUST_10348_PI415676703	0.149554	9.71924	0.89625	0.403626	0.560794	-6.82244	BC152251	BC152251	Dr.46793	Zgc:162858	zgc:162858
CUST_10348_PI415676714	0.233887	6.39663	3.17827	0.0183225	0.0663457	-3.8083	CT673684	CT673684	Dr.96266	Transcribed locus
CUST_10349_PI415676703	0.284841	9.60802	0.543705	0.605659	0.73247	-7.09193	BC152289	BC152289	Dr.76739	Transmembrane protein 176l.4	tmem176l.4
CUST_10349_PI415676714	-0.0255795	6.12074	-0.337802	0.746675	0.838717	-7.19347	CT673769	CT673769	Dr.96271	Transcribed locus
CUST_1035_PI415676703	-0.346706	11.8191	-3.6685	0.00991083	0.0437241	-3.14422	BC047195	BC047195	Dr.79610	SH3-domain GRB2-like endophilin B2b	sh3glb2b
CUST_1035_PI415676714	-0.196931	6.20268	-1.95742	0.096568	0.212299	-5.53754	BG728758	BG728758	Dr.83176	Transcribed locus
CUST_1035_PI415677031	-0.0285896	6.29128	-0.327978	0.753739	0.843714	-7.19718	Dr#S31863186	Dr#S31863186	Data Not Found
CUST_10350_PI415676703	0.485206	11.3129	4.0095	0.00660492	0.033256	-2.7018	BC152497	BC152497	Dr.88767	Uncharacterized LOC564862	LOC564862
CUST_10350_PI415676714	-0.102506	6.49577	-0.685267	0.518002	0.661052	-6.99726	CT673785	CT673785	Dr.98306	Transcribed locus
CUST_10351_PI415676703	-0.39736	6.99801	-4.59726	0.00341954	0.0213609	-1.97986	BC151855	BC151855	Dr.133809	Zgc:171220	zgc:171220
CUST_10351_PI415676714	0.427523	9.27144	5.25994	0.00172662	0.0138188	-1.22735	CT673803	CT673803	Dr.94632	Transcribed locus
CUST_10352_PI415676703	0.000944428	6.22834	0.0128383	0.990161	0.994177	-7.25872	BC151857	BC151857	Dr.119148	Vomeronasal 2 receptor, h32	v2rh32
CUST_10352_PI415676714	0.0735099	6.15921	1.01465	0.34828	0.508734	-6.70862	CT639101	CT639101	Data Not Found
CUST_10353_PI415676703	-0.50484	8.70171	-7.79544	0.000201284	0.00402677	1.13397	BC152518	BC152518	Dr.87096	Interferon stimulated exonuclease gene 20-like 2	isg20l2
CUST_10353_PI415676714	-0.0428181	6.25338	-0.650626	0.538674	0.678936	-7.0222	CT639149	CT639149	Dr.95093	Transcribed locus
CUST_10354_PI415676703	-0.0198837	9.34892	-0.178146	0.864296	0.918312	-7.24052	BC152520	BC152520	Dr.18273	Si:ch211-262h13.3	si:ch211-262h13.3
CUST_10354_PI415676714	-0.0313732	6.14711	-0.354629	0.734638	0.830477	-7.18686	CT639155	CT639155	Dr.153252	Transcribed locus
CUST_10355_PI415676703	0.322525	10.3946	0.429876	0.681849	0.790996	-7.15358	BC151862	BC151862	Dr.88761	Fucosyltransferase 9d	fut9d
CUST_10355_PI415676714	0.0318125	6.94929	0.284038	0.785644	0.866451	-7.21249	CT639177	CT639177	Dr.95094	Transcribed locus
CUST_10356_PI415676703	-0.208921	6.2131	-2.74471	0.0324764	0.0985954	-4.41777	BC151913	BC151913	Dr.114972	Si:dkey-204l11.1	si:dkey-204l11.1
CUST_10356_PI415676714	0.018314	8.66288	0.164459	0.874609	0.924917	-7.24321	CT639532	CT639532	Dr.133686	Transcribed locus
CUST_10357_PI415676703	-0.160145	6.26782	-1.78918	0.122278	0.250325	-5.76932	BC151942	BC151942	Dr.119229	Peroxisomal biogenesis factor 11 alpha	pex11a
CUST_10357_PI415676714	0.310953	8.74998	4.15695	0.00557247	0.0295456	-2.51582	CT639546	CT639546	Dr.127054	Transcribed locus
CUST_10358_PI415676703	-0.140889	6.35156	-2.37206	0.0540865	0.141307	-4.95021	BC151958	BC151958	Dr.113414	Zgc:171747	zgc:171747
CUST_10358_PI415676714	0.000619069	8.78491	0.00167347	0.998717	0.999301	-7.25881	CT639568	CT639568	Data Not Found
CUST_10359_PI415676703	-0.606225	7.0457	-3.15397	0.0189069	0.0677394	-3.84199	BC151962	BC151962	Dr.114574	5'-nucleotidase domain containing 1	nt5dc1
CUST_10359_PI415676714	-0.193341	7.52222	-2.58508	0.0403362	0.114918	-4.64546	CT639615	CT639615	Dr.136688	Transcribed locus
CUST_1036_PI415676703	-1.03636	15.2186	-14.2951	5.66308e-06	0.0010105	4.88526	BC047199	BC047199	Dr.29150	ATP synthase, H+ transporting, mitochondrial Fo complex, subunit C3 (subunit 9), genome duplicate a	atp5g3a
CUST_1036_PI415676714	-0.341613	6.15866	-3.46176	0.012786	0.0517599	-3.42048	BG728805	BG728805	Dr.83181	Transcribed locus, strongly similar to XP_697087.4 PREDICTED: tyrosine-protein kinase BTK [Danio rerio]
CUST_1036_PI415677031	0.196249	8.36658	2.7241	0.0333923	0.100456	-4.44709	Dr#S31899763	Dr#S31899763	Data Not Found
CUST_10360_PI415676703	0.0303331	6.48271	0.393384	0.707229	0.810993	-7.17048	BC151978	BC151978	Dr.82398	Zgc:171779	zgc:171779
CUST_10360_PI415676714	0.202538	6.41754	2.11492	0.0774204	0.182448	-5.31633	CT639617	CT639617	Dr.96110	Transcribed locus
CUST_10361_PI415676703	0.299572	10.7352	2.16855	0.071819	0.173218	-5.24034	BC151983	BC151983	Dr.81000	Zgc:171788	zgc:171788
CUST_10361_PI415676714	0.446815	10.4392	4.11062	0.00587609	0.0306905	-2.5739	CT639652	CT639652	Dr.58743	Transcribed locus
CUST_10362_PI415676703	-0.982001	7.85318	-11.2237	2.4094e-05	0.00158916	3.40701	BC151992	BC151992	Dr.116882	Solute carrier family 1 (high affinity aspartate/glutamate transporter), member 6	slc1a6
CUST_10362_PI415676714	-0.00877591	6.25669	-0.0933093	0.928605	0.959362	-7.25378	CT646203	CT646203	Dr.124345	Transcribed locus
CUST_10363_PI415676703	-0.570261	12.0802	-4.19885	0.00531282	0.0285782	-2.46355	BC152069	BC152069	Dr.148681	Mitochondrial ribosomal protein S30	mrps30
CUST_10363_PI415676714	0.00988098	6.17219	0.147804	0.887195	0.932205	-7.24621	CT646360	CT646360	Dr.137940	Transcribed locus
CUST_10364_PI415676703	-0.162537	10.3994	-0.982331	0.362759	0.522931	-6.74072	BC152078	BC152078	Dr.80398	Malic enzyme 1, NADP(+)-dependent, cytosolic	me1
CUST_10364_PI415676714	0.29681	6.45442	1.63976	0.150646	0.288817	-5.96956	CT646361	CT646361	Data Not Found
CUST_10365_PI415676703	-0.267213	7.42395	-3.40833	0.0136704	0.054105	-3.4928	BC152079	BC152079	Dr.78737	Josephin domain containing 1	josd1
CUST_10365_PI415676714	0.389557	10.099	2.92058	0.0256691	0.0836322	-4.16859	CT646367	CT646367	Dr.100159	Transcribed locus
CUST_10366_PI415676703	-0.95617	8.99738	-7.35967	0.000278737	0.00476636	0.778486	BC152106	BC152106	Dr.121489	Zgc:112234	zgc:112234
CUST_10366_PI415676714	-0.114153	9.06981	-0.703552	0.5073	0.651991	-6.98365	CT646391	CT646391	Dr.128873	Transcribed locus
CUST_10367_PI415676703	-0.062704	6.37578	-0.834727	0.434898	0.59023	-6.87731	BC152133	BC152133	Dr.115234	Zgc:112023	zgc:112023
CUST_10367_PI415676714	-0.158852	6.18602	-2.34157	0.0564239	0.145626	-4.9938	CT652440	CT652440	Dr.96139	Transcribed locus
CUST_10368_PI415676703	0.910483	7.03683	3.99982	0.00667984	0.0334733	-2.71413	BC152135	BC152135	Dr.142070	CDNA clone IMAGE:8149217
CUST_10368_PI415676714	0.190023	13.2819	1.54738	0.17123	0.315672	-6.08996	CT652452	CT652452	Dr.127692	Transcribed locus
CUST_10369_PI415676703	-0.504945	11.931	-5.79476	0.00103672	0.0100638	-0.665023	BC152137	BC152137	Dr.39149	Nucleophosmin/nucleoplasmin, 3	npm3
CUST_10369_PI415676714	-0.0405631	6.28517	-0.628869	0.551921	0.689834	-7.03728	CT652454	CT652454	Dr.91218	Transcribed locus, strongly similar to XP_003200946.1 PREDICTED: hypothetical protein LOC100534731 [Danio rerio]
CUST_1037_PI415676703	-0.412125	9.09369	-2.50789	0.044838	0.123911	-4.75587	BC047200	BC047200	Dr.366	Origin recognition complex, subunit 1	orc1
CUST_1037_PI415676714	0.208359	6.91876	3.05213	0.0215852	0.0742616	-3.98385	BG728808	BG728808	Dr.115672	Transcribed locus
CUST_1037_PI415677031	-0.0439401	12.0564	-0.36385	0.728075	0.825711	-7.18311	Dr#S31865987	Dr#S31865987	Data Not Found
CUST_10370_PI415676703	0.0435064	6.83523	0.200363	0.847618	0.907463	-7.23569	BC152162	BC152162	Dr.85577	Ropporin 1-like	ropn1l
CUST_10370_PI415676714	-0.0727263	6.30671	-0.99935	0.355076	0.515453	-6.72391	CT652494	CT652494	Dr.127694	Transcribed locus
CUST_10371_PI415676703	-0.809355	8.8973	-5.70118	0.00113069	0.0106334	-0.760653	BC152184	BC152184	Dr.159520	Cytotoxic granule-associated RNA binding protein 1	tia1
CUST_10371_PI415676714	0.0257299	6.19174	0.389928	0.709654	0.81258	-7.172	CT652496	CT652496	Dr.136705	Transcribed locus
CUST_10372_PI415676703	-0.716935	11.0668	-2.96648	0.0241566	0.0803714	-4.10395	BC152197	BC152197	Dr.85467	Family with sequence similarity 49, member Bb	fam49bb
CUST_10372_PI415676714	0.363651	8.12138	2.51164	0.0446075	0.123507	-4.7505	CT652523	CT652523	Dr.67287	Transcribed locus
CUST_10373_PI415676703	-0.438333	12.7225	-3.56355	0.0112697	0.0474811	-3.28373	BC152244	BC152244	Dr.85565	Zgc:123307	ppifb
CUST_10373_PI415676714	0.382335	10.1596	4.4837	0.00386798	0.023169	-2.1153	CT652535	CT652535	Dr.14066	Transcribed locus, strongly similar to XP_693953.2 PREDICTED: PDS5, regulator of cohesion maintenance, homolog B (S. cerevisiae) [Danio rerio]
CUST_10374_PI415676703	0.0139262	8.24295	0.084639	0.93522	0.962422	-7.25467	BC152255	BC152255	Dr.154566	Zgc:110829	zgc:110829
CUST_10374_PI415676714	0.322201	6.29281	3.65181	0.0101143	0.0442652	-3.1663	CT652549	CT652549	Dr.96190	Transcribed locus
CUST_10375_PI415676703	-0.688004	14.2059	-6.28806	0.000667049	0.00781126	-0.179307	BC152260	BC152260	Dr.32860	Proteasome (prosome, macropain) 26S subunit, ATPase, 6	psmc6
CUST_10375_PI415676714	0.209738	6.52661	2.66493	0.036179	0.106287	-4.53143	CT652557	CT652557	Dr.136634	Transcribed locus
CUST_10376_PI415676703	0.130822	7.54768	1.38093	0.21509	0.36797	-6.29874	BC152291	BC152291	Dr.53013	Uncharacterized LOC798260	LOC798260
CUST_10376_PI415676714	-0.0930362	6.27235	-1.30587	0.238026	0.393733	-6.38884	CT652561	CT652561	Dr.96191	Transcribed locus
CUST_10377_PI415676703	0.0362097	11.3117	0.226249	0.828295	0.895458	-7.22935	BC152293	BC152293	Dr.123389	CDNA clone IMAGE:7157341
CUST_10377_PI415676714	-0.195679	6.28613	-1.25649	0.254274	0.411807	-6.44656	CT657871	CT657871	Dr.97677	Transcribed locus
CUST_10378_PI415676703	0.0193749	6.20419	0.279922	0.788657	0.86837	-7.21381	BC152298	BC152298	Dr.116338	Zgc:174931	zgc:174931
CUST_10378_PI415676714	0.549555	7.47308	5.23921	0.00176235	0.0140231	-1.24993	CT657877	CT657877	Dr.127166	Transcribed locus
CUST_10379_PI415676703	-1.07205	7.20796	-11.2281	2.40387e-05	0.00158916	3.40941	BC151998	BC151998	Dr.101935	Pseudouridylate synthase 7 homolog-like protein-like	LOC100537541
CUST_10379_PI415676714	0.13392	7.10774	2.1828	0.0704013	0.170741	-5.22011	CT657919	CT657919	Dr.99411	Transcribed locus
CUST_1038_PI415676703	1.02609	11.4372	4.05483	0.00626642	0.0320585	-2.64428	AF389400	AF389400	Dr.83393	Fibroblast growth factor receptor 1a	fgfr1a
CUST_1038_PI415676714	0.0995337	6.5063	1.43164	0.200743	0.351189	-6.23637	BG728823	BG728823	Dr.122752	Transcribed locus
CUST_1038_PI415677031	1.00393	9.96139	6.85361	0.000415209	0.00596591	0.341807	Dr#S31901745	Dr#S31901745	Data Not Found
CUST_10380_PI415676703	-0.48988	7.01995	-4.91673	0.00244153	0.0171674	-1.60912	NM_001100084	NM_001100084	Dr.81461	Novel protein similar to vertebrate adenylate cyclase family	LOC100003595
CUST_10380_PI415676714	-0.252858	7.57908	-3.41633	0.0135338	0.053757	-3.48194	CT657947	CT657947	Dr.88137	Transcribed locus
CUST_10381_PI415676703	-0.0753476	6.36181	-0.960431	0.372838	0.532379	-6.76204	NM_001040004	NM_001040004	Dr.78614	Retinol saturase (all-trans-retinol 13,14-reductase) like	retsatl
CUST_10381_PI415676714	-0.0871631	7.57503	-0.492107	0.639609	0.759077	-7.12153	CT657995	CT657995	Dr.128716	Transcribed locus
CUST_10382_PI415676703	0.0799445	6.26279	1.13744	0.297457	0.457595	-6.58012	EF571593	EF571593	Dr.152955	Gonadotropin releasing hormone receptor 2	gnrhr2
CUST_10382_PI415676714	0.311016	7.42205	2.22472	0.0663958	0.163634	-5.1605	CT658006	CT658006	Dr.99415	Transcribed locus
CUST_10383_PI415676703	-0.517533	9.77831	-5.98838	0.000869155	0.00909476	-0.47075	NM_200203	NM_200203	Dr.79575	Methyltransferase like 6	mettl6
CUST_10383_PI415676714	0.0170496	6.47747	0.248499	0.811788	0.884759	-7.2233	CT658021	CT658021	Data Not Found
CUST_10384_PI415676703	-0.423503	6.60912	-4.41287	0.00418095	0.0243515	-2.20075	EF591980	EF591980	Dr.142470	Solute carrier family 9 (sodium/hydrogen exchanger), member 3.2	slc9a3.2
CUST_10384_PI415676714	0.0254681	6.40345	0.303882	0.771175	0.856534	-7.20584	CT658048	CT658048	Data Not Found
CUST_10385_PI415676703	-1.43702	9.57626	-20.2628	6.80395e-07	0.000607785	6.87082	EF591981	EF591981	Dr.124244	Carbonic anhydrase XV a	ca15a
CUST_10385_PI415676714	-0.0514247	6.15621	-0.661863	0.531912	0.673118	-7.01423	CT658079	CT658079	Dr.153413	Transcribed locus
CUST_10386_PI415676703	1.05142	9.07756	2.41013	0.0513087	0.136188	-4.89575	EF591982	EF591982	Dr.114011	Solute carrier family 9 (sodium/hydrogen exchanger), member 1	slc9a1
CUST_10386_PI415676714	-0.00902999	17.565	-0.158121	0.879394	0.927971	-7.24439	CT658080	CT658080	Dr.138271	Transcribed locus, moderately similar to NP_571385.2 heat shock protein HSP 90-beta [Danio rerio]
CUST_10387_PI415676703	-0.341655	7.20016	-3.23403	0.0170546	0.0630831	-3.73125	EF591983	EF591983	Dr.112672	Solute carrier family 9 (sodium/hydrogen exchanger), member 2	slc9a2
CUST_10387_PI415676714	0.915131	8.61493	6.61602	0.000504753	0.00664894	0.127325	CT658085	CT658085	Dr.137713	Transcribed locus
CUST_10388_PI415676703	-0.380406	7.97215	-1.35985	0.221321	0.374695	-6.32431	EF591984	EF591984	Dr.119286	Solute carrier family 9 (sodium/hydrogen exchanger), member 3.1	slc9a3.1
CUST_10388_PI415676714	0.324936	8.03579	2.77822	0.0310435	0.0955505	-4.37012	CT612140	CT612140	Dr.100503	Transcribed locus
CUST_10389_PI415676703	-0.973037	8.53797	-9.14052	8.05526e-05	0.00264733	2.12587	EF591985	EF591985	Dr.115808	Solute carrier family 9 (sodium/hydrogen exchanger), member 5	slc9a5
CUST_10389_PI415676714	-0.0514454	6.33495	-0.586278	0.578427	0.711535	-7.0655	CT612172	CT612172	Dr.153532	Transcribed locus, strongly similar to NP_001247430.1 signal peptide, CUB and EGF-like domain-containing protein 3 precursor [Danio rerio]
CUST_1039_PI415676703	0.151627	6.36767	2.13834	0.0749206	0.178187	-5.28317	AY161858	AY161858	Dr.87783	Melanin-concentrating hormone receptor 1b	mchr1b
CUST_1039_PI415676714	0.0589805	6.31631	0.646612	0.541103	0.680911	-7.02501	BG728947	BG728947	Dr.83191	Transcribed locus
CUST_1039_PI415677031	0.369302	6.7894	5.20157	0.00182942	0.0143569	-1.2911	Dr#S31909507	Dr#S31909507	Data Not Found
CUST_10390_PI415676703	-0.0994077	10.0298	-0.853922	0.424956	0.580977	-6.86052	EF591986	EF591986	Dr.134161	Solute carrier family 9 (sodium/hydrogen exchanger), member 6b	slc9a6b
CUST_10390_PI415676714	0.811006	8.05397	9.00157	8.80491e-05	0.00270497	2.03012	CT612177	CT612177	Dr.127845	Transcribed locus
CUST_10391_PI415676703	-0.523414	10.3474	-5.77489	0.00105591	0.0101864	-0.685233	EF591987	EF591987	Dr.49097	Solute carrier family 9 (sodium/hydrogen exchanger), member 7	slc9a7
CUST_10391_PI415676714	0.583574	9.28633	3.7144	0.00937426	0.0420522	-3.08369	CT612196	CT612196	Dr.75396	Transcribed locus
CUST_10392_PI415676703	-0.158571	7.13203	-2.05475	0.0842358	0.193249	-5.40122	EF591989	EF591989	Dr.88115	Solute carrier family 12 (sodium/potassium/chloride transporters), member 10.2	slc12a10.2
CUST_10392_PI415676714	-0.40705	8.97545	-4.86824	0.00256726	0.0177091	-1.66442	CT612200	CT612200	Dr.78658	Transcribed locus
CUST_10393_PI415676703	0.0504981	6.29711	0.76899	0.470214	0.621792	-6.93247	NM_001045856	NM_001045856	Dr.120033	Lysyl oxidase-like 5a	loxl5a
CUST_10393_PI415676714	0.47082	6.76746	3.26463	0.0163997	0.0614293	-3.68912	CT612210	CT612210	Data Not Found
CUST_10394_PI415676703	-0.0594685	6.3716	-0.910711	0.396525	0.554299	-6.80911	AB274833	AB274833	Dr.142076	Connexin 36.7	cx36.7
CUST_10394_PI415676714	0.0258297	6.24989	0.445862	0.67087	0.783123	-7.14573	CT612212	CT612212	Dr.136080	Transcribed locus
CUST_10395_PI415676703	1.2204	9.03319	9.7386	5.56467e-05	0.00225549	2.52217	EF613347	EF613347	Dr.102229	NOD-like receptor C	LOC567883
CUST_10395_PI415676714	-0.038136	6.13927	-0.45822	0.662442	0.776683	-7.13948	CT612228	CT612228	Dr.100520	Transcribed locus
CUST_10396_PI415676703	-0.374044	7.40812	-5.65172	0.00118423	0.0109184	-0.811653	EF601060	EF601060	Dr.116506	Calcium channel, voltage-dependent, beta 4a subunit	cacnb4a
CUST_10396_PI415676714	0.0855186	6.74167	1.04541	0.33493	0.496433	-6.67738	CT612240	CT612240	Dr.159385	Transcribed locus
CUST_10397_PI415676703	0.131803	10.0872	1.98226	0.0932585	0.207285	-5.50289	NM_001102672	NM_001102672	Dr.75411	Ankyrin repeat and FYVE domain containing 1	ankfy1
CUST_10397_PI415676714	0.0181178	6.16923	0.285904	0.784279	0.865545	-7.21188	CT612244	CT612244	Dr.138095	Transcribed locus
CUST_10398_PI415676703	-0.725369	7.80078	-5.28555	0.00168359	0.0135895	-1.19954	NM_001102674	NM_001102674	Dr.83829	Cytochrome b5 domain containing 2	cyb5d2
CUST_10398_PI415676714	0.239815	6.69748	2.19133	0.0695663	0.169235	-5.20798	CT612280	CT612280	Dr.100525	Transcribed locus
CUST_10399_PI415676703	-0.360292	9.51863	-2.25709	0.063463	0.158408	-5.11438	AB298802	AB298802	Dr.103113	RAR-related orphan receptor A, paralog a	roraa
CUST_10399_PI415676714	0.10038	6.14204	1.43194	0.200659	0.351092	-6.23598	CT612284	CT612284	Dr.100526	Transcribed locus
CUST_104_PI415676703	0.0180962	7.83801	0.0279634	0.978571	0.987341	-7.25836	AF038425	AF038425	Dr.75831	Activin A receptor, type I like	acvr1l
CUST_104_PI415676714	0.141468	6.91597	0.544034	0.605446	0.732384	-7.09174	AI522371	AI522371	Dr.77229	Transcribed locus
CUST_104_PI415677031	-0.310346	11.068	-1.69845	0.138817	0.272756	-5.89164	Dr#S15341439	Dr#S15341439	Data Not Found
CUST_1040_PI415676703	-0.424122	7.33972	-4.96644	0.00231977	0.0165892	-1.55277	BC047799	BC047799	Dr.6662	Kinesin family member 18A	kif18a
CUST_1040_PI415676714	-0.0690754	6.30419	-0.730159	0.491991	0.639416	-6.9633	BG728966	BG728966	Dr.148547	Transcribed locus
CUST_1040_PI415677031	-0.253141	6.28393	-1.3554	0.222658	0.376172	-6.32969	Dr#S31912086	Dr#S31912086	Data Not Found
CUST_10400_PI415676703	0.345126	7.02677	1.70775	0.137027	0.270441	-5.8792	EF601915	EF601915	Dr.91581	CD4-2 protein	cd4-2
CUST_10400_PI415676714	1.19747	10.6083	13.1845	9.21279e-06	0.00117595	4.39723	CT698076	CT698076	Dr.136733	Transcribed locus
CUST_10401_PI415676703	0.150651	6.51324	1.21563	0.268444	0.427577	-6.49332	EF601917	EF601917	Dr.118433	Cd4-4 protein	cd4-4
CUST_10401_PI415676714	0.244073	6.52134	2.30105	0.0596931	0.151706	-5.05167	CT673817	CT673817	Dr.136841	Transcribed locus
CUST_10402_PI415676703	-0.152093	8.24556	-1.05243	0.331939	0.493281	-6.67015	EU012507	EU012507	Dr.90606	Molybdenum cofactor synthesis step-1	mocs1
CUST_10402_PI415676714	-0.133906	6.62297	-1.82281	0.116648	0.242393	-5.72344	CT673830	CT673830	Dr.96478	Transcribed locus
CUST_10403_PI415676703	0.630623	6.35099	1.43069	0.201002	0.351448	-6.23754	BC152576	BC152576	Dr.116335	Uncharacterized LOC795646	LOC795646
CUST_10403_PI415676714	0.0323763	6.2664	0.416756	0.690924	0.798316	-7.15982	CT673831	CT673831	Data Not Found
CUST_10404_PI415676703	0.113159	6.2983	1.35984	0.221325	0.374695	-6.32433	BC152581	BC152581	Dr.86308	Zgc:162235	zgc:162235
CUST_10404_PI415676714	0.0532274	7.34578	0.896963	0.403273	0.560472	-6.82179	CT673870	CT673870	Dr.136843	Transcribed locus
CUST_10405_PI415676703	0.0660933	6.37888	0.919198	0.392402	0.550545	-6.80121	BC152587	BC152587	Dr.87863	Connexin 34.5	cx34.5
CUST_10405_PI415676714	0.46322	9.79585	6.13973	0.000759485	0.0083915	-0.322183	CT673900	CT673900	Dr.136845	Transcribed locus
CUST_10406_PI415676703	0.163765	13.9385	1.50121	0.182483	0.329091	-6.14899	BC152597	BC152597	Dr.126616	Zgc:173617	zgc:173617
CUST_10406_PI415676714	0.0434641	6.31644	0.421269	0.687796	0.79583	-7.15769	CT673906	CT673906	Dr.96486	Transcribed locus
CUST_10407_PI415676703	0.344378	9.22512	3.33006	0.0150895	0.0578506	-3.59942	BC152602	BC152602	Dr.75079	Snail homolog 1a (Drosophila)	snai1a
CUST_10407_PI415676714	0.341695	6.7026	4.81385	0.00271709	0.0183193	-1.72687	CT673911	CT673911	Data Not Found
CUST_10408_PI415676703	0.264978	6.29932	2.30224	0.0595948	0.15155	-5.04998	BC152605	BC152605	Dr.158907	Si:dkeyp-34c12.1	si:dkeyp-34c12.1
CUST_10408_PI415676714	0.00979285	6.20906	0.15589	0.88108	0.928771	-7.24479	CT673947	CT673947	Dr.96489	Transcribed locus
CUST_10409_PI415676703	-0.324788	10.1641	-1.4734	0.189591	0.337601	-6.18416	BC152606	BC152606	Dr.114780	Zgc:173706	zgc:173706
CUST_10409_PI415676714	-0.0950053	6.19935	-1.50158	0.182391	0.329019	-6.14853	CT673996	CT673996	Dr.137172	Transcribed locus
CUST_1041_PI415676703	-0.3015	12.0005	-0.819515	0.442896	0.59765	-6.8904	BC047800	BC047800	Dr.75522	Glutamic-oxaloacetic transaminase 1, soluble	got1
CUST_1041_PI415676714	-0.0926124	6.07872	-1.26192	0.252441	0.409986	-6.44028	BG728972	BG728972	Dr.132383	Transcribed locus
CUST_1041_PI415677031	0.157356	6.9792	2.15788	0.0728994	0.174838	-5.25548	Dr#S31912115	Dr#S31912115	Data Not Found
CUST_10410_PI415676703	0.161041	9.60323	1.65014	0.148486	0.285942	-5.95585	BC152607	BC152607	Dr.114785	Zgc:173708	zgc:173708
CUST_10410_PI415676714	-0.238328	6.38361	-1.71134	0.136341	0.269554	-5.87439	CT674010	CT674010	Dr.137174	Transcribed locus
CUST_10411_PI415676703	-0.250034	7.81493	-2.07578	0.0817869	0.189313	-5.37159	BC152614	BC152614	Dr.135612	CDNA clone IMAGE:8154224
CUST_10411_PI415676714	-0.0984961	6.2445	-1.687	0.141054	0.275988	-5.90693	CT674046	CT674046	Dr.60161	Transcribed locus
CUST_10412_PI415676703	0.00988213	11.0533	0.0854908	0.93457	0.962286	-7.25459	BC152617	BC152617	Dr.108122	Tumor suppressing subtransferable candidate 1	tssc1
CUST_10412_PI415676714	-0.0599593	6.32295	-0.794941	0.456039	0.609115	-6.91113	CT674056	CT674056	Dr.128200	Transcribed locus
CUST_10413_PI415676703	-0.234333	10.3983	-1.38562	0.213723	0.366349	-6.29301	BC152629	BC152629	Dr.90598	CKLF-like MARVEL transmembrane domain containing 4	cmtm4
CUST_10413_PI415676714	0.933543	7.64375	1.97508	0.0942023	0.208715	-5.51291	CT698093	CT698093	Dr.96213	Transcribed locus
CUST_10414_PI415676703	0.680094	9.03651	5.54815	0.00130596	0.0115953	-0.919524	BC152645	BC152645	Dr.152439	Zgc:77147	zgc:77147
CUST_10414_PI415676714	0.850296	9.59747	12.1994	1.46673e-05	0.00138551	3.9222	CT698141	CT698141	Dr.127838	Transcribed locus
CUST_10415_PI415676703	1.00114	10.222	7.61058	0.000230656	0.00431205	0.985389	BC152648	BC152648	Dr.76839	Phosducin-like 3	pdcl3
CUST_10415_PI415676714	0.119821	6.38119	1.01075	0.350001	0.510285	-6.71253	CT698157	CT698157	Dr.136859	Transcribed locus
CUST_10416_PI415676703	-0.220106	10.7907	-3.09499	0.020411	0.0714221	-3.92401	BC152650	BC152650	Dr.78247	FK506 binding protein 8	fkbp8
CUST_10416_PI415676714	-0.0139326	6.35334	-0.130154	0.900572	0.940652	-7.24904	CT698165	CT698165	Dr.98399	Transcribed locus
CUST_10417_PI415676703	0.631959	10.4511	3.58078	0.0110332	0.0467965	-3.26072	BC152653	BC152653	Dr.88688	Syntaxin 11b.1	stx11b.1
CUST_10417_PI415676714	0.461433	8.8548	6.51121	0.000551134	0.00701066	0.0306887	CT698198	CT698198	Data Not Found
CUST_10418_PI415676703	0.0697884	12.2394	0.960805	0.372664	0.532255	-6.76168	BC152663	BC152663	Dr.85231	Vacuolar protein sorting 4b (yeast)	vps4b
CUST_10418_PI415676714	0.427051	7.49833	3.61423	0.0105895	0.045589	-3.21617	CT698217	CT698217	Data Not Found
CUST_10419_PI415676703	0.197101	12.3763	2.18753	0.0699373	0.169926	-5.21339	BC152672	BC152672	Dr.80474	Dystrobrevin binding protein 1a	dtnbp1a
CUST_10419_PI415676714	-0.442892	9.00544	-2.81686	0.0294747	0.0922061	-4.31528	CT698230	CT698230	Dr.81894	Transcribed locus, strongly similar to XP_003198758.1 PREDICTED: hypothetical protein LOC100536508 [Danio rerio]
CUST_1042_PI415676703	0.173842	11.2773	1.42423	0.202784	0.35324	-6.24555	BC047803	BC047803	Dr.7401	RAB5A, member RAS oncogene family, a	rab5aa
CUST_1042_PI415676714	0.172174	6.44067	1.73332	0.132218	0.263942	-5.84488	BG728993	BG728993	Dr.83195	Transcribed locus
CUST_1042_PI415677031	0.425187	8.75733	3.21424	0.0174933	0.064295	-3.75855	Dr#S31912131	Dr#S31912131	Data Not Found
CUST_10420_PI415676703	-0.234886	10.4397	-2.86627	0.0275913	0.0880243	-4.2453	BC152674	BC152674	Dr.80565	Cysteine-rich hydrophobic domain 2	chic2
CUST_10420_PI415676714	0.469119	6.69837	3.15464	0.0188905	0.0677021	-3.84106	CT698234	CT698234	Data Not Found
CUST_10421_PI415676703	-0.811054	10.2979	-1.27835	0.246967	0.403811	-6.42117	BC152676	BC152676	Dr.80623	Mediator complex subunit 7	med7
CUST_10421_PI415676714	1.57065	7.92917	6.5004	0.000556188	0.00704945	0.0206522	CT698250	CT698250	Dr.96530	Transcribed locus
CUST_10422_PI415676703	-0.474158	11.4195	-5.93845	0.000909212	0.00935147	-0.520393	BC152678	BC152678	Dr.119477	Syntaxin 4	stx4
CUST_10422_PI415676714	0.311036	9.13337	3.91045	0.00741758	0.0359809	-2.82855	CT698302	CT698302	Dr.127967	Transcribed locus
CUST_10423_PI415676703	-0.667954	10.8887	-6.12617	0.000768635	0.00844583	-0.33537	BC152682	BC152682	Dr.78621	CCZ1 vacuolar protein trafficking and biogenesis associated homolog (S. cerevisiae)	ccz1
CUST_10423_PI415676714	0.475762	8.05067	3.53809	0.0116294	0.0485931	-3.3178	CT658115	CT658115	Dr.132757	Transcribed locus
CUST_10424_PI415676703	-0.864093	11.8269	-3.53191	0.0117187	0.0488766	-3.32608	BC152683	BC152683	Dr.7685	Endoplasmic reticulum lectin 1	erlec1
CUST_10424_PI415676714	-0.117054	6.78451	-2.06972	0.0824854	0.190352	-5.38014	CT658129	CT658129	Data Not Found
CUST_10425_PI415676703	1.29172	11.0013	4.7908	0.00278353	0.018601	-1.75346	BC152695	BC152695	Dr.88468	Heparan sulfate (glucosamine) 3-O-sulfotransferase 4	hs3st4
CUST_10425_PI415676714	-0.00560006	6.32739	-0.0667442	0.948889	0.971177	-7.25624	CT658140	CT658140	Dr.137833	Transcribed locus
CUST_10426_PI415676703	1.72211	9.04872	4.1143	0.00585127	0.0306083	-2.56927	BC152697	BC152697	Dr.81753	Zgc:77312	zgc:77312
CUST_10426_PI415676714	-0.125627	6.22543	-0.952049	0.376753	0.535696	-6.7701	CT658164	CT658164	Dr.137834	Transcribed locus
CUST_10427_PI415676703	-0.316175	7.60119	-1.58189	0.163247	0.305284	-6.04532	BC152621	BC152621	Dr.29999	Transmembrane protein 144a	tmem144a
CUST_10427_PI415676714	0.258354	7.35469	3.84074	0.00805603	0.0380189	-2.91863	CT658173	CT658173	Data Not Found
CUST_10428_PI415676703	-0.205371	17.3779	-2.86723	0.0275563	0.087981	-4.24395	BC152632	BC152632	Dr.29899	Crystallin, beta A1b	cryba1b
CUST_10428_PI415676714	-0.0565855	6.31844	-0.700954	0.508812	0.653301	-6.9856	CT658186	CT658186	Dr.99844	Transcribed locus
CUST_10429_PI415676703	-0.146612	11.9725	-1.05817	0.329514	0.49076	-6.66423	BC152667	BC152667	Dr.82336	Speckle-type POZ protein	spop
CUST_10429_PI415676714	-0.0088862	6.17409	-0.119813	0.908425	0.946093	-7.25053	CT658193	CT658193	Dr.153433	Transcribed locus
CUST_1043_PI415676703	-0.431109	14.3249	-4.98937	0.00226592	0.0163608	-1.5269	BC047804	BC047804	Dr.24221	ADP-ribosylation factor 5	arf5
CUST_1043_PI415676714	-0.0205108	6.20951	-0.265161	0.799496	0.875938	-7.21841	BG729073	BG729073	Dr.12339	Transcribed locus
CUST_1043_PI415677031	0.508062	8.49554	3.14515	0.0191239	0.0683053	-3.85423	Dr#S31914453	Dr#S31914453	Data Not Found
CUST_10430_PI415676703	0.0327621	6.2904	0.539558	0.60835	0.734546	-7.09441	BC152664	BC152664	Dr.17213	Ral-A exchange factor RalGPS2	ralgps2
CUST_10430_PI415676714	-0.090974	6.3733	-1.00629	0.351981	0.51217	-6.71699	CT658212	CT658212	Data Not Found
CUST_10431_PI415676703	1.92119	8.32218	3.45631	0.0128733	0.0520037	-3.42784	BC152566	BC152566	Dr.120023	Zgc:171318	zgc:171318
CUST_10431_PI415676714	0.294362	7.22541	1.99999	0.0909657	0.203721	-5.47809	CT658231	CT658231	Dr.134876	Transcribed locus
CUST_10432_PI415676703	-0.720987	7.24784	-5.66439	0.00117024	0.0108645	-0.79856	BC152572	BC152572	Dr.133527	Zgc:171516	zgc:171516
CUST_10432_PI415676714	-0.0207712	6.24046	-0.23471	0.822006	0.891472	-7.22712	CT658237	CT658237	Dr.128813	Transcribed locus
CUST_10433_PI415676703	-0.00150829	9.27073	-0.0144548	0.988922	0.993467	-7.25869	BC152608	BC152608	Dr.126723	Zgc:173714	zgc:173714
CUST_10433_PI415676714	-0.119297	6.07025	-1.43333	0.200279	0.350691	-6.23426	CT658241	CT658241	Dr.79300	BTG3 associated nuclear protein	banp
CUST_10434_PI415676703	-0.246905	9.89036	-1.22544	0.264983	0.423476	-6.48219	BC152609	BC152609	Dr.106804	Zgc:173716	zgc:173716
CUST_10434_PI415676714	1.41806	11.2618	9.17299	7.89084e-05	0.0026212	2.14804	CT658262	CT658262	Dr.128815	Transcribed locus
CUST_10435_PI415676703	-0.0406153	11.069	-0.401383	0.701629	0.8067	-7.1669	BC152613	BC152613	Dr.107985	GPN-loop GTPase 3	gpn3
CUST_10435_PI415676714	0.066205	6.45793	0.9195	0.392256	0.550391	-6.80093	CT658272	CT658272	Dr.99850	Transcribed locus
CUST_10436_PI415676703	-0.118901	8.88123	-0.793759	0.456677	0.60964	-6.91212	BC152624	BC152624	Dr.89736	Dihydrouridine synthase 4-like (S. cerevisiae)	dus4l
CUST_10436_PI415676714	0.432509	11.745	2.73758	0.0327905	0.0992262	-4.42792	CT658321	CT658321	Dr.64160	Transcribed locus
CUST_10437_PI415676703	-0.0919063	8.93302	-0.619014	0.557987	0.695069	-7.04397	BC152658	BC152658	Dr.13406	Zgc:65960	zgc:65960
CUST_10437_PI415676714	0.211044	6.46492	0.951604	0.376961	0.535887	-6.77053	CT658324	CT658324	Dr.1301	Transcribed locus
CUST_10438_PI415676703	0.962664	11.0628	10.2618	4.09236e-05	0.00199471	2.84911	BC152661	BC152661	Dr.105901	Family with sequence similarity 60, member A, like	fam60al
CUST_10438_PI415676714	-0.0706594	6.20557	-0.801995	0.452238	0.605701	-6.90523	CT662921	CT662921	Data Not Found
CUST_10439_PI415676703	-0.0159117	7.27523	-0.050181	0.961558	0.978375	-7.25736	BC152594	BC152594	Dr.87242	Ubiquitin domain containing 1b	ubtd1b
CUST_10439_PI415676714	-0.00106657	6.31493	-0.0181636	0.98608	0.991418	-7.25862	CT662940	CT662940	Dr.101688	Transcribed locus
CUST_1044_PI415676703	-0.202087	10.3595	-2.2385	0.0651307	0.161248	-5.14088	BC047806	BC047806	Dr.159492	Deoxyhypusine synthase	dhps
CUST_1044_PI415676714	-0.0210672	6.3472	-0.203108	0.845563	0.906211	-7.23505	BG729101	BG729101	Dr.83202	Transcribed locus
CUST_1044_PI415677031	0.255275	6.68611	2.35918	0.0550614	0.143089	-4.96863	Dr#S31917057	Dr#S31917057	Data Not Found
CUST_10440_PI415676703	-0.8079	11.0041	-5.46809	0.00140982	0.012122	-1.00389	BC152604	BC152604	Dr.77551	Zgc:112962	zgc:112962
CUST_10440_PI415676714	0.419137	6.84122	2.41729	0.050803	0.13528	-4.88551	CT662960	CT662960	Dr.153577	Transcribed locus
CUST_10441_PI415676703	0.0273315	11.1933	0.306287	0.769428	0.855264	-7.205	BC152662	BC152662	Dr.6092	HIRA interacting protein 3	hirip3
CUST_10441_PI415676714	-0.069267	6.31249	-1.07248	0.323527	0.484523	-6.64935	CT662980	CT662980	Dr.153578	Transcribed locus
CUST_10442_PI415676703	-0.106465	9.52875	-1.04428	0.335413	0.496844	-6.67854	BC152586	BC152586	Dr.116127	Si:ch211-199o1.5	si:ch211-199o1.5
CUST_10442_PI415676714	-0.234967	6.20668	-3.9729	0.00689309	0.0342496	-2.74847	CT663012	CT663012	Dr.101691	Transcribed locus
CUST_10443_PI415676703	-0.312704	7.894	-1.53165	0.17499	0.320077	-6.11016	BC152625	BC152625	Dr.159534	Suppressor of zeste 12 homolog (Drosophila) a	suz12a
CUST_10443_PI415676714	0.275317	9.66319	0.831558	0.436555	0.591756	-6.88005	CT663014	CT663014	Dr.129398	Transcribed locus
CUST_10444_PI415676703	-0.998992	11.1929	-6.26196	0.00068234	0.00791587	-0.204253	BC152655	BC152655	Dr.81930	Arrestin 3b, retinal (X-arrestin)	arr3b
CUST_10444_PI415676714	0.297633	8.03917	2.14672	0.0740473	0.176777	-5.2713	CT663044	CT663044	Dr.138561	Transcribed locus
CUST_10445_PI415676703	2.15549	9.26581	7.1869	0.000318538	0.00511092	0.632396	BC152675	BC152675	Dr.82337	Kelch repeat and BTB (POZ) domain containing 4	kbtbd4
CUST_10445_PI415676714	-0.155405	6.22731	-1.7334	0.132204	0.263927	-5.84478	CT668158	CT668158	Dr.127280	Transcribed locus
CUST_10446_PI415676703	-0.341752	11.8512	-2.61878	0.0385232	0.111116	-4.59731	BC152677	BC152677	Dr.78022	Polymerase (DNA-directed), delta interacting protein 2	poldip2
CUST_10446_PI415676714	-0.0813081	6.47907	-0.718819	0.498477	0.644685	-6.97205	CT668176	CT668176	Dr.64562	Transcribed locus
CUST_10447_PI415676703	-0.987492	9.52429	-4.028	0.0064644	0.0327452	-2.67829	BC152680	BC152680	Dr.32972	Hydroxy-delta-5-steroid dehydrogenase, 3 beta- and steroid delta-isomerase	hsd3b7
CUST_10447_PI415676714	0.180303	6.29656	1.68468	0.141509	0.276603	-5.91001	CT668196	CT668196	Dr.136279	Transcribed locus
CUST_10448_PI415676703	-0.218744	12.0884	-2.11902	0.0769764	0.1817	-5.31052	BC152688	BC152688	Dr.75944	Non-metastatic cells 3, protein expressed in	nme3
CUST_10448_PI415676714	-0.0520899	6.51819	-0.526239	0.617038	0.741375	-7.10225	CT668224	CT668224	Dr.81967	Transcribed locus
CUST_10449_PI415676703	0.00223018	7.0268	0.0356214	0.972705	0.984299	-7.25808	BC152696	BC152696	Dr.115164	Similar to Zinc finger protein 135 (Zinc finger protein 61) (Zinc finger protein 78-like 1)	LOC100002858
CUST_10449_PI415676714	0.954539	11.6096	9.2619	7.46003e-05	0.0025545	2.20835	CT668228	CT668228	Dr.136422	Transcribed locus
CUST_1045_PI415676703	-0.33947	12.4018	-1.2257	0.26489	0.423351	-6.48189	BC047807	BC047807	Dr.76183	Hypoxia up-regulated 1	hyou1
CUST_1045_PI415676714	-0.231419	6.72917	-3.78233	0.00863808	0.03969	-2.99466	BG729127	BG729127	Dr.122762	Transcribed locus
CUST_1045_PI415677031	0.0907271	6.26803	1.48691	0.186107	0.333434	-6.16712	Dr#S31885720	Dr#S31885720	Data Not Found
CUST_10450_PI415676703	0.225832	6.99335	2.25219	0.0638985	0.159209	-5.12137	EF554575	EF554575	Dr.18597	Coiled-coil domain containing 83	LOC100004068
CUST_10450_PI415676714	0.047861	6.23326	0.706159	0.505786	0.650857	-6.98168	CT668234	CT668234	Dr.136423	Transcribed locus
CUST_10451_PI415676703	-0.052364	6.39099	-0.385005	0.713116	0.815087	-7.17416	AM084880	AM084880	Dr.85064	Nitric oxide synthase 2a, inducible	nos2a
CUST_10451_PI415676714	0.224768	6.74982	2.67748	0.0355681	0.10501	-4.51354	CT668269	CT668269	Data Not Found
CUST_10452_PI415676703	0.0756411	6.38771	0.95725	0.37432	0.533642	-6.7651	EF634453	EF634453	Dr.2506	Solute carrier family 4, sodium bicarbonate cotransporter, member 4b	slc4a4b
CUST_10452_PI415676714	0.431604	9.68563	3.97876	0.00684605	0.0340735	-2.74099	CT668271	CT668271	Data Not Found
CUST_10453_PI415676703	-0.186914	7.84235	-2.48075	0.0465436	0.127289	-4.7947	BC152600	BC152600	Dr.89508	Carboxypeptidase B2 (plasma)	cpb2
CUST_10453_PI415676714	0.395176	8.69176	0.874676	0.414395	0.571046	-6.84203	CT668274	CT668274	Dr.95476	Transcribed locus
CUST_10454_PI415676703	-0.231162	8.64552	-0.474599	0.651354	0.768353	-7.13096	BC152612	BC152612	Dr.62418	Zgc:174320	zgc:174320
CUST_10454_PI415676714	-0.316434	7.01688	-3.27895	0.0161028	0.0606268	-3.66945	CT668277	CT668277	Dr.123990	Transcribed locus
CUST_10455_PI415676703	0.00197656	7.73996	0.0197758	0.984844	0.99063	-7.25859	BC152610	BC152610	Dr.135288	Si:dkey-20i20.2	si:dkey-20i20.2
CUST_10455_PI415676714	0.672301	6.75849	1.08924	0.316627	0.477327	-6.63175	CT668315	CT668315	Data Not Found
CUST_10456_PI415676703	-0.0933387	7.6008	-0.379947	0.71668	0.817607	-7.17634	BC152585	BC152585	Dr.133104	Zgc:173480	zgc:173480
CUST_10456_PI415676714	-0.014733	6.82993	-0.19919	0.848497	0.90799	-7.23595	CT674080	CT674080	Data Not Found
CUST_10457_PI415676703	-0.700749	14.2538	-3.84489	0.00801641	0.0379103	-2.91326	BC152634	BC152634	Dr.76793	Glutathione peroxidase 4a	gpx4a
CUST_10457_PI415676714	-0.236158	8.07044	-3.88751	0.0076213	0.0366363	-2.85812	CT674115	CT674115	Dr.97187	Transcribed locus
CUST_10458_PI415676703	-0.398725	7.01998	-4.6411	0.00326227	0.0206865	-1.92808	EF641126	EF641126	Dr.142087	KiSS-1 metastasis-suppressor	kiss1
CUST_10458_PI415676714	0.0697076	6.30769	0.785489	0.461167	0.613759	-6.91897	CT674120	CT674120	Dr.137176	Transcribed locus
CUST_10459_PI415676703	0.630253	9.95274	5.73827	0.00109233	0.010408	-0.722611	NM_001103198	NM_001103198	Dr.25898	THAP domain containing 7	thap7
CUST_10459_PI415676714	0.439757	6.74013	2.81257	0.0296448	0.0925353	-4.32137	CT674121	CT674121	Dr.17465	TRAF2 and NCK interacting kinase b	tnikb
CUST_1046_PI415676703	1.28724	7.84577	10.0441	4.64245e-05	0.00210323	2.71521	BC047813	BC047813	Dr.150590	Zgc:56039	zgc:56039
CUST_1046_PI415676714	-0.203779	6.63112	-2.69837	0.0345752	0.102951	-4.48375	BG729134	BG729134	Dr.83203	Transcribed locus
CUST_1046_PI415677031	0.388447	9.03211	3.69022	0.00965285	0.0429456	-3.11554	Dr#S31926238	Dr#S31926238	Data Not Found
CUST_10460_PI415676703	-0.134338	10.3535	-0.841599	0.431319	0.586865	-6.87133	NM_001083074	NM_001083074	Dr.82237	Transmembrane protein 238	tmem238
CUST_10460_PI415676714	-0.0741002	6.50064	-0.43448	0.678678	0.788519	-7.15135	CT674216	CT674216	Dr.18005	Transcribed locus
CUST_10461_PI415676703	1.09297	10.6898	9.00121	8.80697e-05	0.00270497	2.02987	NM_001104526	NM_001104526	Dr.51275	Si:dkey-158b13.2	si:dkey-158b13.2
CUST_10461_PI415676714	0.0294914	6.30449	0.435503	0.677974	0.788027	-7.15085	CT674274	CT674274	Dr.97319	Transcribed locus
CUST_10462_PI415676703	0.183022	6.2893	2.93004	0.0253493	0.0829519	-4.15526	EU099310	EU099310	Dr.143348	Tumor necrosis factor (ligand) superfamily, member 18	tnfsf18
CUST_10462_PI415676714	-0.00372815	6.15726	-0.0625161	0.952122	0.97304	-7.25655	CT674292	CT674292	Dr.97320	Transcribed locus
CUST_10463_PI415676703	-0.168367	6.4951	-2.24041	0.0649576	0.160939	-5.13816	EU122381	EU122381	Dr.91240	Zinc finger protein 711	znf711
CUST_10463_PI415676714	-0.100692	6.29412	-1.69121	0.140227	0.274762	-5.90131	CT698326	CT698326	Dr.136964	Transcribed locus
CUST_10464_PI415676703	0.511025	7.37524	1.26356	0.251892	0.409386	-6.43838	EU124004	EU124004	Dr.129033	Tubulin tyrosine ligase-like family, member 6	ttll6
CUST_10464_PI415676714	0.419539	9.89098	4.37836	0.00434366	0.024949	-2.24267	CT698352	CT698352	Data Not Found
CUST_10465_PI415676703	-0.689849	10.3085	-8.48953	0.000123533	0.0032168	1.66443	NM_178292	NM_178292	Dr.132295	Selenoprotein T, 1b	selt1b
CUST_10465_PI415676714	-1.27743	10.3525	-4.76573	0.00285788	0.0189319	-1.78248	CT698356	CT698356	Data Not Found
CUST_10466_PI415676703	-0.697891	12.8986	-3.02431	0.0223864	0.0762141	-4.02278	NM_001004295	NM_001004295	Dr.107753	Selenophosphate synthetase 2	sps2
CUST_10466_PI415676714	0.036424	6.4672	0.600756	0.569332	0.70438	-7.05611	CT698371	CT698371	Dr.148993	Transcribed locus
CUST_10467_PI415676703	-0.786824	9.99446	-3.38759	0.0140316	0.055063	-3.52097	NM_199701	NM_199701	Dr.20919	Selenophosphate synthetase 1	sephs1
CUST_10467_PI415676714	-0.0937277	6.1789	-1.48024	0.18782	0.335421	-6.17554	CT698394	CT698394	Dr.127968	Transcribed locus
CUST_10468_PI415676703	-1.08661	8.17472	-4.42711	0.00411581	0.0241018	-2.18351	BC115316	BC115316	Dr.118057	Quinoid dihydropteridine reductase a	qdpra
CUST_10468_PI415676714	0.0981317	6.289	1.63545	0.151552	0.290022	-5.97524	CT700200	CT700200	Dr.68725	Transcribed locus
CUST_10469_PI415676703	-0.351092	8.37621	-5.30127	0.00165777	0.0134757	-1.1825	BC115323	BC115323	Dr.76939	N-myristoyltransferase 2	nmt2
CUST_10469_PI415676714	0.0450151	6.282	0.50693	0.629753	0.751448	-7.11331	CT700206	CT700206	Dr.160991	Transcribed locus
CUST_1047_PI415676703	0.0189453	11.0442	0.2068	0.842802	0.904197	-7.23418	BC047814	BC047814	Dr.12062	Zgc:56041	zgc:56041
CUST_1047_PI415676714	0.344946	8.79364	3.34605	0.014787	0.0570378	-3.57758	BG729151	BG729151	Dr.122763	Transcribed locus
CUST_1047_PI415677031	0.196998	9.09109	0.570594	0.588375	0.719229	-7.07545	Dr#S31942663	Dr#S31942663	Data Not Found
CUST_10470_PI415676703	0.0638325	11.2445	0.789956	0.458738	0.611557	-6.91528	BC115336	BC115336	Dr.132960	Zgc:136936	zgc:136936
CUST_10470_PI415676714	0.518416	11.9347	3.93748	0.00718534	0.0351659	-2.79383	CT700214	CT700214	Dr.162370	Transcribed locus
CUST_10471_PI415676703	-1.31515	11.2328	-17.0811	1.92682e-06	0.000688477	5.92721	BC115212	BC115212	Dr.765	Hydroxyacyl-Coenzyme A dehydrogenase/3-ketoacyl-Coenzyme A thiolase/enoyl-Coenzyme A hydratase, alpha subunit a	hadhaa
CUST_10471_PI415676714	0.554362	8.08538	2.09803	0.0792748	0.185432	-5.3402	CT700217	CT700217	Dr.42099	Transcribed locus, strongly similar to XP_002667844.2 PREDICTED: hypothetical protein LOC100333547 [Danio rerio]
CUST_10472_PI415676703	0.292006	13.5931	0.917022	0.393456	0.551472	-6.80324	BC115261	BC115261	Dr.5469	Zgc:136773	zgc:136773
CUST_10472_PI415676714	-0.0119648	6.29118	-0.118115	0.909717	0.94691	-7.25076	CT700226	CT700226	Dr.99594	Transcribed locus
CUST_10473_PI415676703	0.455959	7.95506	2.69556	0.0347068	0.103246	-4.48775	BC115309	BC115309	Dr.87410	Fibroblast growth factor 1b	fgf1b
CUST_10473_PI415676714	0.10773	6.31425	1.22584	0.264843	0.423319	-6.48173	CT700277	CT700277	Dr.137650	Transcribed locus
CUST_10474_PI415676703	-0.146004	6.42416	-2.28107	0.0613774	0.154595	-5.08019	BC141791	BC141791	Dr.17319	Zgc:152968	zgc:152968
CUST_10474_PI415676714	-0.354796	6.80054	-4.21936	0.00519071	0.0281313	-2.43807	CT639684	CT639684	Dr.124043	Transcribed locus, weakly similar to NP_003036.1 high affinity cationic amino acid transporter 1 [Homo sapiens]
CUST_10475_PI415676703	-0.354152	7.82548	-1.60683	0.1577	0.298262	-6.01281	BC148172	BC148172	Dr.117853	Centromere protein O	cenpo
CUST_10475_PI415676714	0.415255	9.3237	3.12393	0.0196573	0.0695538	-3.88371	CT639704	CT639704	Dr.98270	Transcribed locus
CUST_10476_PI415676703	-0.610298	6.44363	-5.92503	0.000920329	0.00942134	-0.533783	BC148174	BC148174	Dr.114568	Zgc:171711	zgc:171711
CUST_10476_PI415676714	1.41166	11.5406	8.58694	0.000115672	0.00310861	1.7356	CT639716	CT639716	Dr.136025	Transcribed locus
CUST_10477_PI415676703	1.59985	7.04514	13.4356	8.22576e-06	0.00113806	4.51175	BC148173	BC148173	Dr.161755	Zgc:171687	zgc:171687
CUST_10477_PI415676714	0.429037	11.575	4.92466	0.00242163	0.0170749	-1.6001	CT639721	CT639721	Data Not Found
CUST_10478_PI415676703	0.659683	10.434	8.27831	0.000142788	0.00341122	1.50742	NM_001045081	NM_001045081	Dr.35714	FANCD2/FANCI-associated nuclease 1	fan1
CUST_10478_PI415676714	0.0928425	6.28904	1.43038	0.201089	0.351554	-6.23793	CT639746	CT639746	Dr.136715	Transcribed locus
CUST_10479_PI415676703	-0.0364649	11.0717	-0.157912	0.879552	0.928028	-7.24443	NM_001098744	NM_001098744	Dr.120032	Similar to lymphocyte antigen 6 complex, locus E ligand	LOC566052
CUST_10479_PI415676714	-0.195306	8.15554	-1.57133	0.165652	0.308507	-6.05902	CT639754	CT639754	Dr.96159	Transcribed locus
CUST_1048_PI415676703	-0.108968	9.50472	-0.719002	0.498372	0.644608	-6.97191	BC047819	BC047819	Dr.76809	Katanin p80 (WD repeat containing) subunit B 1	katnb1
CUST_1048_PI415676714	0.0820612	6.37294	0.847264	0.428385	0.584189	-6.86638	BG729152	BG729152	Dr.83206	Transcribed locus
CUST_1048_PI415677031	0.167547	7.48812	2.24758	0.064311	0.159915	-5.12795	Dr#S31928051	Dr#S31928051	Data Not Found
CUST_10480_PI415676703	0.719511	10.83	4.42823	0.00411073	0.0240859	-2.18215	EU126947	EU126947	Dr.75177	Bromodomain-containing 2a	brd2a
CUST_10480_PI415676714	1.21921	8.9061	7.3421	0.000282511	0.00480887	0.763772	CT639758	CT639758	Dr.98272	Transcribed locus
CUST_10481_PI415676703	1.24281	10.7566	3.95824	0.00701241	0.0346206	-2.76722	EU127827	EU127827	Dr.45418	Casein kinase 1, gamma 2a	csnk1g2a
CUST_10481_PI415676714	0.129524	6.30333	1.41299	0.205915	0.356924	-6.25944	CT639765	CT639765	Data Not Found
CUST_10482_PI415676703	0.0587837	7.66452	0.645584	0.541726	0.681299	-7.02573	EF661661	EF661661	Dr.121166	Nuclear receptor subfamily 4, group A, member 2a	nr4a2a
CUST_10482_PI415676714	-0.371695	6.17896	-4.41612	0.00416598	0.0243021	-2.19681	CT639804	CT639804	Dr.96162	Transcribed locus
CUST_10483_PI415676703	0.196594	11.5625	2.96237	0.024288	0.0806349	-4.10973	NM_001105105	NM_001105105	Dr.70501	PR domain containing 8b	prdm8b
CUST_10483_PI415676714	-0.0488786	6.26144	-0.558368	0.596198	0.724897	-7.08303	CT639812	CT639812	Dr.98273	Transcribed locus
CUST_10484_PI415676703	-0.402925	9.40624	-3.12403	0.0196547	0.0695538	-3.88357	NM_001105114	NM_001105114	Dr.132401	SUMO1/sentrin/SMT3 specific peptidase 3a	senp3a
CUST_10484_PI415676714	-0.0202334	6.26227	-0.204557	0.844479	0.90545	-7.23471	CT639818	CT639818	Dr.96163	Transcribed locus
CUST_10485_PI415676703	-0.248834	6.39616	-1.69988	0.138541	0.272405	-5.88973	NM_001105123	NM_001105123	Data Not Found
CUST_10485_PI415676714	0.267479	8.5309	1.57154	0.165604	0.308468	-6.05875	CT625389	CT625389	Dr.128964	Transcribed locus
CUST_10486_PI415676703	-0.0690208	6.49591	-0.948938	0.378214	0.537014	-6.77308	NM_001105135	NM_001105135	Dr.142082	Taste receptor, type 2, member 3	tas2r3
CUST_10486_PI415676714	0.247825	6.30943	2.54521	0.0425988	0.119499	-4.70247	CT625834	CT625834	Dr.138122	Transcribed locus
CUST_10487_PI415676703	-0.060811	6.29787	-0.826726	0.439091	0.594292	-6.88422	EU047917	EU047917	Dr.142086	KISS1 receptor a	kiss1ra
CUST_10487_PI415676714	0.0724319	12.3659	0.728984	0.492661	0.63978	-6.96421	CT625837	CT625837	Dr.162136	Transcribed locus, strongly similar to XP_003199365.1 PREDICTED: amyloid beta A4 precursor protein-binding family B member 1-like isoform 2 [Danio rerio]
CUST_10488_PI415676703	0.18997	6.68456	1.51114	0.180007	0.326276	-6.13637	EU047918	EU047918	Dr.142032	KISS1 receptor b	kiss1rb
CUST_10488_PI415676714	0.538246	7.27942	7.25763	0.000301506	0.00498688	0.692566	CT625844	CT625844	Dr.100581	Transcribed locus
CUST_10489_PI415676703	1.90629	12.6711	11.9582	1.65242e-05	0.00145745	3.79919	NM_001004294	NM_001004294	Dr.17178	Selenoprotein N, 1	sepn1
CUST_10489_PI415676714	-0.145049	6.15894	-1.76156	0.127098	0.257068	-5.80678	CT625859	CT625859	Data Not Found
CUST_1049_PI415676703	1.13234	12.2115	13.7756	7.07797e-06	0.00108142	4.66282	BC047823	BC047823	Dr.78760	Adaptor-related protein complex 1, gamma 1 subunit	ap1g1
CUST_1049_PI415676714	0.00733986	6.32269	0.104227	0.920284	0.95385	-7.25254	BG729168	BG729168	Dr.150906	Transcribed locus
CUST_1049_PI415677031	2.96388	9.12967	6.1262	0.000768618	0.00844583	-0.335345	Dr#S31928425	Dr#S31928425	Data Not Found
CUST_10490_PI415676703	4.84578	9.05341	9.74606	5.53978e-05	0.00225193	2.52696	NM_194418	NM_194418	Dr.80915	Selenoprotein W, 2b	sepw2b
CUST_10490_PI415676714	0.165028	7.51437	1.92175	0.101528	0.219909	-5.58714	CT625868	CT625868	Dr.138126	Transcribed locus
CUST_10491_PI415676703	-0.00317273	14.3655	-0.0302456	0.976823	0.986445	-7.25828	NM_001013443	NM_001013443	Dr.36043	Eukaryotic translation initiation factor 4, gamma 2b	eif4g2b
CUST_10491_PI415676714	-0.117601	6.45895	-1.42015	0.203913	0.354517	-6.25059	CT625909	CT625909	Dr.100584	Transcribed locus
CUST_10492_PI415676703	0.135963	7.71677	1.3616	0.220799	0.374232	-6.3222	BC153319	BC153319	Dr.115331	G protein-coupled receptor 84	gpr84
CUST_10492_PI415676714	0.887522	10.8318	14.3873	5.44788e-06	0.00100278	4.92368	CT625916	CT625916	Data Not Found
CUST_10493_PI415676703	0.163798	12.6565	1.54492	0.171814	0.316338	-6.09313	BC153406	BC153406	Dr.161821	Zgc:173573	zgc:173573
CUST_10493_PI415676714	-0.0609248	6.33765	-0.84305	0.430566	0.586324	-6.87007	CT625921	CT625921	Dr.100585	Transcribed locus
CUST_10494_PI415676703	-0.96377	7.29932	-4.84213	0.002638	0.0180243	-1.69435	BC153428	BC153428	Dr.121253	Zgc:103510	zgc:103510
CUST_10494_PI415676714	0.0735376	6.18692	1.03703	0.338524	0.49976	-6.68595	CT625935	CT625935	Dr.138128	Transcribed locus
CUST_10495_PI415676703	-0.911625	11.9184	-8.29208	0.000141433	0.0033964	1.51776	BC153436	BC153436	Dr.76015	Ribosomal protein L14	rpl14
CUST_10495_PI415676714	0.0741338	6.26471	0.778914	0.464757	0.616923	-6.92438	CT625959	CT625959	Dr.153477	Transcribed locus
CUST_10496_PI415676703	-0.467108	10.5062	-3.36452	0.0144458	0.0561847	-3.55238	BC153443	BC153443	Dr.126015	Zgc:92683	zgc:92683
CUST_10496_PI415676714	0.047717	6.85023	0.501486	0.633363	0.754363	-7.11635	CT646403	CT646403	Dr.137950	Transcribed locus
CUST_10497_PI415676703	0.265822	6.48335	1.57759	0.164223	0.306563	-6.0509	BC153509	BC153509	Dr.120203	Si:dkey-28d5.13	si:dkey-28d5.13
CUST_10497_PI415676714	-0.117947	6.1988	-1.57122	0.165677	0.308507	-6.05916	CT646444	CT646444	Dr.20078	Protein tyrosine phosphatase, receptor type, U, b	ptprub
CUST_10498_PI415676703	-0.182672	9.80411	-1.59971	0.159265	0.300145	-6.02211	BC153513	BC153513	Dr.76194	ATP synthase mitochondrial F1 complex assembly factor 2	atpaf2
CUST_10498_PI415676714	-0.0171247	6.28499	-0.248763	0.811593	0.884617	-7.22323	CT646449	CT646449	Dr.100188	Transcribed locus
CUST_10499_PI415676703	-0.359153	6.33604	-3.90592	0.00745737	0.0361229	-2.83439	BC153514	BC153514	Dr.94344	Patatin-like phospholipase domain containing 4	pnpla4
CUST_10499_PI415676714	0.12292	6.44259	1.21675	0.268048	0.427095	-6.49206	CT646549	CT646549	Dr.100191	Transcribed locus
CUST_105_PI415676703	-0.506725	9.44248	-4.60355	0.00339646	0.0212815	-1.97241	AF067204	AF067204	Dr.75832	Forkhead box G1a	foxg1a
CUST_105_PI415676714	-0.039706	6.28108	-0.489569	0.641305	0.760146	-7.12292	AI522374	AI522374	Dr.121710	Transcribed locus
CUST_105_PI415677031	1.53461	6.94185	4.29086	0.00478885	0.0266542	-2.34973	Dr#S15906196	Dr#S15906196	Data Not Found
CUST_1050_PI415676703	0.13059	11.689	1.5432	0.172223	0.316891	-6.09534	BC047837	BC047837	Dr.107123	Chimerin (chimaerin) 1	chn1
CUST_1050_PI415676714	0.0407366	6.21383	0.481241	0.646885	0.764462	-7.12742	BG729183	BG729183	Dr.83209	Transcribed locus
CUST_1050_PI415677031	0.176627	6.66545	1.82046	0.117033	0.242891	-5.72666	Dr#S31949029	Dr#S31949029	Data Not Found
CUST_10500_PI415676703	-0.265128	6.53249	-3.95025	0.00707843	0.0347962	-2.77745	BC153543	BC153543	Dr.80831	Granulin 1	grn1
CUST_10500_PI415676714	-1.01277	7.2473	-5.64282	0.00119417	0.0109727	-0.820874	CT646582	CT646582	Dr.129147	Transcribed locus
CUST_10501_PI415676703	-0.391988	10.4741	-3.50426	0.0121272	0.0499868	-3.36321	BC153556	BC153556	Dr.83484	Embryonic ectoderm development	eed
CUST_10501_PI415676714	0.472101	13.1874	7.13682	0.000331268	0.00523141	0.589474	CT646583	CT646583	Dr.80967	Terminal uridylyl transferase 1, U6 snRNA-specific	tut1
CUST_10502_PI415676703	0.442259	12.7826	1.00106	0.354309	0.514539	-6.7222	BC153611	BC153611	Dr.154293	Zgc:77614	zgc:77614
CUST_10502_PI415676714	-0.0552475	6.15379	-0.596149	0.572217	0.706774	-7.05912	CT646599	CT646599	Dr.138217	Transcribed locus
CUST_10503_PI415676703	0.151261	8.3207	0.705619	0.5061	0.65108	-6.98209	BC153313	BC153313	Dr.114497	Zinc finger protein 729-like	LOC100004591
CUST_10503_PI415676714	0.560565	9.29648	5.5316	0.00132669	0.0116907	-0.936888	CT652575	CT652575	Dr.136727	Transcribed locus
CUST_10504_PI415676703	0.0624207	6.34497	0.771465	0.468849	0.620472	-6.93046	BC153317	BC153317	Dr.152504	Zgc:171797	zgc:171797
CUST_10504_PI415676714	0.279868	6.46922	3.46516	0.0127318	0.0515938	-3.41588	CT652577	CT652577	Dr.136728	Transcribed locus
CUST_10505_PI415676703	-0.762143	6.97818	-3.98673	0.0067826	0.0338521	-2.73081	BC153318	BC153318	Dr.88249	Zgc:171801	zgc:171801
CUST_10505_PI415676714	0.465476	7.4047	6.52441	0.000545031	0.00695075	0.0429315	CT652617	CT652617	Dr.144008	Transcribed locus
CUST_10506_PI415676703	0.358083	6.97943	0.864306	0.419647	0.57614	-6.85131	BC153649	BC153649	Dr.78476	Zgc:136895	zgc:136895
CUST_10506_PI415676714	0.0883899	7.65349	0.779406	0.464488	0.616761	-6.92398	CT652629	CT652629	Dr.127708	Transcribed locus
CUST_10507_PI415676703	-0.19424	6.40151	-1.99321	0.091835	0.205243	-5.48757	BC153652	BC153652	Dr.85391	Homeo box D13a	hoxd13a
CUST_10507_PI415676714	0.00346959	6.16769	0.0496984	0.961928	0.978574	-7.25739	CT652631	CT652631	Dr.96196	Transcribed locus
CUST_10508_PI415676703	-1.41943	11.4954	-1.4177	0.204596	0.355342	-6.25362	BC153654	BC153654	Dr.134343	Zgc:174688	zgc:174688
CUST_10508_PI415676714	-0.346053	7.4223	-4.69664	0.0030746	0.0199145	-1.86291	CT652640	CT652640	Data Not Found
CUST_10509_PI415676703	-0.0838222	13.1528	-0.77118	0.469006	0.620575	-6.93069	BC153656	BC153656	Dr.81722	MOB family member 4, phocein	mob4
CUST_10509_PI415676714	0.0541012	6.52062	0.830672	0.43702	0.59221	-6.88082	CT652645	CT652645	Dr.96197	Transcribed locus
CUST_1051_PI415676703	-0.496337	11.8607	-3.92017	0.00733312	0.0357105	-2.81605	BC047838	BC047838	Dr.83492	CAMP-regulated phosphoprotein 19b	arpp19b
CUST_1051_PI415676714	-0.219883	6.22733	-2.97402	0.0239176	0.0798309	-4.09336	BG729249	BG729249	Dr.107784	Transcribed locus, strongly similar to XP_002665635.2 PREDICTED: sialin-like [Danio rerio]
CUST_1051_PI415677031	0.339228	7.4006	4.27392	0.00488082	0.0269567	-2.37059	Dr#S31931109	Dr#S31931109	Data Not Found
CUST_10510_PI415676703	2.34645	9.2991	6.83332	0.0004221	0.0060239	0.323741	BC153669	BC153669	Dr.27020	Zgc:174917	zgc:174917
CUST_10510_PI415676714	-0.145178	6.26329	-1.3461	0.225474	0.379665	-6.34089	CT652657	CT652657	Dr.133831	CTD (carboxy-terminal domain, RNA polymerase II, polypeptide A) phosphatase, subunit 1	ctdp1
CUST_10511_PI415676703	-0.29202	8.27831	-3.30279	0.0156211	0.0593088	-3.63674	BC153504	BC153504	Dr.117206	Similar to cathepsin L	MGC174152
CUST_10511_PI415676714	-0.185507	6.40635	-1.02672	0.34299	0.503768	-6.69643	CT652661	CT652661	Dr.153303	Transcribed locus
CUST_10512_PI415676703	2.55153	7.53651	2.92805	0.025416	0.0830842	-4.15805	BC153400	BC153400	Dr.97645	Zgc:173517	zgc:173517
CUST_10512_PI415676714	0.0692437	6.44491	0.75234	0.479469	0.629115	-6.94585	CT652663	CT652663	Dr.87951	Transcribed locus
CUST_10513_PI415676703	0.433622	11.6077	2.04892	0.0849276	0.194221	-5.40942	BC153402	BC153402	Dr.77957	BCL2-antagonist of cell death a	bada
CUST_10513_PI415676714	0.826078	9.74295	10.0205	4.70715e-05	0.00211159	2.70049	CT652669	CT652669	Dr.127709	Transcribed locus
CUST_10514_PI415676703	-1.89863	8.63277	-8.57479	0.00011662	0.00312387	1.72677	BC153418	BC153418	Dr.114108	Zgc:173666	zgc:173666
CUST_10514_PI415676714	-0.123716	6.76772	-1.22284	0.265896	0.424571	-6.48514	CT652675	CT652675	Dr.79240	Dystrobrevin, beta a	dtnba
CUST_10515_PI415676703	-0.0095812	6.21857	-0.139048	0.893827	0.936204	-7.24766	BC153420	BC153420	Dr.92565	Zgc:110348	zgc:110348
CUST_10515_PI415676714	0.194865	8.51552	1.66835	0.144769	0.28093	-5.93173	CT652687	CT652687	Dr.74541	General transcription factor IIF, polypeptide 2a	gtf2f2a
CUST_10516_PI415676703	-0.466972	11.0633	-4.96539	0.00232227	0.0166038	-1.55396	BC153451	BC153451	Dr.76099	Cyclin-dependent kinase inhibitor 1C (p57, Kip2)	cdkn1c
CUST_10516_PI415676714	0.641349	10.3579	6.15154	0.00075161	0.00833732	-0.310705	CT652695	CT652695	Dr.136028	Transcribed locus, weakly similar to XP_001702260.1 DEAH-box RNA helicase [Chlamydomonas reinhardtii]
CUST_10517_PI415676703	-0.0968183	6.44998	-1.56557	0.166978	0.310165	-6.06648	BC153501	BC153501	Dr.162076	Zona pellucida glycoprotein 2.3	zp2.3
CUST_10517_PI415676714	0.0109344	6.70127	0.0960307	0.92653	0.958028	-7.25349	CT652722	CT652722	Dr.96205	Transcribed locus
CUST_10518_PI415676703	-0.732111	10.7241	-2.30207	0.0596087	0.151561	-5.05022	BC153502	BC153502	Dr.122501	Apoptosis inhibitor 5	api5
CUST_10518_PI415676714	0.0940831	6.59337	1.01282	0.349085	0.509497	-6.71045	CT652733	CT652733	Dr.96208	Transcribed locus
CUST_10519_PI415676703	-0.0417601	8.44678	-0.26622	0.798717	0.875435	-7.21808	BC153434	BC153434	Dr.36953	N-acylsphingosine amidohydrolase (acid ceramidase) 1a	asah1a
CUST_10519_PI415676714	-0.00345097	6.31333	-0.0510081	0.960925	0.978136	-7.25731	CT652743	CT652743	Dr.136912	Transcribed locus
CUST_1052_PI415676703	0.21484	11.6492	2.44881	0.0486386	0.131289	-4.8404	BC047847	BC047847	Dr.16126	Protein phosphatase 6, catalytic subunit	ppp6c
CUST_1052_PI415676714	0.161171	6.38591	1.89302	0.105707	0.226276	-5.62692	BG729342	BG729342	Dr.96601	Transcribed locus, moderately similar to XP_003441187.1 PREDICTED: solute carrier family 35 member F3-like [Oreochromis niloticus]
CUST_1052_PI415677031	0.215316	6.38638	2.45744	0.0480629	0.130231	-4.82805	Dr#S32024861	Dr#S32024861	Data Not Found
CUST_10520_PI415676703	-0.276436	16.1204	-2.15454	0.0732408	0.175391	-5.26021	BC153581	BC153581	Dr.162032	Zgc:92533	zgc:92533
CUST_10520_PI415676714	0.0078084	6.16317	0.085357	0.934672	0.962286	-7.2546	CT652747	CT652747	Dr.93671	Transcribed locus
CUST_10521_PI415676703	-0.621366	13.6074	-5.10459	0.00201587	0.0152115	-1.39806	BC153620	BC153620	Dr.76092	Creatine kinase, mitochondrial 2 (sarcomeric)	ckmt2
CUST_10521_PI415676714	-0.133376	6.27487	-1.69874	0.138762	0.27272	-5.89126	CT652761	CT652761	Dr.81648	Transcribed locus
CUST_10522_PI415676703	0.0745948	9.13875	0.780239	0.464032	0.6164	-6.92329	BC153519	BC153519	Dr.89687	Zgc:158628	zgc:158628
CUST_10522_PI415676714	-0.0265189	6.26035	-0.316839	0.761781	0.849658	-7.20126	CT658328	CT658328	Dr.99992	Transcribed locus
CUST_10523_PI415676703	-0.0378134	9.92503	-0.448675	0.668947	0.781677	-7.14433	BC153424	BC153424	Dr.159313	Zgc:110821	zgc:110821
CUST_10523_PI415676714	0.56218	8.03269	3.04699	0.0217311	0.0746178	-3.99104	CT658361	CT658361	Dr.137890	Transcribed locus
CUST_10524_PI415676703	-0.107863	6.93703	-1.8613	0.110518	0.233365	-5.67065	BC153533	BC153533	Dr.84150	Ets homologous factor	ehf
CUST_10524_PI415676714	-0.0452413	6.28009	-0.632635	0.549614	0.688123	-7.0347	CT658365	CT658365	Dr.153442	Transcribed locus
CUST_10525_PI415676703	-0.387343	10.883	-3.72568	0.00924735	0.0416785	-3.06886	BC153539	BC153539	Dr.142223	F-box and leucine-rich repeat protein 14a	fbxl14a
CUST_10525_PI415676714	0.412943	6.95907	1.99885	0.0911111	0.203935	-5.47968	CT658377	CT658377	Dr.137556	Transcribed locus
CUST_10526_PI415676703	-0.198401	9.23416	-0.677096	0.522831	0.665232	-7.00324	BC153553	BC153553	Dr.105095	Zgc:174288	zgc:174288
CUST_10526_PI415676714	0.0191748	6.53195	0.288181	0.782615	0.864312	-7.21113	CT658381	CT658381	Dr.153443	Transcribed locus
CUST_10527_PI415676703	-0.105663	6.76148	-1.191	0.277314	0.436715	-6.52107	BC153569	BC153569	Dr.84710	Speedy homolog A (Xenopus laevis)	spdya
CUST_10527_PI415676714	0.0558711	6.49715	0.716868	0.499599	0.645699	-6.97354	CT658391	CT658391	Dr.137891	Transcribed locus
CUST_10528_PI415676703	-0.349035	13.7489	-3.23069	0.0171278	0.0633027	-3.73585	BC153589	BC153589	Dr.20627	Proteasome (prosome, macropain) subunit, beta type, 5	psmb5
CUST_10528_PI415676714	-0.473181	8.48358	-3.7173	0.00934146	0.0419829	-3.07987	CT658394	CT658394	Dr.137592	Transcribed locus
CUST_10529_PI415676703	0.621354	10.4794	2.243	0.0647227	0.160619	-5.13446	BC153613	BC153613	Dr.116219	Zgc:77614	zgc:77614
CUST_10529_PI415676714	0.392785	9.23842	4.21158	0.00523669	0.0283014	-2.44773	CT658403	CT658403	Dr.99999	Transcribed locus
CUST_1053_PI415676703	-0.570343	7.95487	-5.44631	0.00143967	0.0122963	-1.02699	BC047848	BC047848	Dr.51596	DnaJ (Hsp40) homolog, subfamily C, member 4	dnajc4
CUST_1053_PI415676714	-0.11757	7.00039	-1.56229	0.167737	0.311104	-6.07072	BG729516	BG729516	Dr.148507	Transcribed locus, strongly similar to NP_001094427.2 heat shock protein, alpha-crystallin-related, b8 [Danio rerio]
CUST_1053_PI415677031	-0.0315033	6.39425	-0.551971	0.600315	0.728042	-7.08694	Dr#S32024872	Dr#S32024872	Data Not Found
CUST_10530_PI415676703	-0.145575	10.7499	-0.59361	0.573811	0.708048	-7.06077	BC153616	BC153616	Dr.13845	Peroxiredoxin 6	prdx6
CUST_10530_PI415676714	-0.546714	8.04003	-5.20058	0.00183121	0.0143654	-1.29218	CT658404	CT658404	Dr.76659	Cytochrome c oxidase subunit VIb polypeptide 2	cox6b2
CUST_10531_PI415676703	-0.388216	8.30779	-1.50353	0.181902	0.328464	-6.14605	BC153638	BC153638	Dr.79723	SH3-domain GRB2-like 1a	sh3gl1a
CUST_10531_PI415676714	-0.960663	7.63691	-9.64962	5.87187e-05	0.00230288	2.46478	CT658411	CT658411	Dr.137892	Transcribed locus
CUST_10532_PI415676703	0.234677	7.86697	3.31406	0.0153991	0.0586762	-3.62131	BC153547	BC153547	Dr.161633	Uncharacterized LOC100001152	LOC100001152
CUST_10532_PI415676714	1.99186	7.40744	1.2925	0.242334	0.398804	-6.4046	CT658423	CT658423	Dr.100001	Transcribed locus
CUST_10533_PI415676703	-0.793113	7.19989	-8.60901	0.000113971	0.00308086	1.75162	BC153561	BC153561	Dr.133462	Zgc:174310	zgc:174310
CUST_10533_PI415676714	-0.625411	9.32087	-7.79957	0.000200679	0.00402053	1.13725	CT658424	CT658424	Data Not Found
CUST_10534_PI415676703	-0.55821	12.7462	-4.21205	0.00523391	0.0282908	-2.44715	BC153301	BC153301	Dr.33597	Poly-U binding splicing factor a	puf60a
CUST_10534_PI415676714	0.0947445	6.71051	0.503794	0.631831	0.753214	-7.11506	CT658464	CT658464	Dr.135103	Transcribed locus
CUST_10535_PI415676703	0.718938	12.5027	3.03443	0.0220914	0.0754572	-4.00861	BC153312	BC153312	Dr.76700	Zgc:171679	zgc:171679
CUST_10535_PI415676714	0.339598	6.85173	4.20785	0.00525887	0.0283656	-2.45236	CT658520	CT658520	Dr.77842	Methionine-tRNA synthetase	mars
CUST_10536_PI415676703	-1.46036	11.9841	-18.9419	1.02671e-06	0.00067882	6.50606	BC153417	BC153417	Dr.83076	CDNA clone IMAGE:7250984
CUST_10536_PI415676714	-0.0331755	6.23033	-0.432185	0.680258	0.789788	-7.15246	CT658527	CT658527	Dr.100068	Transcribed locus
CUST_10537_PI415676703	0.292089	8.03125	3.22859	0.0171742	0.0634227	-3.73876	BC153421	BC153421	Dr.39087	PHD finger protein 23a	phf23a
CUST_10537_PI415676714	0.898585	8.33618	7.20315	0.000314532	0.00507927	0.646258	CT663091	CT663091	Dr.128993	Transcribed locus
CUST_10538_PI415676703	1.11896	6.96736	15.0775	4.10508e-06	0.00090856	5.20224	BC153429	BC153429	Dr.104654	Zgc:173737	zgc:173737
CUST_10538_PI415676714	0.0117527	6.24844	0.181157	0.862031	0.916901	-7.2399	CT663100	CT663100	Data Not Found
CUST_10539_PI415676703	-0.100271	9.5239	-0.573977	0.586221	0.717771	-7.07332	BC153449	BC153449	Dr.31099	Deoxyguanosine kinase	dguok
CUST_10539_PI415676714	-0.0208191	6.17406	-0.296377	0.776636	0.860228	-7.2084	CT663119	CT663119	Dr.142174	Transcribed locus, strongly similar to NP_957092.1 transmembrane protein 126A [Danio rerio]
CUST_1054_PI415676703	-1.21114	7.55482	-2.54731	0.0424765	0.11923	-4.69947	BC047850	BC047850	Dr.81642	Sulfotransferase family 1, cytosolic sulfotransferase 2	sult1st2
CUST_1054_PI415676714	-0.501545	6.53515	-4.65691	0.00320758	0.0204981	-1.90949	BG729656	BG729656	Dr.107789	Transcribed locus
CUST_1054_PI415677031	0.169888	6.43843	2.99021	0.0234126	0.0786605	-4.07061	Dr#S32032683	Dr#S32032683	Data Not Found
CUST_10540_PI415676703	0.862583	11.0094	2.99915	0.0231388	0.077972	-4.05806	BC153459	BC153459	Dr.86370	Microfibrillar-associated protein 4	mfap4
CUST_10540_PI415676714	-0.149801	8.70588	-1.81005	0.118754	0.24536	-5.74089	CT663137	CT663137	Dr.85495	Transcribed locus
CUST_10541_PI415676703	-0.10059	6.56139	-1.5828	0.163043	0.30508	-6.04414	BC153496	BC153496	Dr.9174	LSM14B, SCD6 homolog B (S. cerevisiae)	lsm14b
CUST_10541_PI415676714	-0.164531	6.51974	-2.53981	0.0429155	0.120093	-4.7102	CT663152	CT663152	Data Not Found
CUST_10542_PI415676703	-0.05144	11.0821	-0.45116	0.66725	0.780339	-7.14307	BC153499	BC153499	Dr.143437	Protein phosphatase 2 (formerly 2A), catalytic subunit, beta isoform	ppp2cb
CUST_10542_PI415676714	-0.089104	6.23932	-0.893678	0.404898	0.562084	-6.8248	CT663155	CT663155	Dr.55382	Transcribed locus
CUST_10543_PI415676703	-0.441405	15.3344	-1.56381	0.167385	0.310674	-6.06876	BC153512	BC153512	Dr.162023	Si:dkeyp-113d7.7	si:dkeyp-113d7.7
CUST_10543_PI415676714	0.155015	8.01936	1.3397	0.227432	0.381928	-6.34857	CT663157	CT663157	Dr.159713	Kinesin family member 1B	kif1b
CUST_10544_PI415676703	-0.751073	10.7491	-6.42599	0.00059245	0.00731575	-0.0488125	BC153515	BC153515	Dr.77692	Zgc:162204	zgc:162204
CUST_10544_PI415676714	-0.139578	6.74738	-1.51435	0.179214	0.325408	-6.13228	CT663165	CT663165	Dr.138946	Transcribed locus
CUST_10545_PI415676703	-0.975215	9.49611	-7.19386	0.000316816	0.00510086	0.638335	BC153537	BC153537	Dr.117691	HOP homeobox	hopx
CUST_10545_PI415676714	0.573489	8.80899	7.08807	0.00034422	0.00536584	0.547449	CT663195	CT663195	Dr.139116	Transcribed locus
CUST_10546_PI415676703	-0.866477	10.767	-4.39057	0.00428527	0.0247173	-2.22781	BC153549	BC153549	Dr.78188	Zgc:110540	zgc:110540
CUST_10546_PI415676714	0.0556943	6.25917	0.810931	0.447456	0.60157	-6.8977	CT663249	CT663249	Data Not Found
CUST_10547_PI415676703	-0.0619792	9.40963	-0.306293	0.769423	0.855264	-7.205	BC153557	BC153557	Dr.86828	Zgc:113025	zgc:113025
CUST_10547_PI415676714	-0.00144879	6.35557	-0.0181908	0.986059	0.991418	-7.25862	CT663258	CT663258	Dr.55374	Transcribed locus
CUST_10548_PI415676703	-0.469193	12.1386	-1.74183	0.130655	0.261827	-5.83342	BC153570	BC153570	Dr.36959	Glutaredoxin 3	glrx3
CUST_10548_PI415676714	0.00885742	6.27912	0.148173	0.886916	0.932097	-7.24615	CT663260	CT663260	Dr.137360	Transcribed locus
CUST_10549_PI415676703	0.470078	9.34591	6.9049	0.000398347	0.00582301	0.387302	BC153573	BC153573	Dr.32198	Chymotrypsin-like	ctrl
CUST_10549_PI415676714	-0.00283653	6.6154	-0.0263891	0.979777	0.988097	-7.25841	CT663270	CT663270	Dr.55363	Transcribed locus
CUST_1055_PI415676703	-0.403789	11.0393	-2.94131	0.0249737	0.0821023	-4.13938	BC047851	BC047851	Dr.81985	Glutamate decarboxylase 1b	gad1b
CUST_1055_PI415676714	0.0863147	6.28317	1.52329	0.177019	0.322681	-6.12086	BG737291	BG737291	Dr.133088	Transcribed locus, weakly similar to XP_001919601.3 PREDICTED: zinc finger protein 32-like [Danio rerio]
CUST_1055_PI415677031	0.127852	6.30113	1.93551	0.0995849	0.216774	-5.56803	Dr#S34539361	Dr#S34539361	Data Not Found
CUST_10550_PI415676703	0.598954	10.3797	2.08977	0.0801983	0.186837	-5.35186	BC153610	BC153610	Dr.116208	Zgc:77614	zgc:77614
CUST_10550_PI415676714	0.018685	6.5107	0.0997253	0.923714	0.956127	-7.25307	CT668320	CT668320	Dr.127425	Transcribed locus
CUST_10551_PI415676703	-0.143029	12.0667	-1.12844	0.300964	0.461064	-6.58988	BC153622	BC153622	Dr.115770	Sorbitol dehydrogenase	LOC570613
CUST_10551_PI415676714	0.31352	7.91939	3.43344	0.0132466	0.0530265	-3.45876	CT668322	CT668322	Dr.136425	Transcribed locus, moderately similar to NP_001104303.1 coiled-coil domain-containing protein 94 [Danio rerio]
CUST_10552_PI415676703	-0.971234	11.7732	-14.7736	4.64257e-06	0.000942892	5.08158	BC153644	BC153644	Dr.988	Enoyl-CoA delta isomerase 1	eci1
CUST_10552_PI415676714	0.00368161	6.30816	0.041179	0.968449	0.981963	-7.25783	CT668342	CT668342	Dr.136426	Transcribed locus
CUST_10553_PI415676703	-0.666683	7.76695	-3.12571	0.0196119	0.0694389	-3.88124	BC153666	BC153666	Dr.118946	Zgc:174895	zgc:174895
CUST_10553_PI415676714	1.06355	11.4531	4.80929	0.00273009	0.0183574	-1.73212	CT668363	CT668363	Dr.115835	Insulin induced gene 1	insig1
CUST_10554_PI415676703	-0.0251576	8.29541	-0.285178	0.78481	0.865921	-7.21212	BC153668	BC153668	Dr.83973	Cytochrome b, ascorbate dependent 3a	cybasc3a
CUST_10554_PI415676714	0.0213144	6.34555	0.258743	0.804223	0.879406	-7.22033	CT668389	CT668389	Dr.95485	Transcribed locus
CUST_10555_PI415676703	-0.0997069	6.2287	-0.92374	0.390209	0.548482	-6.79696	BC153302	BC153302	Dr.87972	Tuftelin 1b	tuft1b
CUST_10555_PI415676714	-0.314995	6.33454	-3.64968	0.0101405	0.0443329	-3.16912	CT668411	CT668411	Dr.135982	Transcribed locus
CUST_10556_PI415676703	0.237991	9.275	1.54028	0.172919	0.317731	-6.09909	BC153310	BC153310	Dr.125324	Zgc:171626	zgc:171626
CUST_10556_PI415676714	0.0979945	7.42242	1.43126	0.200846	0.351312	-6.23683	CT668437	CT668437	Dr.123936	Transcribed locus
CUST_10557_PI415676703	-0.24673	13.0811	-1.60365	0.158396	0.298975	-6.01696	BC153392	BC153392	Dr.76600	ChaC, cation transport regulator-like 1	chac1
CUST_10557_PI415676714	0.00142854	6.33161	0.0214151	0.983588	0.990045	-7.25855	CT668446	CT668446	Dr.127515	Transcribed locus
CUST_10558_PI415676703	0.515525	8.42664	1.91706	0.102198	0.22099	-5.59363	BC153462	BC153462	Dr.120385	Zgc:173927	zgc:173927
CUST_10558_PI415676714	0.292697	8.16901	4.58599	0.00346133	0.0215466	-1.99321	CT668454	CT668454	Dr.136515	Transcribed locus
CUST_10559_PI415676703	-0.142272	11.2118	-1.01319	0.348924	0.509408	-6.71009	BC153593	BC153593	Dr.120175	Similar to 11-beta-hydroxysteroid dehydrogenase type 3	LOC100006793
CUST_10559_PI415676714	-0.102117	6.49415	-1.71047	0.136508	0.269743	-5.87556	CT668460	CT668460	Dr.78417	Transcribed locus, strongly similar to XP_687472.3 PREDICTED: polypeptide N-acetylgalactosaminyltransferase 1 isoform 2 [Danio rerio]
CUST_1056_PI415676703	-0.651292	11.4894	-5.31983	0.00162788	0.0133458	-1.16244	BC047853	BC047853	Dr.77494	Vaccinia related kinase 1	vrk1
CUST_1056_PI415676714	-0.00432837	6.26808	-0.0476655	0.963484	0.979438	-7.2575	BG737423	BG737423	Dr.115395	Transcribed locus, strongly similar to XP_002662570.2 PREDICTED: hypothetical protein LOC100332241 [Danio rerio]
CUST_1056_PI415677031	-0.367728	11.5442	-0.992903	0.357971	0.518301	-6.7303	Dr#S31863348	Dr#S31863348	Data Not Found
CUST_10560_PI415676703	0.0625491	11.2707	0.997614	0.355853	0.516253	-6.72563	BC153646	BC153646	Dr.107470	Hairy and enhancer of split-related 15.2	her15.2
CUST_10560_PI415676714	-0.116222	9.27621	-0.95845	0.37376	0.533048	-6.76395	CT668469	CT668469	Dr.77596	Transcribed locus
CUST_10561_PI415676703	0.149981	8.36391	0.391244	0.708731	0.811905	-7.17143	BC153314	BC153314	Dr.93848	Si:ch211-246m4.3	si:ch211-246m4.3
CUST_10561_PI415676714	0.0359128	6.22563	0.481215	0.646903	0.764462	-7.12743	CT668833	CT668833	Dr.98174	Transcribed locus
CUST_10562_PI415676703	-2.84914	8.57872	-9.96935	4.85069e-05	0.00214985	2.66853	BC153321	BC153321	Dr.115945	Rh type C glycoprotein2a	rhcg2a
CUST_10562_PI415676714	-0.0187841	6.44688	-0.269917	0.795998	0.873387	-7.21695	CT668844	CT668844	Dr.124815	Transcribed locus
CUST_10563_PI415676703	-0.940874	8.75438	-5.02754	0.00217942	0.0159634	-1.48402	BC153322	BC153322	Dr.121058	Zgc:171971	zgc:171971
CUST_10563_PI415676714	0.249369	6.57707	2.97121	0.0240063	0.0800423	-4.0973	CT668845	CT668845	Dr.136597	Transcribed locus
CUST_10564_PI415676703	0.0936151	8.99137	0.656929	0.534875	0.675797	-7.01774	BC153378	BC153378	Dr.4565	Zgc:162945	zgc:162945
CUST_10564_PI415676714	0.0361277	6.26027	0.550176	0.601473	0.728996	-7.08803	CT668858	CT668858	Dr.136598	Transcribed locus
CUST_10565_PI415676703	0.000712039	7.76632	0.00615817	0.99528	0.997173	-7.25879	BC153383	BC153383	Dr.17690	Phenylalanyl-tRNA synthetase 2, mitochondrial	fars2
CUST_10565_PI415676714	0.0385094	6.37012	0.560244	0.594993	0.724025	-7.08188	CT668866	CT668866	Dr.127591	Transcribed locus
CUST_10566_PI415676703	2.13399	12.3803	22.0355	4.07386e-07	0.000486531	7.30907	BC153399	BC153399	Dr.76124	Cytochrome c oxidase subunit Vb 2	cox5b2
CUST_10566_PI415676714	0.126371	6.86342	0.917153	0.393393	0.551421	-6.80312	CT674306	CT674306	Dr.118771	Transcribed locus
CUST_10567_PI415676703	-0.722689	15.0399	-5.19274	0.00184555	0.0144317	-1.30078	BC153422	BC153422	Dr.159564	NADH dehydrogenase (ubiquinone) 1 alpha subcomplex, 9	ndufa9
CUST_10567_PI415676714	-0.00908089	6.32243	-0.109778	0.916058	0.951149	-7.25185	CT675341	CT675341	Dr.159254	Transcribed locus
CUST_10568_PI415676703	-0.441202	9.04876	-3.14797	0.0190543	0.0681131	-3.85032	BC153438	BC153438	Dr.115856	CKLF-like MARVEL transmembrane domain containing 3	cmtm3
CUST_10568_PI415676714	0.17002	6.35862	1.07227	0.323614	0.484587	-6.64957	CT675352	CT675352	Data Not Found
CUST_10569_PI415676703	-0.416871	9.01542	-4.55581	0.00357609	0.0220143	-2.02907	BC153444	BC153444	Dr.88678	Nucleotide binding protein-like	nubpl
CUST_10569_PI415676714	0.0296182	6.39388	0.533308	0.612418	0.737843	-7.09811	CT675375	CT675375	Dr.135992	Transcribed locus
CUST_1057_PI415676703	-0.155662	8.98687	-0.858095	0.422817	0.578889	-6.85683	BC047857	BC047857	Dr.133785	Troponin I, skeletal, fast 2a.2	tnni2a.2
CUST_1057_PI415676714	0.858298	8.44597	2.66894	0.0359825	0.105853	-4.52571	BG737533	BG737533	Dr.76802	Transcribed locus, moderately similar to XP_001493973.1 PREDICTED: cAMP responsive element binding protein 3-like 4 [Equus caballus]
CUST_1057_PI415677031	0.0498295	6.20117	0.570857	0.588207	0.719141	-7.07528	Dr#S31899490	Dr#S31899490	Data Not Found
CUST_10570_PI415676703	0.992571	10.8423	4.92579	0.00241881	0.0170625	-1.59882	BC153503	BC153503	Dr.14260	Troponin T2a, cardiac	tnnt2a
CUST_10570_PI415676714	-0.023551	6.51182	-0.198547	0.848978	0.908293	-7.2361	CT675386	CT675386	Dr.99473	Transcribed locus
CUST_10571_PI415676703	0.578386	7.54681	4.91327	0.00245025	0.017202	-1.61304	BC153511	BC153511	Dr.84681	Naked cuticle homolog 3	nkd3
CUST_10571_PI415676714	0.275416	6.62259	2.75893	0.0318601	0.0973067	-4.39755	CT675418	CT675418	Dr.99477	Transcribed locus
CUST_10572_PI415676703	0.00728938	9.16941	0.0636155	0.951281	0.972559	-7.25647	BC153522	BC153522	Dr.84743	Family with sequence similarity 98, member B	fam98b
CUST_10572_PI415676714	-0.279362	6.52247	-4.0817	0.00607492	0.0314072	-2.61032	CT675443	CT675443	Dr.76302	Transcribed locus, strongly similar to XP_003201274.1 PREDICTED: protein MICAL-3 [Danio rerio]
CUST_10573_PI415676703	0.635702	9.46529	2.31381	0.0586431	0.149764	-5.03346	BC153529	BC153529	Dr.134807	Zgc:174224	zgc:174224
CUST_10573_PI415676714	-0.194167	9.90771	-1.88452	0.106975	0.228207	-5.63866	CT675477	CT675477	Dr.128731	Transcribed locus
CUST_10574_PI415676703	0.101694	10.6961	1.33412	0.229149	0.383811	-6.35525	BC153530	BC153530	Dr.12509	Si:dkeyp-84a8.8	si:dkeyp-84a8.8
CUST_10574_PI415676714	0.0403474	6.23558	0.558618	0.596038	0.72478	-7.08288	CT675499	CT675499	Dr.99481	Transcribed locus, strongly similar to XP_698786.1 PREDICTED: synaptotagmin-1 [Danio rerio]
CUST_10575_PI415676703	0.191	10.9494	2.31313	0.0586988	0.149878	-5.03443	BC153538	BC153538	Dr.80000	Solute carrier family 25, member 26	slc25a26
CUST_10575_PI415676714	-0.0747823	6.27377	-0.864239	0.419681	0.57614	-6.85137	CT675505	CT675505	Dr.137732	Transcribed locus
CUST_10576_PI415676703	-0.20816	6.37605	-3.38721	0.0140383	0.0550744	-3.52149	BC153554	BC153554	Dr.84277	Syntaxin 11b.2	stx11b.2
CUST_10576_PI415676714	0.298814	11.208	3.06523	0.0212188	0.0734232	-3.96554	CT700338	CT700338	Dr.79506	Chromodomain helicase DNA binding protein 2	chd2
CUST_10577_PI415676703	0.517907	10.1409	2.60118	0.0394592	0.113176	-4.62246	BC153564	BC153564	Dr.2885	FtsJ homolog 1 (E. coli)	ftsj1
CUST_10577_PI415676714	-0.395354	8.05497	-4.78945	0.00278746	0.0186152	-1.75501	CT700398	CT700398	Dr.75476	Nuclear factor (erythroid-derived 2)-like 3	nfe2l3
CUST_10578_PI415676703	0.301029	9.23341	0.807373	0.449356	0.603099	-6.90071	BC153598	BC153598	Dr.38007	Retinol binding protein 1b, cellular	rbp1b
CUST_10578_PI415676714	0.18565	6.51066	2.01543	0.0890146	0.200785	-5.45645	CT700401	CT700401	Dr.99703	Transcribed locus
CUST_10579_PI415676703	-1.34712	8.55336	-15.3252	3.71983e-06	0.000878456	5.29836	BC153643	BC153643	Dr.120389	6-phosphofructo-2-kinase/fructose-2,6-biphosphatase 1	pfkfb1
CUST_10579_PI415676714	-0.0395949	6.2266	-0.555355	0.598135	0.726321	-7.08488	CT700405	CT700405	Dr.99704	Transcribed locus
CUST_1058_PI415676703	0.0844544	15.8024	1.37295	0.217429	0.370479	-6.30844	BC047858	BC047858	Dr.75938	Muscle-specific beta 1 integrin binding protein 2	mibp2
CUST_1058_PI415676714	0.230396	7.08309	3.34961	0.0147205	0.0568818	-3.57271	BG738103	BG738103	Dr.82757	Transcribed locus, strongly similar to XP_001332886.1 PREDICTED: p2Y purinoceptor 2-like [Danio rerio]
CUST_1058_PI415677031	0.19214	8.23325	3.22881	0.0171693	0.0634161	-3.73846	Dr#S31905534	Dr#S31905534	Data Not Found
CUST_10580_PI415676703	0.175203	10.301	1.20261	0.273101	0.432331	-6.50803	BC153655	BC153655	Dr.10129	Zgc:123096	zgc:123096
CUST_10580_PI415676714	-0.0289258	6.27898	-0.405147	0.699001	0.804804	-7.16519	CT700420	CT700420	Dr.121634	Transcribed locus
CUST_10581_PI415676703	-0.419646	11.9865	-2.84632	0.0283359	0.0896827	-4.27354	BC153659	BC153659	Dr.11081	Mitochondrial ribosomal protein L23	mrpl23
CUST_10581_PI415676714	0.0199112	6.29728	0.211602	0.839213	0.902442	-7.23303	CT700424	CT700424	Dr.99708	Transcribed locus
CUST_10582_PI415676703	0.515618	14.3537	2.52	0.0440977	0.122455	-4.73853	BC153662	BC153662	Dr.77175	Fibrinogen, gamma polypeptide	fgg
CUST_10582_PI415676714	0.119326	6.29247	1.94771	0.0978933	0.21425	-5.55106	CT703310	CT703310	Data Not Found
CUST_10583_PI415676703	-0.145425	6.50629	-2.01461	0.0891167	0.200945	-5.4576	NM_001105279	NM_001105279	Dr.126380	Protein kinase, cGMP-dependent, type II	prkg2
CUST_10583_PI415676714	0.334974	10.8627	2.82435	0.0291807	0.0915895	-4.30466	CT612339	CT612339	Dr.138099	Transcribed locus
CUST_10584_PI415676703	-0.0902978	6.71428	-1.18783	0.278471	0.437845	-6.5246	NM_001105525	NM_001105525	Data Not Found
CUST_10584_PI415676714	-1.08636	11.7811	-6.48703	0.000562512	0.00710475	0.00821879	CT612352	CT612352	Dr.28317	Transcribed locus, strongly similar to NP_001002678.1 mitochondrial import inner membrane translocase subunit Tim10 [Danio rerio]
CUST_10585_PI415676703	-0.0432773	6.47201	-0.668177	0.528136	0.669815	-7.0097	CU468743	CU468743	Dr.142090	Sc:d0316	sc:d0316
CUST_10585_PI415676714	0.120124	6.32982	1.38644	0.213488	0.366082	-6.29202	CT612355	CT612355	Dr.153472	Transcribed locus
CUST_10586_PI415676703	0.0818486	6.32196	1.24821	0.257094	0.415001	-6.45612	CU468745	CU468745	Dr.142089	Fibronectin leucine rich transmembrane 1b	flrt1b
CUST_10586_PI415676714	2.38849	9.42249	1.28433	0.244999	0.401648	-6.41418	CT612371	CT612371	Data Not Found
CUST_10587_PI415676703	-0.123452	6.5328	-2.01709	0.0888073	0.200482	-5.45412	CU468746	CU468746	Dr.139401	SLIT and NTRK-like family, member 2	slitrk2
CUST_10587_PI415676714	0.0828288	6.44275	1.06192	0.327937	0.489138	-6.66034	CT612398	CT612398	Dr.84464	Transcribed locus, moderately similar to XP_001336892.1 PREDICTED: hypothetical protein LOC796535 [Danio rerio]
CUST_10588_PI415676703	-0.0595529	6.62761	-0.72624	0.494226	0.641104	-6.96634	CU468749	CU468749	Dr.141809	Adhesion molecule with Ig-like domain 1	amigo1
CUST_10588_PI415676714	0.469236	8.26466	3.16302	0.0186869	0.0671916	-3.82943	CT612399	CT612399	Dr.105227	Transcribed locus
CUST_10589_PI415676703	0.207795	8.06678	1.52925	0.175571	0.320811	-6.11324	CU468756	CU468756	Dr.141790	Leucine rich repeat neuronal 3	lrrn3
CUST_10589_PI415676714	0.127214	6.37893	1.85988	0.110739	0.233648	-5.67261	CT612411	CT612411	Dr.138102	Transcribed locus
CUST_1059_PI415676703	-1.04264	11.548	-2.63512	0.0376755	0.109307	-4.57398	BC047809	BC047809	Dr.114177	DnaJ (Hsp40) homolog, subfamily A, member 3A	dnaja3a
CUST_1059_PI415676714	-0.0722571	6.14969	-0.998853	0.355298	0.515704	-6.7244	BG738337	BG738337	Dr.123418	Transcribed locus
CUST_1059_PI415677031	0.631089	9.18731	4.00576	0.00663375	0.0333236	-2.70656	Dr#S31905574	Dr#S31905574	Data Not Found
CUST_10590_PI415676703	-0.126558	6.43903	-1.85704	0.111181	0.234393	-5.67652	CU468766	CU468766	Dr.116638	Leucine rich repeat transmembrane neuronal 4 like 1	lrrtm4l1
CUST_10590_PI415676714	-0.640793	7.24762	-8.72228	0.000105684	0.00298465	1.83322	CT612484	CT612484	Dr.136133	Transcribed locus
CUST_10591_PI415676703	0.254811	7.28008	3.00249	0.0230373	0.0777398	-4.05337	CU468767	CU468767	Dr.141911	Leucine rich repeat and Ig domain containing 1a	lingo1a
CUST_10591_PI415676714	-0.0707137	6.45912	-1.05332	0.331565	0.492975	-6.66924	CT612488	CT612488	Dr.81774	Transcribed locus
CUST_10592_PI415676703	-0.0863258	6.72063	-0.917662	0.393146	0.551131	-6.80264	CU468769	CU468769	Dr.117771	Slit and trk like 4 protein	slitrk4
CUST_10592_PI415676714	0.198075	10.0111	2.2842	0.0611101	0.154196	-5.07572	CT653127	CT653127	Dr.123048	Transcribed locus
CUST_10593_PI415676703	-0.0834093	6.52582	-0.697539	0.510803	0.654753	-6.98816	CU468771	CU468771	Dr.108554	Sc:d0347	sc:d0347
CUST_10593_PI415676714	0.0113505	7.95839	0.0964684	0.926196	0.957789	-7.25344	CT617075	CT617075	Dr.76514	Proteasome (prosome, macropain) 26S subunit, ATPase, 4	psmc4
CUST_10594_PI415676703	-0.170649	6.39838	-2.80282	0.0300348	0.0933483	-4.3352	CU468775	CU468775	Dr.120157	Leucine rich repeat and Ig domain containing 3a	lingo3a
CUST_10594_PI415676714	-0.115975	6.16027	-1.95066	0.0974892	0.213707	-5.54696	CT617141	CT617141	Dr.102025	Transcribed locus
CUST_10595_PI415676703	-0.00805379	6.24303	-0.0911361	0.930262	0.960131	-7.25402	CU468776	CU468776	Dr.140259	Leucine rich repeat and Ig domain containing 4a	lingo4a
CUST_10595_PI415676714	-0.0748188	6.20484	-0.840534	0.431873	0.587424	-6.87226	CT617160	CT617160	Data Not Found
CUST_10596_PI415676703	0.136234	7.90915	2.33384	0.0570331	0.146756	-5.00484	CU468790	CU468790	Dr.141690	Fibronectin leucine rich transmembrane protein 2	flrt2
CUST_10596_PI415676714	-0.00352948	6.34274	-0.0481413	0.963119	0.979229	-7.25747	CT617190	CT617190	Dr.125598	Transcribed locus
CUST_10597_PI415676703	-0.171845	10.2473	-2.80099	0.0301089	0.0935362	-4.3378	CU468794	CU468794	Dr.12811	Leucine rich repeat transmembrane neuronal 1	lrrtm1
CUST_10597_PI415676714	0.0247508	6.42441	0.315445	0.762789	0.850472	-7.20176	CT617203	CT617203	Dr.138704	Transcribed locus
CUST_10598_PI415676703	0.33626	6.81389	5.45274	0.00143079	0.0122424	-1.02017	CU468799	CU468799	Dr.116007	Sc:d0413	sc:d0413
CUST_10598_PI415676714	0.13212	7.4526	1.02114	0.345428	0.505934	-6.70208	CT617220	CT617220	Dr.56921	Transcribed locus
CUST_10599_PI415676703	-0.130428	8.6975	-1.09424	0.314591	0.475445	-6.62646	AB267907	AB267907	Dr.99965	Myosin light chain kinase 3	mylk3
CUST_10599_PI415676714	0.594282	7.74824	6.30296	0.000658493	0.00775749	-0.165098	CT625970	CT625970	Data Not Found
CUST_106_PI415676703	0.0575491	6.27716	0.748669	0.481527	0.630803	-6.94877	AF042191	AF042191	Dr.75833	Protocadherin 8	pcdh8
CUST_106_PI415676714	-0.394786	7.59281	-4.65421	0.00321683	0.0205189	-1.91266	AI522510	AI522510	Dr.132320	Transcribed locus
CUST_106_PI415677031	0.0889666	6.35051	1.03838	0.337942	0.499259	-6.68457	Dr#S16181984	Dr#S16181984	Data Not Found
CUST_1060_PI415676703	0.348793	11.024	4.35154	0.00447501	0.0254685	-2.27536	BC047816	BC047816	Dr.78500	ZRAB1B, member RAS oncogene family a	rab1ba
CUST_1060_PI415676714	0.592188	10.8162	2.73123	0.0330725	0.0997789	-4.43695	BG738656	BG738656	Dr.15688	Transcribed locus
CUST_1060_PI415677031	0.0137666	6.589	0.134115	0.897566	0.938901	-7.24843	Dr#S31907583	Dr#S31907583	Data Not Found
CUST_10600_PI415676703	-0.0396595	11.3058	-0.5318	0.613402	0.738487	-7.099	AB267908	AB267908	Dr.7877	Myosin, light chain kinase a	mylka
CUST_10600_PI415676714	-0.0179411	6.22413	-0.240353	0.81782	0.888605	-7.22558	CT625985	CT625985	Dr.71003	Zgc:103571	zgc:103571
CUST_10601_PI415676703	-0.142382	10.4099	-1.07841	0.321073	0.481732	-6.64315	BC099980	BC099980	Dr.79798	Polyhomeotic homolog 1	phc1
CUST_10601_PI415676714	0.164759	6.27419	2.47993	0.0465961	0.127382	-4.79587	CT625986	CT625986	Data Not Found
CUST_10602_PI415676703	-0.18411	8.10628	-1.27623	0.247665	0.404515	-6.42364	BC115277	BC115277	Dr.134150	ATP-binding cassette, sub-family G (WHITE), member 2b	abcg2b
CUST_10602_PI415676714	-0.0370544	6.51389	-0.436561	0.677247	0.787408	-7.15033	CT626024	CT626024	Dr.78434	Deoxycytidine kinase	dck
CUST_10603_PI415676703	-0.312039	10.1904	-2.64228	0.0373099	0.108607	-4.56375	BC115194	BC115194	Dr.132718	Sorting nexin 9-like	snx9l
CUST_10603_PI415676714	-0.138131	6.2165	-2.45005	0.0485554	0.131168	-4.83863	CT626103	CT626103	Dr.100635	Transcribed locus
CUST_10604_PI415676703	-0.531306	12.3576	-4.29351	0.00477465	0.0266135	-2.34647	BC115351	BC115351	Dr.40834	SET and MYND domain containing 1b	smyd1b
CUST_10604_PI415676714	0.479419	9.93789	5.05946	0.00210991	0.0156241	-1.4483	CT626139	CT626139	Data Not Found
CUST_10605_PI415676703	0.629725	9.55714	4.34065	0.00452958	0.0256653	-2.28866	BC153423	BC153423	Dr.117730	CDNA clone IMAGE:7225252
CUST_10605_PI415676714	0.0923701	6.28669	0.895107	0.40419	0.561405	-6.82349	CT626148	CT626148	Dr.138151	Transcribed locus
CUST_10606_PI415676703	0.132824	6.86138	0.31471	0.763321	0.850939	-7.20203	BC153410	BC153410	Dr.121353	Zgc:113030	zgc:113030
CUST_10606_PI415676714	-0.136832	6.21687	-1.54221	0.172459	0.317211	-6.09661	CT626164	CT626164	Dr.100666	Transcribed locus
CUST_10607_PI415676703	-3.36429	8.90546	-23.8808	2.48902e-07	0.000409105	7.71153	BC153485	BC153485	Dr.118849	Solute carrier family 22 (organic anion transporter), member 7b	slc22a7b
CUST_10607_PI415676714	-2.57133	8.5488	-4.74603	0.00291785	0.019199	-1.80533	CT628713	CT628713	Dr.148752	Transcribed locus
CUST_10608_PI415676703	-0.221379	12.6883	-1.71214	0.13619	0.269384	-5.87333	BC153437	BC153437	Dr.75934	Proteasome (prosome, macropain) 26S subunit, ATPase, 5	psmc5
CUST_10608_PI415676714	-0.0677046	10.1812	-0.875226	0.414118	0.570737	-6.84154	CT640336	CT640336	Data Not Found
CUST_10609_PI415676703	-0.143336	10.4483	-0.606627	0.565669	0.70147	-7.05224	BC153544	BC153544	Dr.44285	Zgc:112210	zgc:112210
CUST_10609_PI415676714	0.0775768	6.41567	0.761702	0.47425	0.624776	-6.93836	CT640385	CT640385	Dr.41897	Transcribed locus, strongly similar to XP_001334098.3 PREDICTED: hypothetical protein LOC794185 [Danio rerio]
CUST_1061_PI415676703	-0.623693	12.2152	-4.03108	0.00644128	0.0326522	-2.67437	BC047825	BC047825	Dr.75425	Translocase of outer mitochondrial membrane 22 homolog (yeast)	tomm22
CUST_1061_PI415676714	0.487646	7.37894	5.87714	0.000961295	0.00965315	-0.581772	BG798968	BG798968	Dr.83226	LIM domain only 7b	lmo7b
CUST_1061_PI415677031	0.860983	10.9195	3.14828	0.0190467	0.0680978	-3.84989	Dr#S31907613	Dr#S31907613	Data Not Found
CUST_10610_PI415676703	-0.0726555	6.16134	-1.01194	0.349473	0.509833	-6.71133	BC115228	BC115228	Dr.18755	Neuronal pentraxin 2a	nptx2a
CUST_10610_PI415676714	0.0143651	6.24213	0.200338	0.847637	0.907463	-7.23569	CT640394	CT640394	Dr.98815	Transcribed locus
CUST_10611_PI415676703	0.0733868	7.57357	1.14088	0.29613	0.456287	-6.57639	NM_001105586	NM_001105586	Dr.114705	Ceramide kinase	cerk
CUST_10611_PI415676714	-0.141028	6.30437	-1.36548	0.21964	0.372919	-6.3175	CT640407	CT640407	Dr.51292	Importin 7	ipo7
CUST_10612_PI415676703	-0.564563	10.6262	-2.73017	0.03312	0.0998706	-4.43846	NM_001100044	NM_001100044	Dr.76363	Mitochondrial ribosomal protein L9	mrpl9
CUST_10612_PI415676714	0.0715713	6.43474	0.958803	0.373596	0.532979	-6.76361	CT640409	CT640409	Dr.128349	Transcribed locus
CUST_10613_PI415676703	-0.0676681	9.30122	-0.200784	0.847303	0.907223	-7.23559	NM_001104649	NM_001104649	Dr.89850	Fleer	flr
CUST_10613_PI415676714	0.121832	6.71368	1.81133	0.118541	0.245118	-5.73914	CT640417	CT640417	Dr.110782	Transcribed locus
CUST_10614_PI415676703	0.199577	6.20678	3.47207	0.0126226	0.0513438	-3.40656	NM_001105670	NM_001105670	Dr.103579	Cytochrome P450, family 17, subfamily A, polypeptide 2	cyp17a2
CUST_10614_PI415676714	-0.00594856	6.40307	-0.0694439	0.946826	0.969909	-7.25603	CT640424	CT640424	Dr.128350	Transcribed locus, strongly similar to NP_001020657.1 transcription cofactor vestigial-like protein 2 [Danio rerio]
CUST_10615_PI415676703	-0.897878	8.03238	-7.82056	0.000197635	0.00400444	1.15391	NM_001098190	NM_001098190	Dr.91929	Si:ch211-214j8.1	si:ch211-214j8.1
CUST_10615_PI415676714	2.50902	7.3833	1.70443	0.137664	0.271307	-5.88365	CT640469	CT640469	Data Not Found
CUST_10616_PI415676703	-0.397564	11.4732	-5.06806	0.00209161	0.0155418	-1.4387	NM_001100007	NM_001100007	Dr.75530	Polypyrimidine tract binding protein 2b	ptbp2b
CUST_10616_PI415676714	-0.0423233	6.18013	-0.633271	0.549225	0.687929	-7.03427	CT646622	CT646622	Data Not Found
CUST_10617_PI415676703	-0.235594	6.53354	-3.05079	0.021623	0.0743649	-3.98572	EU030433	EU030433	Dr.82869	Chordin-like 2	chrdl2
CUST_10617_PI415676714	0.369057	6.70769	3.24472	0.0168228	0.0624505	-3.71653	CT646642	CT646642	Data Not Found
CUST_10618_PI415676703	-0.15614	6.40081	-1.83282	0.115022	0.239856	-5.70974	NM_001109695	NM_001109695	Dr.20997	Guanylyl cyclase 2	gc2
CUST_10618_PI415676714	1.05837	7.81664	17.3639	1.74379e-06	0.000688477	6.02056	CT646656	CT646656	Dr.86670	Transcribed locus
CUST_10619_PI415676703	-0.0998774	6.21123	-1.32135	0.233125	0.388252	-6.37049	NM_001109714	NM_001109714	Dr.66164	Novel protein similar to vertebrate mutS homolog 3 (E. coli) (MSH3)	LOC565400
CUST_10619_PI415676714	0.216076	6.32274	2.03654	0.0864164	0.196662	-5.42683	CT646666	CT646666	Dr.142505	Transcribed locus
CUST_1062_PI415676703	-0.692294	8.25696	-3.83112	0.00814889	0.0382944	-2.93113	BC047829	BC047829	Dr.150859	Phosphotidylinositol transfer protein, beta	pitpnb
CUST_1062_PI415676714	0.0900159	6.23009	1.26752	0.250563	0.40792	-6.43378	BG798981	BG798981	Dr.122768	Transcribed locus
CUST_1062_PI415677031	-0.0130935	6.3728	-0.166533	0.873045	0.923877	-7.24282	Dr#S31907615	Dr#S31907615	Data Not Found
CUST_10620_PI415676703	-0.298695	6.42219	-4.40553	0.00421498	0.0244728	-2.20965	NM_001109733	NM_001109733	Dr.119818	Neu3.5	neu3.5
CUST_10620_PI415676714	0.190967	6.57819	1.39615	0.210689	0.362807	-6.28014	CT646671	CT646671	Dr.57774	Transcribed locus
CUST_10621_PI415676703	-0.22208	7.65746	-1.03088	0.341184	0.502098	-6.69222	NM_001109723	NM_001109723	Dr.142019	Neu3.4	neu3.4
CUST_10621_PI415676714	-0.209891	7.82003	-0.872696	0.415394	0.57199	-6.84381	CT646753	CT646753	Data Not Found
CUST_10622_PI415676703	-0.451676	8.80955	-4.84764	0.0026229	0.017957	-1.68803	AM888370	AM888370	Dr.151687	Dedicator of cytokinesis 1	dock1
CUST_10622_PI415676714	0.107534	6.77107	0.917994	0.392985	0.551019	-6.80233	CT646766	CT646766	Dr.140718	Transcribed locus
CUST_10623_PI415676703	-0.14761	7.38663	-1.17594	0.282855	0.442615	-6.53784	AM888371	AM888371	Dr.116004	Dedicator of cytokinesis 5	dock5
CUST_10623_PI415676714	-0.108267	6.25105	-1.59353	0.160636	0.30189	-6.03017	CT646821	CT646821	Dr.153576	Transcribed locus
CUST_10624_PI415676703	0.0671557	6.24045	0.939623	0.382615	0.541485	-6.78197	AM778167	AM778167	Dr.154570	Olfactory receptor class A related 5	ora5
CUST_10624_PI415676714	0.139551	6.28083	2.05351	0.0843821	0.193415	-5.40296	CT646823	CT646823	Dr.79392	Transcribed locus
CUST_10625_PI415676703	-0.11013	8.07116	-0.781572	0.463303	0.615685	-6.9222	AM778168	AM778168	Dr.154569	Olfactory receptor class A related 6	ora6
CUST_10625_PI415676714	-0.154954	8.35637	-2.01604	0.0889379	0.200667	-5.45559	CT653349	CT653349	Dr.126458	Transcribed locus
CUST_10626_PI415676703	-0.241447	11.5521	-1.63629	0.151375	0.289821	-5.97413	NM_001005772	NM_001005772	Dr.14847	ATPase, H+ transporting, lysosomal, V1 subunit C, isoform 1b	atp6v1c1b
CUST_10626_PI415676714	0.73954	8.24457	3.95346	0.0070518	0.0347399	-2.77334	CT653369	CT653369	Data Not Found
CUST_10627_PI415676703	0.388832	9.06683	2.72461	0.0333696	0.100402	-4.44637	NM_001007136	NM_001007136	Data Not Found
CUST_10627_PI415676714	-0.127337	6.2067	-1.82548	0.116213	0.241715	-5.7198	CT653444	CT653444	Dr.143511	Transcribed locus
CUST_10628_PI415676703	-0.00362878	12.6805	-0.0302238	0.97684	0.986445	-7.25828	NM_001045564	NM_001045564	Dr.75860	Proteasome (prosome, macropain) subunit, beta type, 7	psmb7
CUST_10628_PI415676714	0.237656	6.52446	3.16682	0.0185954	0.0669782	-3.82416	CT653448	CT653448	Data Not Found
CUST_10629_PI415676703	-0.0179547	7.1798	-0.0861577	0.934061	0.962096	-7.25452	NM_001109769	NM_001109769	Dr.99721	WSC domain-containing protein 2	wscd2
CUST_10629_PI415676714	0.00813643	8.20185	0.0712011	0.945483	0.969323	-7.25588	CT653497	CT653497	Dr.125010	Transcribed locus
CUST_1063_PI415676703	-0.518831	9.16917	-3.96175	0.00698363	0.034537	-2.76273	BC047843	BC047843	Dr.94879	Tsukushi small leucine rich proteoglycan homolog (Xenopus laevis)	tsku
CUST_1063_PI415676714	0.156459	13.6967	1.2356	0.261437	0.419778	-6.47059	BG799342	BG799342	Dr.122770	Transcribed locus
CUST_1063_PI415677031	0.143081	6.2859	2.45876	0.0479757	0.130114	-4.82617	Dr#S31912135	Dr#S31912135	Data Not Found
CUST_10630_PI415676703	-0.719131	7.33707	-10.4071	3.76696e-05	0.00194741	2.93687	NM_001079948	NM_001079948	Dr.150485	Si:dkey-260j18.2	si:dkey-260j18.2
CUST_10630_PI415676714	0.265724	6.51589	3.95318	0.00705411	0.0347448	-2.77369	CT653503	CT653503	Dr.128325	Zgc:63645	zgc:63645
CUST_10631_PI415676703	0.23781	8.08741	1.65173	0.148158	0.285512	-5.95375	EU050650	EU050650	Dr.118869	H6 family homeobox 2	hmx2
CUST_10631_PI415676714	-0.180637	6.22435	-2.49664	0.0455365	0.125319	-4.77195	CT653533	CT653533	Dr.97561	Transcribed locus
CUST_10632_PI415676703	0.023602	6.2979	0.296692	0.776406	0.860074	-7.2083	EU042187	EU042187	Dr.113878	Autoimmune regulator	aire
CUST_10632_PI415676714	-0.0445471	6.35083	-0.663361	0.531014	0.672369	-7.01316	CT658535	CT658535	Dr.100070	Transcribed locus
CUST_10633_PI415676703	0.527698	10.2624	3.89177	0.00758301	0.0365249	-2.85263	AB262186	AB262186	Dr.115531	Plexin A1	plxna1
CUST_10633_PI415676714	-0.209845	7.59116	-2.14793	0.0739214	0.1766	-5.26958	CT658549	CT658549	Dr.137914	Transcribed locus
CUST_10634_PI415676703	-0.133832	7.38179	-1.22057	0.266695	0.425534	-6.48772	EU053152	EU053152	Dr.69911	Adaptor protein, phosphotyrosine interaction, PH domain and leucine zipper containing 1	appl1
CUST_10634_PI415676714	0.320903	8.32786	4.3375	0.00454549	0.0257236	-2.29251	CT658593	CT658593	Dr.100075	Transcribed locus
CUST_10635_PI415676703	0.215421	6.57664	2.16298	0.0723804	0.174102	-5.24824	EU053153	EU053153	Dr.120704	Adaptor protein, phosphotyrosine interaction, PH domain and leucine zipper containing 2	appl2
CUST_10635_PI415676714	0.266963	6.79055	2.39521	0.0523792	0.138102	-4.9171	CT658604	CT658604	Data Not Found
CUST_10636_PI415676703	0.799327	8.43225	5.01676	0.00220345	0.0160536	-1.4961	BC153876	BC153876	Dr.114498	CDNA clone IMAGE:8103814
CUST_10636_PI415676714	-0.0732477	8.92851	-0.90223	0.400678	0.558016	-6.81695	CT658611	CT658611	Dr.100077	Transcribed locus
CUST_10637_PI415676703	-0.0731342	6.21845	-0.67369	0.524853	0.66702	-7.00572	BC153877	BC153877	Dr.47605	Zgc:165539	zgc:165539
CUST_10637_PI415676714	0.00918728	6.32012	0.159233	0.878554	0.927489	-7.24419	CT658623	CT658623	Dr.128853	Transcribed locus
CUST_10638_PI415676703	-0.263109	8.06318	-2.33373	0.0570415	0.146759	-5.005	BC153887	BC153887	Dr.75901	Si:dkeyp-117h8.4	si:dkeyp-117h8.4
CUST_10638_PI415676714	0.0570987	6.80835	0.861243	0.421208	0.577526	-6.85404	CT658670	CT658670	Dr.161874	Transcribed locus
CUST_10639_PI415676703	-0.00579362	6.60725	-0.0862097	0.934021	0.962096	-7.25452	BC153889	BC153889	Dr.91572	Trace amine associated receptor 14e	taar14e
CUST_10639_PI415676714	-0.0681954	6.37436	-0.68473	0.518318	0.661276	-6.99765	CT658676	CT658676	Dr.100083	Transcribed locus
CUST_1064_PI415676703	1.60537	7.48414	1.26378	0.251816	0.409343	-6.43812	BC047846	BC047846	Dr.117311	YTH domain family 2	yth2
CUST_1064_PI415676714	0.0785457	6.38506	0.890489	0.40648	0.563595	-6.82771	BG799605	BG799605	Dr.83256	Transcribed locus, strongly similar to NP_001025317.1 uncharacterized protein LOC560730 [Danio rerio]
CUST_1064_PI415677031	-0.0305936	6.23346	-0.325951	0.7552	0.844751	-7.19793	Dr#S31913698	Dr#S31913698	Data Not Found
CUST_10640_PI415676703	-0.0443465	7.49371	-0.278268	0.789869	0.86903	-7.21434	BC153896	BC153896	Dr.91595	Leucine rich repeat containing 34	lrrc34
CUST_10640_PI415676714	-0.771869	8.18183	-2.97228	0.0239726	0.0799496	-4.09581	CT658685	CT658685	Dr.95745	Transcribed locus
CUST_10641_PI415676703	0.441177	8.81428	1.54073	0.17281	0.317623	-6.09851	BC153902	BC153902	Dr.132368	Dedicator of cytokinesis 7	dock7
CUST_10641_PI415676714	0.0549131	6.24719	0.609062	0.564154	0.700186	-7.05062	CT658691	CT658691	Dr.100084	Transcribed locus
CUST_10642_PI415676703	-0.248087	6.96844	-3.32206	0.0152434	0.0582526	-3.61036	BC153933	BC153933	Dr.105752	Zgc:171474	zgc:171474
CUST_10642_PI415676714	-0.512263	6.73145	-5.83145	0.00100233	0.00988123	-0.627837	CT658717	CT658717	Dr.133363	Transcribed locus
CUST_10643_PI415676703	-0.29504	9.5492	-3.35999	0.0145286	0.0564161	-3.55855	BC153934	BC153934	Dr.79281	Zgc:171476	zgc:171476
CUST_10643_PI415676714	0.0525682	6.37011	0.823061	0.441022	0.596022	-6.88736	CT658734	CT658734	Dr.137942	Transcribed locus
CUST_10644_PI415676703	0.446925	7.08806	3.36173	0.0144968	0.0563352	-3.55619	BC153945	BC153945	Dr.115110	Aspartoacylase	aspa
CUST_10644_PI415676714	-0.282279	6.19622	-3.90116	0.00749934	0.0362404	-2.84052	CT646857	CT646857	Dr.124864	Transcribed locus
CUST_10645_PI415676703	0.367666	6.97714	3.55553	0.0113817	0.0478157	-3.29445	BC153959	BC153959	Dr.118060	Uncharacterized LOC797133	LOC797133
CUST_10645_PI415676714	0.287554	6.41978	3.15337	0.0189216	0.0677684	-3.84282	CT646875	CT646875	Dr.138549	Transcribed locus
CUST_10646_PI415676703	0.375965	9.1586	1.24869	0.256928	0.414798	-6.45556	BC153973	BC153973	Dr.82155	Dickkopf homolog 2 (Xenopus laevis)	dkk2
CUST_10646_PI415676714	-0.685713	10.4377	-3.74312	0.00905482	0.0411083	-3.04596	CT646910	CT646910	Dr.101669	Transcribed locus
CUST_10647_PI415676703	-0.198911	6.46976	-2.2376	0.0652125	0.161386	-5.14216	BC153974	BC153974	Dr.120568	Expressed sequence CO360592	gb:co360592
CUST_10647_PI415676714	0.204528	6.50101	1.31664	0.234605	0.390006	-6.37608	CT646931	CT646931	Data Not Found
CUST_10648_PI415676703	-0.638351	7.13843	-6.21154	0.000713025	0.00810143	-0.252678	BC153991	BC153991	Dr.106746	Zgc:171604	zgc:171604
CUST_10648_PI415676714	0.0114751	6.55495	0.151545	0.884365	0.930791	-7.24556	CT646964	CT646964	Dr.129393	Transcribed locus
CUST_10649_PI415676703	1.36687	11.2031	16.5707	2.31662e-06	0.00074585	5.75341	BC154008	BC154008	Dr.122590	CDNA clone IMAGE:7072267
CUST_10649_PI415676714	-0.112593	6.17732	-1.46396	0.19206	0.340626	-6.19602	CT646970	CT646970	Dr.129394	Transcribed locus
CUST_1065_PI415676703	-0.592233	11.2535	-6.35553	0.000629296	0.00757423	-0.115192	BC047830	BC047830	Dr.80360	Ste20-related kinase adaptor alpha	strada
CUST_1065_PI415676714	-0.0167232	6.60274	-0.240228	0.817912	0.888642	-7.22561	BG799671	BG799671	Dr.122775	Fc receptor, IgE, high affinity I, gamma polypeptide	fcer1g
CUST_1065_PI415677031	0.0887112	6.40083	0.373666	0.721118	0.820361	-7.17902	Dr#S31914534	Dr#S31914534	Data Not Found
CUST_10650_PI415676703	-0.105839	6.36422	-1.36849	0.218749	0.371958	-6.31386	BC154025	BC154025	Dr.116145	Potassium voltage-gated channel, KQT-like subfamily, member 2a	kcnq2a
CUST_10650_PI415676714	-0.026164	6.61696	-0.378657	0.717591	0.818071	-7.17689	CT646987	CT646987	Dr.138541	Transcribed locus
CUST_10651_PI415676703	0.209747	8.0741	0.767691	0.470932	0.622327	-6.93352	BC154040	BC154040	Dr.117215	Interferon-induced protein with tetratricopeptide repeats 5	ifit5
CUST_10651_PI415676714	0.203071	6.72089	2.57625	0.0408265	0.115936	-4.65809	CT647007	CT647007	Dr.138719	Transcribed locus
CUST_10652_PI415676703	-0.984583	16.1689	-9.85598	5.18736e-05	0.00220428	2.59706	BC154044	BC154044	Dr.93302	CDNA clone IMAGE:7417101
CUST_10652_PI415676714	0.177029	8.38753	1.63349	0.151964	0.29053	-5.97781	CT647017	CT647017	Dr.123425	Transcribed locus
CUST_10653_PI415676703	1.22525	11.7588	9.57493	6.14485e-05	0.00234011	2.4162	BC154116	BC154116	Dr.142245	Zgc:110171	zgc:110171
CUST_10653_PI415676714	0.2663	6.42251	2.09986	0.0790719	0.185094	-5.33761	CT647060	CT647060	Dr.129511	Transcribed locus
CUST_10654_PI415676703	0.0856309	8.00305	0.743363	0.484511	0.633319	-6.95297	BC154120	BC154120	Dr.15819	Tryptophan hydroxylase 1b	tph1b
CUST_10654_PI415676714	0.0476594	6.64883	0.531722	0.613453	0.738505	-7.09905	CT647068	CT647068	Data Not Found
CUST_10655_PI415676703	-0.411276	9.08082	-3.0264	0.0223252	0.0760605	-4.01986	BC154123	BC154123	Dr.78057	Galactosamine (N-acetyl)-6-sulfate sulfatase	galns
CUST_10655_PI415676714	0.0696155	6.47262	0.745565	0.483271	0.632282	-6.95123	CT647076	CT647076	Data Not Found
CUST_10656_PI415676703	0.207231	6.41131	1.41689	0.204822	0.355569	-6.25462	BC154125	BC154125	Dr.77129	Zgc:153921	zgc:153921
CUST_10656_PI415676714	-0.118555	7.14434	-0.644026	0.542672	0.682216	-7.02682	CT663480	CT663480	Dr.162338	Transcribed locus
CUST_10657_PI415676703	0.13554	6.28493	2.20714	0.068046	0.166542	-5.18551	BC154134	BC154134	Dr.44424	Zgc:123282	zgc:123282
CUST_10657_PI415676714	0.0644206	6.29751	1.10665	0.309588	0.470066	-6.61327	CT663488	CT663488	Dr.153064	Ripply2	ripply2
CUST_10658_PI415676703	0.175774	6.21291	2.03941	0.0860681	0.196098	-5.42279	BC154136	BC154136	Dr.120893	Zgc:173552	zgc:173552
CUST_10658_PI415676714	0.110608	6.35343	1.53664	0.173789	0.318773	-6.10376	CT663494	CT663494	Dr.94937	Transcribed locus
CUST_10659_PI415676703	-0.470989	7.94567	-1.89912	0.104805	0.224886	-5.61849	BC154142	BC154142	Dr.134538	Zgc:173570	zgc:173570
CUST_10659_PI415676714	0.168302	6.66754	1.73141	0.132571	0.264467	-5.84745	CT663502	CT663502	Dr.159382	Transcribed locus
CUST_1066_PI415676703	0.188711	8.07551	2.01615	0.0889251	0.200667	-5.45545	BC047798	BC047798	Data Not Found
CUST_1066_PI415676714	-0.19315	6.20333	-2.73528	0.0328923	0.0994317	-4.43119	BG882999	BG882999	Dr.16155	Transcribed locus
CUST_1066_PI415677031	-0.125637	6.10163	-1.78227	0.123467	0.252056	-5.77871	Dr#S31915709	Dr#S31915709	Data Not Found
CUST_10660_PI415676703	-0.549674	8.77818	-5.55486	0.00129766	0.0115568	-0.912495	BC154143	BC154143	Dr.162247	Zgc:113407	zgc:113407
CUST_10660_PI415676714	-0.069651	6.226	-0.855838	0.423973	0.580116	-6.85883	CT668874	CT668874	Dr.136599	Transcribed locus
CUST_10661_PI415676703	-0.840295	7.53607	-5.60287	0.00123997	0.01127	-0.862359	BC154152	BC154152	Dr.88756	Zgc:110238	zgc:110238
CUST_10661_PI415676714	0.214704	9.88205	1.48681	0.186131	0.333463	-6.16724	CT668910	CT668910	Dr.98175	Transcribed locus
CUST_10662_PI415676703	-0.065395	7.24059	-0.505193	0.630903	0.752437	-7.11428	BC154161	BC154161	Dr.13149	V-set and immunoglobulin domain containing 8a	vsig8a
CUST_10662_PI415676714	-0.12933	6.315	-0.870663	0.416422	0.573009	-6.84563	CT668945	CT668945	Dr.136601	Transcribed locus
CUST_10663_PI415676703	-0.155437	10.234	-1.80278	0.119969	0.247014	-5.7508	BC154168	BC154168	Dr.154571	Zgc:173703	zgc:173703
CUST_10663_PI415676714	0.381931	8.18531	1.81522	0.117897	0.244068	-5.73383	CT668957	CT668957	Dr.136010	Transcribed locus
CUST_10664_PI415676703	-0.404174	9.37511	-1.48142	0.187515	0.335038	-6.17405	BC154170	BC154170	Dr.114712	Zgc:173709	zgc:173709
CUST_10664_PI415676714	0.438975	6.57502	2.43113	0.0498407	0.133551	-4.86571	CT668968	CT668968	Data Not Found
CUST_10665_PI415676703	0.516115	7.2907	2.35174	0.0556324	0.144157	-4.97925	BC154171	BC154171	Dr.116051	Zgc:173711	zgc:173711
CUST_10665_PI415676714	0.179622	6.7392	2.62499	0.0381984	0.110435	-4.58844	CT668973	CT668973	Dr.28781	Transcribed locus
CUST_10666_PI415676703	1.04427	7.7191	4.69601	0.00307668	0.0199153	-1.86365	BC154175	BC154175	Dr.26140	Armadillo repeat containing 1	armc1
CUST_10666_PI415676714	0.292914	7.48708	3.77039	0.00876272	0.0401325	-3.01026	CT668999	CT668999	Dr.62903	Transcribed locus
CUST_10667_PI415676703	-0.491076	7.37669	-3.48038	0.0124926	0.0510111	-3.39536	BC154177	BC154177	Dr.78619	Bora, aurora kinase A activator	bora
CUST_10667_PI415676714	-0.213283	11.0252	-1.8408	0.113742	0.237972	-5.69881	CT669015	CT669015	Data Not Found
CUST_10668_PI415676703	-0.322393	8.93783	-3.13529	0.0193697	0.0688906	-3.86792	BC154184	BC154184	Dr.36769	Excision repair cross-complementing rodent repair deficiency, complementation group 8	ercc8
CUST_10668_PI415676714	0.832041	7.06009	6.40633	0.000602476	0.00737235	-0.0672726	CT669054	CT669054	Dr.136746	Transcribed locus
CUST_10669_PI415676703	0.686419	9.75881	3.24601	0.0167949	0.0624146	-3.71474	BC154190	BC154190	Dr.77924	Zgc:91844	zgc:91844
CUST_10669_PI415676714	1.04155	6.96736	9.86057	5.17322e-05	0.00220428	2.59997	CT675597	CT675597	Dr.117814	Transcribed locus
CUST_1067_PI415676703	-0.235676	11.0799	-1.7694	0.125712	0.25508	-5.79616	BC047805	BC047805	Dr.80609	Kinesin family member 23	kif23
CUST_1067_PI415676714	0.0417491	13.3914	0.516761	0.623262	0.746355	-7.10773	BG883021	BG883021	Dr.151251	Transcribed locus
CUST_1067_PI415677031	0.121762	6.16535	2.10674	0.078313	0.183831	-5.32789	Dr#S31915732	Dr#S31915732	Data Not Found
CUST_10670_PI415676703	0.682631	7.05722	5.15458	0.0019172	0.0147666	-1.34276	BC154193	BC154193	Dr.78605	Zgc:109753	zgc:109753
CUST_10670_PI415676714	-0.095962	6.91991	-1.54986	0.170646	0.315005	-6.08677	CT675627	CT675627	Dr.161952	Transcribed locus
CUST_10671_PI415676703	-0.694733	9.85376	-6.51965	0.000547222	0.00697021	0.0385216	BC154205	BC154205	Dr.83042	Eomesodermin homolog a	eomesa
CUST_10671_PI415676714	-0.106773	6.47997	-1.08521	0.318276	0.47883	-6.636	CT675634	CT675634	Dr.99532	Transcribed locus
CUST_10672_PI415676703	0.0149904	17.3293	0.21772	0.834648	0.89951	-7.23152	BC154209	BC154209	Dr.117994	Solute carrier family 25 alpha, member 5	slc25a5
CUST_10672_PI415676714	0.0397054	6.96862	0.515756	0.623923	0.746796	-7.1083	CT676434	CT676434	Dr.101650	Transcribed locus
CUST_10673_PI415676703	-0.657757	10.4602	-4.74433	0.00292312	0.0192213	-1.80732	BC154236	BC154236	Dr.77576	Phosphoglycolate phosphatase	pgp
CUST_10673_PI415676714	-0.0465471	6.24814	-0.492732	0.639192	0.758894	-7.12119	CT676440	CT676440	Dr.138543	Transcribed locus
CUST_10674_PI415676703	0.570467	10.1887	5.33724	0.00160039	0.0131866	-1.14366	BC154245	BC154245	Dr.114793	Zgc:174180	zgc:174180
CUST_10674_PI415676714	0.0780216	6.23865	1.18328	0.280142	0.439631	-6.52968	CT676446	CT676446	Dr.101653	Transcribed locus
CUST_10675_PI415676703	-0.20454	10.9618	-2.75211	0.0321539	0.0978705	-4.40723	BC154277	BC154277	Dr.82675	F-box and leucine-rich repeat protein 3a	fbxl3a
CUST_10675_PI415676714	-0.150724	6.36589	-1.49699	0.183546	0.33033	-6.15435	CT703351	CT703351	Dr.96995	Transcribed locus
CUST_10676_PI415676703	-0.443599	10.1076	-1.59131	0.16113	0.302536	-6.03306	BC154297	BC154297	Dr.79003	Caveolin 2	cav2
CUST_10676_PI415676714	0.191686	7.11993	3.29336	0.0158097	0.0598798	-3.64967	CT703361	CT703361	Dr.118676	Transcribed locus
CUST_10677_PI415676703	-0.535404	9.95017	-5.97061	0.000883171	0.00920142	-0.488375	BC154305	BC154305	Dr.1021	X-prolyl aminopeptidase (aminopeptidase P) 3, putative	xpnpep3
CUST_10677_PI415676714	-0.355319	7.08166	-2.96591	0.0241747	0.0803887	-4.10475	CT703369	CT703369	Dr.79433	Transcribed locus
CUST_10678_PI415676703	0.23501	8.10651	3.77338	0.00873129	0.040022	-3.00634	BC154340	BC154340	Dr.119618	Ring finger protein 217	rnf217
CUST_10678_PI415676714	0.0412643	6.27673	0.428421	0.682853	0.791847	-7.15428	CT703370	CT703370	Data Not Found
CUST_10679_PI415676703	-0.620632	9.57057	-8.07729	0.000164381	0.00365285	1.35445	BC154344	BC154344	Dr.115735	Cyclin B3	ccnb3
CUST_10679_PI415676714	0.059678	6.48585	0.948172	0.378574	0.537358	-6.77382	CT703372	CT703372	Data Not Found
CUST_1068_PI415676703	-0.396088	8.53628	-1.90311	0.104219	0.224096	-5.61296	BC047817	BC047817	Dr.132323	PWP2 periodic tryptophan protein homolog (yeast)	pwp2h
CUST_1068_PI415676714	-0.161957	7.09849	-1.65067	0.148377	0.28579	-5.95516	BG883201	BG883201	Dr.116505	Transcribed locus
CUST_1068_PI415677031	0.0966137	6.25598	0.571473	0.587815	0.718946	-7.0749	Dr#S31917140	Dr#S31917140	Data Not Found
CUST_10680_PI415676703	-0.490014	12.6108	-5.11676	0.00199134	0.0151151	-1.38457	BC154371	BC154371	Dr.76639	Threonyl-tRNA synthetase	tars
CUST_10680_PI415676714	-0.0851281	6.31669	-0.936558	0.384072	0.542818	-6.78487	CT703387	CT703387	Dr.76098	Zgc:158604	zgc:158604
CUST_10681_PI415676703	0.338251	9.55334	1.87261	0.108778	0.230782	-5.65508	BC153886	BC153886	Dr.119175	Si:ch211-244b2.2	si:ch211-244b2.2
CUST_10681_PI415676714	0.513441	9.46699	5.69939	0.00113257	0.0106401	-0.76249	CT703453	CT703453	Data Not Found
CUST_10682_PI415676703	0.373755	8.08718	2.7752	0.0311699	0.0958404	-4.37442	BC153993	BC153993	Dr.81143	Olfactomedin 3a	olfm3a
CUST_10682_PI415676714	-0.00663178	6.23175	-0.0734302	0.943779	0.96817	-7.2557	CT703489	CT703489	Dr.98653	Transcribed locus
CUST_10683_PI415676703	0.0347896	7.20641	0.304217	0.770931	0.856333	-7.20572	BC153994	BC153994	Dr.120791	Carbonic anhydrase V	ca5
CUST_10683_PI415676714	0.0792183	6.42519	0.927055	0.388615	0.546821	-6.79384	CT703549	CT703549	Dr.97109	Transcribed locus
CUST_10684_PI415676703	0.434171	7.37658	5.32418	0.00162096	0.0133001	-1.15774	BC153996	BC153996	Dr.118820	Potassium channel, subfamily K, member 13a	kcnk13a
CUST_10684_PI415676714	0.00213312	6.3198	0.0282908	0.97832	0.98724	-7.25835	CT663531	CT663531	Dr.162326	Transcribed locus
CUST_10685_PI415676703	-0.65175	8.19965	-3.80764	0.0083804	0.0389767	-2.96166	BC153997	BC153997	Dr.91613	ATP-binding cassette, sub-family G (WHITE), member 4b	abcg4b
CUST_10685_PI415676714	0.703038	8.74799	3.83154	0.0081448	0.0382839	-2.93058	CT663583	CT663583	Dr.127216	Transcribed locus, moderately similar to NP_001076542.1 uncharacterized protein LOC100034505 [Danio rerio]
CUST_10686_PI415676703	-0.206101	9.06198	-0.795762	0.455595	0.608709	-6.91045	BC154345	BC154345	Dr.74211	Kelch repeat and BTB (POZ) domain containing 8	kbtbd8
CUST_10686_PI415676714	0.0112319	7.94342	0.111663	0.914624	0.950211	-7.25161	CT663595	CT663595	Dr.94942	Transcribed locus
CUST_10687_PI415676703	0.0872356	10.4678	0.929784	0.387306	0.545737	-6.79127	BC154358	BC154358	Dr.77509	Zgc:112052	zgc:112052
CUST_10687_PI415676714	0.0119552	6.26238	0.197399	0.849838	0.90866	-7.23636	CT663620	CT663620	Data Not Found
CUST_10688_PI415676703	0.227055	9.14867	2.58788	0.0401825	0.114599	-4.64147	BC154370	BC154370	Dr.92511	Zgc:174719	zgc:174719
CUST_10688_PI415676714	0.184477	6.48108	2.20192	0.0685445	0.167394	-5.19294	CT663646	CT663646	Dr.76265	Transcribed locus, strongly similar to XP_003200807.1 PREDICTED: hypothetical protein LOC100536706 [Danio rerio]
CUST_10689_PI415676703	-0.07112	7.02195	-0.695234	0.51215	0.655988	-6.98988	BC154346	BC154346	Dr.120021	Zinc finger protein 91-like	LOC100007100
CUST_10689_PI415676714	0.184001	6.42318	2.17261	0.0714116	0.172478	-5.23457	CT663655	CT663655	Dr.162339	Transcribed locus
CUST_1069_PI415676703	-0.0787518	12.4646	-1.09069	0.316034	0.476768	-6.63022	BC047821	BC047821	Dr.5194	Ankyrin repeat domain 13C	ankrd13c
CUST_1069_PI415676714	-0.201931	6.72333	-2.76992	0.0313919	0.0963565	-4.38191	BG883236	BG883236	Dr.123504	Transcribed locus
CUST_1069_PI415677031	0.0306289	6.38385	0.360091	0.730747	0.827467	-7.18465	Dr#S31920734	Dr#S31920734	Data Not Found
CUST_10690_PI415676703	0.151725	7.88344	1.51956	0.177931	0.323773	-6.12563	BC154133	BC154133	Dr.72351	Uncharacterized LOC796180	LOC796180
CUST_10690_PI415676714	-0.165769	6.19133	-2.54916	0.0423688	0.119039	-4.69682	CT663727	CT663727	Dr.161925	Transcribed locus
CUST_10691_PI415676703	0.57632	9.73414	5.27578	0.00169985	0.0136746	-1.21013	BC154145	BC154145	Dr.135121	Stabilin 2	stab2
CUST_10691_PI415676714	0.00555776	8.32229	0.049717	0.961914	0.978574	-7.25738	CT663731	CT663731	Dr.136268	Transcribed locus
CUST_10692_PI415676703	0.0467357	7.2367	0.145629	0.888841	0.933218	-7.24658	BC154149	BC154149	Dr.8327	Smad4	LOC559111
CUST_10692_PI415676714	1.11389	13.0847	3.45642	0.0128715	0.0520037	-3.42769	CT604195	CT604195	Data Not Found
CUST_10693_PI415676703	-0.297418	9.99622	-4.01947	0.00652876	0.0329777	-2.68912	BC154154	BC154154	Dr.76118	Ras-related GTP binding C	rragc
CUST_10693_PI415676714	-0.00436587	6.86991	-0.0274967	0.978929	0.987508	-7.25838	CT604200	CT604200	Dr.153607	Transcribed locus
CUST_10694_PI415676703	-1.50799	7.39406	-7.27367	0.00029779	0.00495181	0.70614	BC154162	BC154162	Dr.151480	Solute carrier family 38, member 11	slc38a11
CUST_10694_PI415676714	-0.0813178	6.14068	-1.21351	0.269197	0.428293	-6.49573	CT604202	CT604202	Dr.102368	Transcribed locus
CUST_10695_PI415676703	0.129268	9.20582	1.11746	0.305285	0.465627	-6.60171	BC154169	BC154169	Dr.149440	Zgc:173705	zgc:173705
CUST_10695_PI415676714	0.187874	6.63654	1.47933	0.188053	0.335648	-6.17668	CT604204	CT604204	Dr.138803	Transcribed locus
CUST_10696_PI415676703	0.50474	9.46023	1.27838	0.246954	0.403811	-6.42113	BC154212	BC154212	Dr.123825	RAB guanine nucleotide exchange factor (GEF) 1	rabgef1
CUST_10696_PI415676714	-0.27686	6.83575	-1.48549	0.18647	0.333823	-6.16891	CT604205	CT604205	Data Not Found
CUST_10697_PI415676703	-0.143127	9.83831	-1.16572	0.286671	0.446608	-6.54915	BC154225	BC154225	Dr.85007	Eukaryotic translation initiation factor 2-alpha kinase 3	eif2ak3
CUST_10697_PI415676714	0.0442816	10.4919	0.376073	0.719416	0.819296	-7.178	CT604212	CT604212	Dr.81799	Transcribed locus
CUST_10698_PI415676703	-0.54546	8.11081	-6.23687	0.000697419	0.0080027	-0.228315	BC154194	BC154194	Dr.161789	R-spondin homolog (Xenopus laevis)	rspo1
CUST_10698_PI415676714	0.0167299	6.27499	0.19848	0.849029	0.908293	-7.23612	CT669124	CT669124	Dr.63781	Transcribed locus
CUST_10699_PI415676703	-0.501402	11.2874	-3.56577	0.0112389	0.0473904	-3.28076	BC154124	BC154124	Dr.123052	Erbb2 interacting protein	erbb2ip
CUST_10699_PI415676714	-0.0015346	6.87978	-0.0248592	0.980949	0.988843	-7.25846	CT669134	CT669134	Dr.96257	Transcribed locus
CUST_107_PI415676703	-0.116734	18.1279	-1.64098	0.150391	0.288465	-5.96795	AF068772	AF068772	Dr.35688	Heat shock protein 90, alpha (cytosolic), class B member 1	hsp90ab1
CUST_107_PI415676714	0.186264	6.26581	2.02415	0.0879311	0.199106	-5.44421	AI522582	AI522582	Dr.77161	Transcribed locus, strongly similar to XP_001342206.3 PREDICTED: hypothetical protein LOC100002421 [Danio rerio]
CUST_107_PI415677031	-0.27554	11.1669	-2.93706	0.0251148	0.0824462	-4.14537	Dr#S16546447	Dr#S16546447	Data Not Found
CUST_1070_PI415676703	0.369707	11.6365	5.34951	0.00158133	0.0130847	-1.13046	BC047831	BC047831	Dr.116532	Unc-50 homolog (C. elegans)	unc50
CUST_1070_PI415676714	0.0347152	6.28866	0.4615	0.660214	0.775117	-7.1378	BG883297	BG883297	Dr.123506	Transcribed locus
CUST_1070_PI415677031	0.196535	8.34196	2.74807	0.0323296	0.0982442	-4.41299	Dr#S31920751	Dr#S31920751	Data Not Found
CUST_10700_PI415676703	0.516996	10.3459	4.66578	0.00317734	0.0203587	-1.89907	BC153915	BC153915	Dr.98360	Zgc:171429	zgc:171429
CUST_10700_PI415676714	-0.560661	8.10993	-3.5089	0.0120576	0.0498147	-3.35697	CT669139	CT669139	Dr.96258	Transcribed locus
CUST_10701_PI415676703	-1.12492	10.1917	-2.04725	0.085127	0.194558	-5.41177	BC153955	BC153955	Dr.52137	Zgc:171534	zgc:171534
CUST_10701_PI415676714	0.273028	6.46785	4.24552	0.00503949	0.0275993	-2.40566	CT669186	CT669186	Dr.127722	Transcribed locus
CUST_10702_PI415676703	0.148267	8.53751	1.95	0.0975796	0.213844	-5.54788	BC153957	BC153957	Dr.155223	Zgc:171538	zgc:171538
CUST_10702_PI415676714	0.0372896	6.2945	0.490084	0.64096	0.759953	-7.12264	CT669201	CT669201	Data Not Found
CUST_10703_PI415676703	-0.230786	10.264	-3.88804	0.00761656	0.0366263	-2.85744	BC154272	BC154272	Dr.135001	Peroxisomal biogenesis factor 7	pex7
CUST_10703_PI415676714	-0.104055	6.62605	-1.65644	0.14719	0.284233	-5.94752	CT669226	CT669226	Dr.127818	Transcribed locus
CUST_10704_PI415676703	-0.349232	7.27575	-3.20681	0.0176613	0.0647078	-3.76882	BC153912	BC153912	Dr.83913	Si:dkey-16n15.3	si:dkey-16n15.3
CUST_10704_PI415676714	0.4562	6.47605	1.49538	0.183952	0.3308	-6.15639	CT669228	CT669228	Dr.84309	Transcribed locus
CUST_10705_PI415676703	-0.133209	6.25244	-1.74186	0.13065	0.261827	-5.83338	BC153914	BC153914	Dr.105866	Zgc:171426	zgc:171426
CUST_10705_PI415676714	-0.11602	6.39386	-0.860528	0.421573	0.577785	-6.85467	CT669263	CT669263	Data Not Found
CUST_10706_PI415676703	-0.183514	6.77185	-2.51711	0.0442736	0.122839	-4.74268	BC153918	BC153918	Dr.106859	Zgc:171432	zgc:171432
CUST_10706_PI415676714	0.234835	6.40826	2.83632	0.0287172	0.0905824	-4.2877	CT669272	CT669272	Dr.96471	Transcribed locus
CUST_10707_PI415676703	0.254029	7.39347	1.4486	0.196143	0.345718	-6.21525	BC153925	BC153925	Dr.87560	Zgc:171453	zgc:171453
CUST_10707_PI415676714	0.098459	6.22574	1.19188	0.276992	0.436438	-6.52008	CT612520	CT612520	Dr.100568	Transcribed locus, moderately similar to XP_003454888.1 PREDICTED: protein jagged-1b-like [Oreochromis niloticus]
CUST_10708_PI415676703	-0.146977	8.93745	-2.09267	0.0798729	0.186332	-5.34777	BC153929	BC153929	Dr.21241	Zgc:171459	zgc:171459
CUST_10708_PI415676714	0.00682332	6.31748	0.0423273	0.96757	0.981714	-7.25778	CT612526	CT612526	Dr.138119	Transcribed locus
CUST_10709_PI415676703	0.331024	6.84727	3.31612	0.0153587	0.0585712	-3.61848	BC153931	BC153931	Dr.87066	Zgc:171470	zgc:171470
CUST_10709_PI415676714	0.474065	11.3135	5.70052	0.00113137	0.0106334	-0.761323	CT612545	CT612545	Dr.138295	Transcribed locus
CUST_1071_PI415676703	-0.410674	11.4429	-0.986954	0.360659	0.520804	-6.73617	BC047852	BC047852	Dr.79907	Nucleobindin 2b	nucb2b
CUST_1071_PI415676714	0.0693382	7.04206	0.986564	0.360836	0.520926	-6.73655	BG883314	BG883314	Dr.85684	Transcribed locus
CUST_1071_PI415677031	0.484986	11.6721	3.6377	0.0102899	0.0447338	-3.185	Dr#S31920789	Dr#S31920789	Data Not Found
CUST_10710_PI415676703	1.16631	9.01324	7.85109	0.0001933	0.00394973	1.17808	BC153935	BC153935	Dr.91499	Si:dkey-197d18.2	si:dkey-197d18.2
CUST_10710_PI415676714	-0.121041	6.17805	-1.60941	0.157135	0.297522	-6.00942	CT612562	CT612562	Dr.100571	Transcribed locus
CUST_10711_PI415676703	-0.202017	8.5823	-0.729682	0.492263	0.639651	-6.96367	BC153938	BC153938	Dr.86341	Solute carrier family 2 (facilitated glucose transporter), member 10	slc2a10
CUST_10711_PI415676714	0.0912443	8.43705	0.910522	0.396618	0.554369	-6.80928	CT612570	CT612570	Dr.128994	Transcribed locus
CUST_10712_PI415676703	0.754428	7.5135	2.63024	0.0379263	0.109841	-4.58094	BC153939	BC153939	Dr.118656	Dynein, axonemal, light intermediate chain 1	dnali1
CUST_10712_PI415676714	0.424017	9.11229	3.75146	0.00896442	0.0408152	-3.03504	CT612578	CT612578	Dr.133906	Transcribed locus
CUST_10713_PI415676703	0.339969	8.12625	4.52641	0.00369198	0.022439	-2.06413	BC153942	BC153942	Dr.89561	Zgc:171500	zgc:171500
CUST_10713_PI415676714	0.831802	11.8108	3.78913	0.00856802	0.0394893	-2.98578	CT612590	CT612590	Dr.128995	Transcribed locus
CUST_10714_PI415676703	-0.659053	8.21099	-8.18483	0.000152396	0.00351607	1.43672	BC153950	BC153950	Dr.81524	Ewing tumor-associated antigen 1	etaa1
CUST_10714_PI415676714	-0.191465	6.32769	-3.28091	0.0160625	0.0605285	-3.66675	CT612617	CT612617	Dr.97378	Transcribed locus
CUST_10715_PI415676703	0.340147	7.42231	4.53698	0.00364984	0.0222912	-2.05151	BC153954	BC153954	Dr.85937	Mannosyl (alpha-1,6-)-glycoprotein beta-1,6-N-acetyl-glucosaminyltransferase, isozyme B-like	LOC100332615
CUST_10715_PI415676714	0.990349	10.4224	8.96847	8.99515e-05	0.00274186	2.0071	CT612623	CT612623	Dr.138140	Transcribed locus
CUST_10716_PI415676703	-0.401832	7.13251	-2.28287	0.0612232	0.154373	-5.07762	BC153965	BC153965	Dr.161636	Si:dkey-1h24.2	si:dkey-1h24.2
CUST_10716_PI415676714	0.166323	6.37991	2.31538	0.0585153	0.149521	-5.03121	CT612641	CT612641	Dr.129009	Transcribed locus, strongly similar to NP_001070231.1 protein midA homolog, mitochondrial precursor [Danio rerio]
CUST_10717_PI415676703	-0.140556	10.2427	-0.861488	0.421083	0.577429	-6.85382	BC153967	BC153967	Dr.29913	Zgc:171566	zgc:171566
CUST_10717_PI415676714	0.04275	6.17373	0.509662	0.627945	0.749953	-7.11176	CT612643	CT612643	Dr.100615	Transcribed locus
CUST_10718_PI415676703	0.0453368	7.35462	0.336811	0.747386	0.839186	-7.19384	BC153968	BC153968	Dr.92148	Rapunzel 3	rpz3
CUST_10718_PI415676714	0.384347	9.74029	6.44154	0.000584656	0.00725584	-0.034246	CT612663	CT612663	Dr.138142	Transcribed locus
CUST_10719_PI415676703	-0.0744825	7.22833	-0.642663	0.543499	0.682949	-7.02777	BC153971	BC153971	Dr.43322	Zgc:171570	zgc:171570
CUST_10719_PI415676714	0.12349	7.02521	0.868595	0.417469	0.57395	-6.84748	CT612671	CT612671	Dr.128402	Transcribed locus
CUST_1072_PI415676703	-0.354704	7.17863	-5.85159	0.000984	0.00977837	-0.607499	BC048135	BC048135	Dr.88635	Transmembrane protease, serine 4b	tmprss4b
CUST_1072_PI415676714	0.0770437	6.18884	1.13964	0.296608	0.456749	-6.57773	BG883411	BG883411	Dr.133662	Transcribed locus
CUST_1072_PI415677031	0.367254	7.82439	2.78863	0.0306125	0.0946144	-4.35535	Dr#S31920790	Dr#S31920790	Data Not Found
CUST_10720_PI415676703	0.669907	10.0091	4.44977	0.00401451	0.0236842	-2.15614	BC153976	BC153976	Dr.27189	ATP-binding cassette, sub-family A (ABC1), member 1B	abca1b
CUST_10720_PI415676714	0.217957	10.5565	2.57669	0.0408019	0.115881	-4.65746	CT612680	CT612680	Data Not Found
CUST_10721_PI415676703	0.182904	6.77844	0.856593	0.423585	0.579702	-6.85816	BC153979	BC153979	Dr.98747	Zgc:171586	zgc:171586
CUST_10721_PI415676714	2.33018	10.727	4.54187	0.00363052	0.0222228	-2.04568	CT612692	CT612692	Dr.94123	Transcribed locus, strongly similar to XP_003201715.1 PREDICTED: hypothetical protein LOC100535592 [Danio rerio]
CUST_10722_PI415676703	-0.0325558	7.05536	-0.174663	0.866918	0.919979	-7.24122	BC153980	BC153980	Dr.100196	Mannosidase, alpha, class 2A, member 1	man2a1
CUST_10722_PI415676714	-0.690642	7.904	-4.20538	0.00527361	0.0284231	-2.45543	CT612708	CT612708	Data Not Found
CUST_10723_PI415676703	-0.106507	6.53301	-1.62032	0.154772	0.29429	-5.99513	BC153982	BC153982	Dr.116140	Lipoma HMGIC fusion partner-like 5b	lhfpl5b
CUST_10723_PI415676714	-0.13558	6.72444	-1.06885	0.325038	0.48589	-6.65314	CT612717	CT612717	Dr.95946	Transcribed locus
CUST_10724_PI415676703	-0.626013	7.41273	-5.59568	0.00124842	0.0113031	-0.869847	BC153983	BC153983	Dr.117694	Zgc:171591	zgc:171591
CUST_10724_PI415676714	0.176088	12.5696	2.54492	0.0426158	0.119539	-4.70289	CT617331	CT617331	Dr.138708	Transcribed locus
CUST_10725_PI415676703	-0.395319	6.96228	-1.20535	0.272117	0.431521	-6.50495	BC153984	BC153984	Dr.110830	Zgc:171592	zgc:171592
CUST_10725_PI415676714	-0.0504008	7.30922	-0.363753	0.728145	0.825726	-7.18315	CT617371	CT617371	Dr.102090	Transcribed locus
CUST_10726_PI415676703	0.144539	6.27627	2.38806	0.0529002	0.139216	-4.92732	BC154003	BC154003	Dr.142116	Si:dkey-100j22.3	si:dkey-100j22.3
CUST_10726_PI415676714	0.197542	6.28542	1.67367	0.1437	0.279535	-5.92467	CT617381	CT617381	Dr.102091	Transcribed locus
CUST_10727_PI415676703	-0.539935	9.88243	-5.83702	0.000997225	0.00985927	-0.622212	BC154005	BC154005	Dr.82355	GC-rich sequence DNA-binding factor 2	gcfc2
CUST_10727_PI415676714	0.210444	9.24208	0.970686	0.368091	0.527651	-6.7521	CT617386	CT617386	Data Not Found
CUST_10728_PI415676703	-0.0613947	6.34178	-0.790016	0.458706	0.611549	-6.91523	BC154016	BC154016	Dr.117304	Solute carrier family 35, member F3a	slc35f3a
CUST_10728_PI415676714	0.0987103	6.26674	1.21678	0.268036	0.427093	-6.49202	CT617400	CT617400	Dr.153665	Transcribed locus
CUST_10729_PI415676703	-0.135759	6.2436	-1.40834	0.207222	0.3586	-6.26516	BC154017	BC154017	Dr.114436	Progestin and adipoQ receptor 10	mmd2
CUST_10729_PI415676714	-0.149742	6.24704	-2.20251	0.0684882	0.167296	-5.1921	CT618604	CT618604	Dr.102481	Transcribed locus
CUST_1073_PI415676703	-0.0286686	8.18524	-0.366936	0.725885	0.823998	-7.18183	BC047820	BC047820	Dr.82961	Pleckstrin homology domain containing, family F (with FYVE domain) member 2	plekhf2
CUST_1073_PI415676714	0.0827275	8.93209	0.941634	0.381661	0.540769	-6.78005	BG883434	BG883434	Dr.81583	Transcribed locus
CUST_1073_PI415677031	0.341289	7.67767	5.2465	0.00174969	0.0139496	-1.24198	Dr#S31946068	Dr#S31946068	Data Not Found
CUST_10730_PI415676703	-0.175214	6.86829	-2.50754	0.0448595	0.123946	-4.75637	BC154019	BC154019	Dr.89956	CDNA clone IMAGE:7231665
CUST_10730_PI415676714	-0.616071	6.95	-2.91589	0.0258291	0.0840327	-4.1752	CT618612	CT618612	Dr.102482	Transcribed locus
CUST_10731_PI415676703	-1.96413	8.75665	-11.8466	1.74743e-05	0.00146462	3.74134	BC154023	BC154023	Dr.4241	Prostaglandin D2 synthase a	ptgdsa
CUST_10731_PI415676714	0.10795	6.14765	1.4978	0.183341	0.330077	-6.15332	CT628808	CT628808	Data Not Found
CUST_10732_PI415676703	-0.398571	9.22321	-3.06299	0.021281	0.0735518	-3.96867	BC154029	BC154029	Dr.116557	Acetylserotonin O-methyltransferase	asmt
CUST_10732_PI415676714	-0.0870047	8.17979	-0.304939	0.770407	0.855959	-7.20547	CT628855	CT628855	Data Not Found
CUST_10733_PI415676703	0.184265	6.23023	2.82901	0.0289993	0.0912411	-4.29806	BC154031	BC154031	Dr.4562	CDNA clone IMAGE:7293626
CUST_10733_PI415676714	-0.174803	6.16803	-1.77014	0.125581	0.254865	-5.79516	CT628866	CT628866	Dr.101494	Transcribed locus
CUST_10734_PI415676703	1.25601	8.38981	11.304	2.30956e-05	0.0015817	3.45124	BC154037	BC154037	Dr.76160	Si:ch211-66i15.4	si:ch211-66i15.4
CUST_10734_PI415676714	0.292938	6.62173	1.97775	0.0938509	0.208155	-5.50919	CT629797	CT629797	Dr.101815	Transcribed locus
CUST_10735_PI415676703	-0.0918357	6.555	-0.458771	0.662067	0.776421	-7.1392	BC154146	BC154146	Dr.132802	Zgc:109934	zgc:109934
CUST_10735_PI415676714	0.37055	7.3219	2.81811	0.0294255	0.0921168	-4.31351	CT629801	CT629801	Dr.129428	Transcribed locus
CUST_10736_PI415676703	0.0286909	10.3283	0.34872	0.738856	0.833594	-7.18921	BC154217	BC154217	Dr.80564	RNA binding motif protein 38	rbm38
CUST_10736_PI415676714	0.321972	8.37108	2.2067	0.068088	0.166615	-5.18614	CT629809	CT629809	Data Not Found
CUST_10737_PI415676703	-0.389535	8.67701	-5.54529	0.00130951	0.0116168	-0.922516	BC154218	BC154218	Dr.126952	Zgc:173994	zgc:173994
CUST_10737_PI415676714	-0.33055	6.45101	-2.35752	0.0551885	0.14332	-4.971	CT629818	CT629818	Dr.71215	Transcribed locus
CUST_10738_PI415676703	-0.00925832	14.7755	-0.129388	0.901153	0.940976	-7.24915	BC154269	BC154269	Dr.42924	H3 histone, family 3B.1	h3f3b.1
CUST_10738_PI415676714	0.0680199	6.45643	0.944127	0.380482	0.539451	-6.77768	CT640471	CT640471	Dr.128418	Transcribed locus
CUST_10739_PI415676703	-0.582432	10.2968	-6.60982	0.000507368	0.00666291	0.121647	BC154279	BC154279	Dr.78138	Enoyl CoA hydratase 1, peroxisomal	ech1
CUST_10739_PI415676714	0.0800477	6.88821	1.00752	0.351435	0.511662	-6.71577	CT640475	CT640475	Dr.128419	Transcribed locus
CUST_1074_PI415676703	-0.657898	9.55274	-2.64574	0.0371348	0.10822	-4.55882	BC047834	BC047834	Dr.77634	DEAD (Asp-Glu-Ala-Asp) box polypeptide 49	ddx49
CUST_1074_PI415676714	-0.155379	6.19846	-1.89896	0.104829	0.224924	-5.61871	BG883515	BG883515	Dr.28784	Transcribed locus
CUST_1074_PI415677031	0.876583	10.6046	6.85223	0.000415673	0.00596591	0.340583	Dr#S31931169	Dr#S31931169	Data Not Found
CUST_10740_PI415676703	-0.196989	11.0947	-1.98587	0.0927868	0.206561	-5.49784	BC154291	BC154291	Dr.78678	Zgc:92313	zgc:92313
CUST_10740_PI415676714	-0.0903474	6.19941	-1.22822	0.26401	0.422479	-6.47902	CT640498	CT640498	Dr.88883	Transcribed locus
CUST_10741_PI415676703	-0.177929	9.7453	-1.58986	0.161454	0.302914	-6.03495	BC154306	BC154306	Dr.118019	Aspartylglucosaminidase	aga
CUST_10741_PI415676714	-0.139536	6.44376	-0.795361	0.455812	0.608952	-6.91078	CT640522	CT640522	Dr.98855	Transcribed locus
CUST_10742_PI415676703	0.396174	15.0135	1.63262	0.152149	0.290747	-5.97896	BC154312	BC154312	Dr.8472	Troponin C type 2 (fast)	tnnc2
CUST_10742_PI415676714	-0.286779	6.58482	-3.93157	0.00723538	0.0353645	-2.8014	CT640530	CT640530	Dr.128420	Transcribed locus, strongly similar to NP_955978.1 protein phosphatase 6, regulatory subunit 3 [Danio rerio]
CUST_10743_PI415676703	-2.34223	13.8548	-12.2147	1.45577e-05	0.00137832	3.92993	BC154326	BC154326	Dr.77543	Pyruvate kinase, liver and RBC	pklr
CUST_10743_PI415676714	0.484075	8.17984	5.89752	0.000943619	0.00955031	-0.561321	CT640582	CT640582	Dr.137355	Transcribed locus
CUST_10744_PI415676703	-1.01464	11.245	-3.09483	0.0204152	0.0714233	-3.92424	BC154337	BC154337	Dr.24228	Wdr45 like	wdr45l
CUST_10744_PI415676714	0.119936	6.72806	0.97069	0.36809	0.527651	-6.75209	CT641016	CT641016	Dr.96220	Transcribed locus
CUST_10745_PI415676703	0.454132	8.69728	2.24683	0.0643784	0.160064	-5.12902	BC153922	BC153922	Dr.75618	Ash2 (absent, small, or homeotic)-like (Drosophila)	ash2l
CUST_10745_PI415676714	0.773609	9.88916	9.82584	5.28138e-05	0.00221437	2.57791	CT641025	CT641025	Dr.137425	Transcribed locus
CUST_10746_PI415676703	-0.366676	9.88194	-1.90025	0.104639	0.224698	-5.61692	BC153932	BC153932	Dr.97796	Pseudouridylate synthase 10	pus10
CUST_10746_PI415676714	-0.112791	6.43496	-1.23381	0.262057	0.420495	-6.47263	CT641029	CT641029	Dr.141327	Transcribed locus
CUST_10747_PI415676703	-1.13233	7.41161	-14.3728	5.48101e-06	0.00100278	4.91767	BC153969	BC153969	Dr.135106	Potassium channel, subfamily K, member 15	kcnk15
CUST_10747_PI415676714	-0.0847557	6.36103	-1.02691	0.342906	0.503713	-6.69624	CT647083	CT647083	Dr.138722	Transcribed locus
CUST_10748_PI415676703	-0.331954	9.48278	-1.46552	0.191651	0.340105	-6.19407	BC153981	BC153981	Dr.35147	Family with sequence similarity 176, member Ba	fam176ba
CUST_10748_PI415676714	0.206265	6.35955	1.72954	0.132919	0.264902	-5.84996	CT647229	CT647229	Data Not Found
CUST_10749_PI415676703	0.580986	11.1898	5.06907	0.00208948	0.0155344	-1.43758	BC154264	BC154264	Dr.84180	Zgc:113407	zgc:113407
CUST_10749_PI415676714	0.209972	6.85796	2.49707	0.04551	0.125272	-4.77135	CT604221	CT604221	Dr.138804	Transcribed locus
CUST_1075_PI415676703	0.0765509	10.9498	0.496604	0.63661	0.75705	-7.11906	BC047839	BC047839	Dr.15152	Splicing factor, suppressor of white-apricot homolog (Drosophila)	sfswap
CUST_1075_PI415676714	0.0255599	6.2952	0.296239	0.776736	0.860293	-7.20845	BG883661	BG883661	Dr.123511	Transcribed locus
CUST_1075_PI415677031	0.948451	11.4198	9.429	6.72153e-05	0.00244364	2.32016	Dr#S31899356	Dr#S31899356	Data Not Found
CUST_10750_PI415676703	-0.108951	6.36382	-1.52538	0.176509	0.32201	-6.11819	BC153892	BC153892	Dr.126026	Trace amine-associated receptor 10c	taar10c
CUST_10750_PI415676714	0.0461517	6.22879	0.796518	0.455187	0.608421	-6.90982	CT604273	CT604273	Dr.102376	Transcribed locus
CUST_10751_PI415676703	0.27922	10.6842	3.55584	0.0113774	0.0478025	-3.29404	BC153926	BC153926	Dr.88119	Organic solute carrier partner 1a	oscp1a
CUST_10751_PI415676714	0.156492	8.97585	1.5407	0.172817	0.317623	-6.09855	CT604359	CT604359	Dr.102382	Transcribed locus
CUST_10752_PI415676703	0.462074	10.4772	3.1109	0.019993	0.0703848	-3.90185	BC153953	BC153953	Dr.107185	Zgc:171531	zgc:171531
CUST_10752_PI415676714	0.721126	8.68712	6.87721	0.000407351	0.00589798	0.362775	CT604371	CT604371	Dr.102383	Transcribed locus
CUST_10753_PI415676703	0.209111	6.93151	2.39549	0.0523591	0.138075	-4.9167	BC153960	BC153960	Dr.120155	Si:ch211-197g15.13	si:ch211-197g15.13
CUST_10753_PI415676714	-0.029623	6.85001	-0.34081	0.744517	0.837222	-7.19231	CT604377	CT604377	Dr.153609	Transcribed locus
CUST_10754_PI415676703	0.0248145	6.40315	0.363828	0.728091	0.825711	-7.18312	BC153988	BC153988	Dr.114636	Si:dkey-108d22.2	si:dkey-108d22.2
CUST_10754_PI415676714	0.0396845	6.28474	0.56156	0.59415	0.723427	-7.08107	CT604389	CT604389	Dr.129572	Transcribed locus
CUST_10755_PI415676703	0.0963522	6.70028	0.496036	0.636989	0.75732	-7.11937	BC153989	BC153989	Data Not Found
CUST_10755_PI415676714	0.0536582	6.35197	0.839729	0.432291	0.587798	-6.87296	CT604397	CT604397	Dr.138815	Transcribed locus
CUST_10756_PI415676703	-0.109058	7.14186	-0.680571	0.520774	0.663394	-7.00071	BC154004	BC154004	Dr.38112	Zgc:171818	zgc:171818
CUST_10756_PI415676714	0.224996	7.18812	3.05324	0.0215539	0.0741705	-3.98229	CT612731	CT612731	Dr.116858	Transcribed locus, moderately similar to XP_003199645.1 PREDICTED: hypothetical protein LOC570110 [Danio rerio]
CUST_10757_PI415676703	-0.562238	8.484	-6.1601	0.00074596	0.00830727	-0.302396	BC154006	BC154006	Dr.106470	OTU domain containing 4	otud4
CUST_10757_PI415676714	-0.0325132	6.77069	-0.180664	0.862402	0.917058	-7.24	CT612735	CT612735	Dr.138144	Transcribed locus
CUST_10758_PI415676703	0.04418	6.44114	0.711132	0.502907	0.648292	-6.97792	BC154010	BC154010	Dr.118818	CDNA clone IMAGE:7087016
CUST_10758_PI415676714	-0.172894	6.29752	-1.338	0.227954	0.382447	-6.35061	CT612770	CT612770	Dr.100623	Transcribed locus
CUST_10759_PI415676703	0.699283	6.667	1.42258	0.20324	0.353751	-6.24759	BC154012	BC154012	Dr.132018	Uncharacterized LOC100148497	LOC100148497
CUST_10759_PI415676714	-0.0238365	6.36368	-0.334946	0.748726	0.839962	-7.19456	CT612819	CT612819	Dr.142504	Transcribed locus
CUST_1076_PI415676703	0.21624	11.832	3.10969	0.0200243	0.0704469	-3.90353	BC047841	BC047841	Data Not Found
CUST_1076_PI415676714	0.0833903	6.46912	0.992171	0.358301	0.518523	-6.73102	BG883662	BG883662	Dr.123512	Transcribed locus
CUST_1076_PI415677031	-0.0994371	9.68848	-1.17132	0.284578	0.444521	-6.54297	Dr#S31899424	Dr#S31899424	Data Not Found
CUST_10760_PI415676703	0.59314	7.04416	6.86171	0.00041249	0.00594647	0.349018	BC154014	BC154014	Dr.119435	Methylmalonic aciduria (cobalamin deficiency) cblC type, with homocystinuria	mmachc
CUST_10760_PI415676714	0.0125663	6.409	0.180945	0.86219	0.916928	-7.23994	CT612820	CT612820	Dr.138148	Transcribed locus
CUST_10761_PI415676703	0.180887	11.0924	1.9967	0.0913864	0.204396	-5.48269	BC154036	BC154036	Dr.148771	Si:ch211-57h10.1	si:ch211-57h10.1
CUST_10761_PI415676714	-0.0693342	6.41294	-0.833105	0.435745	0.591126	-6.87871	CT612834	CT612834	Dr.100657	Transcribed locus
CUST_10762_PI415676703	0.141488	6.33189	1.91679	0.102237	0.221049	-5.59402	BC154039	BC154039	Dr.117001	Olfactory receptor C family, g6	olfcg6
CUST_10762_PI415676714	0.350094	12.0411	1.87463	0.10847	0.23032	-5.6523	CT612864	CT612864	Data Not Found
CUST_10763_PI415676703	0.103005	8.94676	1.17702	0.282455	0.442164	-6.53664	BC154045	BC154045	Dr.113457	Regulator of G-protein signaling 11	rgs11
CUST_10763_PI415676714	1.14028	8.65159	9.89374	5.07234e-05	0.00220099	2.62096	CT612929	CT612929	Data Not Found
CUST_10764_PI415676703	-0.488782	9.07011	-4.1261	0.00577264	0.0303368	-2.55446	BC154174	BC154174	Dr.79331	Ubiquitin-conjugating enzyme E2Kb (UBC1 homolog, yeast)	ube2kb
CUST_10764_PI415676714	0.105906	10.5421	1.4563	0.194085	0.343017	-6.20562	CT612943	CT612943	Dr.220	Transcribed locus, moderately similar to NP_036434.1 latrophilin-2 precursor [Homo sapiens]
CUST_10765_PI415676703	-0.538268	7.96883	-3.98683	0.00678183	0.0338521	-2.73069	BC154189	BC154189	Dr.78101	Calcium/calmodulin-dependent protein kinase (CaM kinase) II delta 1	camk2d1
CUST_10765_PI415676714	0.171829	8.16424	1.28607	0.244429	0.401128	-6.41214	CT656569	CT656569	Dr.127713	Transcribed locus
CUST_10766_PI415676703	0.143653	10.8627	0.832206	0.436216	0.591552	-6.87949	BC154204	BC154204	Dr.151490	Zgc:85946	zgc:85946
CUST_10766_PI415676714	-0.000874235	6.66336	-0.00547894	0.995801	0.997549	-7.25879	CT701272	CT701272	Dr.135937	Transcribed locus
CUST_10767_PI415676703	0.0430723	7.02664	0.403945	0.69984	0.805341	-7.16573	BC154211	BC154211	Dr.83222	Zgc:77799	zgc:77799
CUST_10767_PI415676714	0.159895	7.52351	1.99407	0.0917245	0.205052	-5.48637	CT701295	CT701295	Dr.97864	Transcribed locus
CUST_10768_PI415676703	-0.664878	9.78726	-7.4123	0.000267766	0.0046682	0.822398	BC154226	BC154226	Dr.81246	Solute carrier family 48 (heme transporter), member 1b	slc48a1b
CUST_10768_PI415676714	0.145526	6.20134	1.8081	0.119078	0.245745	-5.74354	CT701319	CT701319	Dr.95007	Transcribed locus
CUST_10769_PI415676703	-0.327134	8.598	-3.19909	0.0178375	0.0651462	-3.77949	BC154240	BC154240	Dr.142512	Zgc:174153	zgc:174153
CUST_10769_PI415676714	-0.508528	6.65786	-3.66067	0.0100058	0.0439744	-3.15457	CT701327	CT701327	Dr.19189	Transcribed locus
CUST_1077_PI415676703	0.895635	13.7501	7.07115	0.00034885	0.00540928	0.532805	BC047854	BC047854	Dr.13039	Solute carrier family 43, member 2a	slc43a2a
CUST_1077_PI415676714	-0.0687597	6.17712	-0.974905	0.366152	0.525744	-6.74799	BG883677	BG883677	Dr.123513	Transcribed locus
CUST_1077_PI415677031	0.338303	9.0684	1.68511	0.141425	0.276517	-5.90944	Dr#S31899823	Dr#S31899823	Data Not Found
CUST_10770_PI415676703	-0.716415	12.1294	-6.718	0.000463856	0.00634287	0.220159	BC154254	BC154254	Dr.74231	3-oxoacid CoA transferase 1b	oxct1b
CUST_10770_PI415676714	0.117925	6.198	1.18432	0.27976	0.439209	-6.52852	CT701332	CT701332	Dr.95009	Transcribed locus
CUST_10771_PI415676703	0.495676	9.41083	2.06341	0.0832183	0.191516	-5.38902	BC154258	BC154258	Dr.159307	Zgc:174234	zgc:174234
CUST_10771_PI415676714	0.658943	8.55832	7.07593	0.000347535	0.00539704	0.536945	CT694065	CT694065	Dr.97208	Transcribed locus
CUST_10772_PI415676703	-0.507796	9.13808	-3.66087	0.0100033	0.0439714	-3.1543	BC154259	BC154259	Dr.77410	Peripheral myelin protein 22b	pmp22b
CUST_10772_PI415676714	-0.0733097	6.13678	-0.921592	0.391245	0.54946	-6.79897	CT694133	CT694133	Dr.97212	Transcribed locus
CUST_10773_PI415676703	0.40861	11.7057	2.09782	0.0792985	0.185466	-5.3405	BC154284	BC154284	Dr.78129	Zgc:91999	zgc:91999
CUST_10773_PI415676714	0.0345012	6.5296	0.481285	0.646856	0.764451	-7.12739	CT694150	CT694150	Dr.97380	Transcribed locus
CUST_10774_PI415676703	-0.596345	11.7716	-7.45659	0.000258915	0.00456417	0.859144	BC154307	BC154307	Dr.76292	Tyrosine 3-monooxygenase/tryptophan 5-monooxygenase activation protein, theta polypeptide a	ywhaqa
CUST_10774_PI415676714	0.051238	6.28545	0.539939	0.608102	0.734366	-7.09418	CT694200	CT694200	Dr.137255	Transcribed locus
CUST_10775_PI415676703	-0.2099	12.7403	-3.28835	0.015911	0.0601096	-3.65655	BC154321	BC154321	Dr.82368	Exocyst complex component 2	exoc2
CUST_10775_PI415676714	0.20385	7.13691	3.03389	0.0221069	0.0754983	-4.00936	CT694202	CT694202	Dr.137256	Transcribed locus
CUST_10776_PI415676703	-1.01865	7.32905	-6.90931	0.000396935	0.00581332	0.391198	BC154329	BC154329	Dr.116904	Zgc:64002	zgc:64002
CUST_10776_PI415676714	0.0733369	6.30883	0.863594	0.42001	0.576325	-6.85195	CT694213	CT694213	Dr.78535	Transcribed locus
CUST_10777_PI415676703	-0.0893853	7.49624	-0.569031	0.589371	0.719994	-7.07643	BC154359	BC154359	Dr.109813	Zgc:174680	zgc:174680
CUST_10777_PI415676714	0.492369	11.3149	3.19082	0.0180285	0.0656164	-3.79093	CT686178	CT686178	Dr.77688	Procollagen-lysine, 2-oxoglutarate 5-dioxygenase 2	plod2
CUST_10778_PI415676703	0.0525548	6.27164	0.826446	0.439239	0.594433	-6.88446	BC154367	BC154367	Dr.159352	Zgc:174712	zgc:174712
CUST_10778_PI415676714	0.593298	12.7132	7.70995	0.000214299	0.00415304	1.06566	CT686187	CT686187	Dr.13585	Carbonic anhydrase Xa	ca10a
CUST_10779_PI415676703	-0.470614	7.29707	-2.94663	0.0247987	0.081736	-4.13189	BC154368	BC154368	Dr.119089	Topoisomerase (DNA) II alpha	top2a
CUST_10779_PI415676714	-0.0235421	6.35356	-0.292358	0.779566	0.862242	-7.20975	CT686201	CT686201	Dr.99968	Transcribed locus
CUST_1078_PI415676703	-0.99173	10.7453	-6.86171	0.000412493	0.00594647	0.34901	BC047856	BC047856	Dr.160075	Primase polypeptide 1	prim1
CUST_1078_PI415676714	-1.24669	7.86594	-6.72679	0.000460511	0.00632026	0.228109	BG883737	BG883737	Dr.123515	Transcribed locus
CUST_1078_PI415677031	1.11808	8.84372	2.80038	0.0301332	0.0935906	-4.33866	Dr#S31899872	Dr#S31899872	Data Not Found
CUST_10780_PI415676703	-0.202325	6.93345	-1.72811	0.133184	0.265271	-5.85188	BC153937	BC153937	Dr.114687	Si:dkey-257i7.3	si:dkey-257i7.3
CUST_10780_PI415676714	-0.0414088	6.31865	-0.325456	0.755557	0.844994	-7.19811	CT686229	CT686229	Dr.137877	Transcribed locus
CUST_10781_PI415676703	0.377173	10.7413	3.35899	0.0145471	0.0564557	-3.55992	BC153964	BC153964	Dr.134691	Protein shisa-9B	shisa9b
CUST_10781_PI415676714	0.365583	9.13858	2.02068	0.0883611	0.199867	-5.44909	CT686299	CT686299	Data Not Found
CUST_10782_PI415676703	-0.701658	12.5201	-6.70384	0.000469302	0.0063814	0.20734	BC153975	BC153975	Dr.79973	Rapunzel 5	rpz5
CUST_10782_PI415676714	0.0944653	6.31077	1.60356	0.158417	0.299	-6.01708	CT686359	CT686359	Dr.101603	Transcribed locus
CUST_10783_PI415676703	0.286358	7.93768	2.7268	0.0332708	0.100185	-4.44325	BC153995	BC153995	Dr.92637	Zgc:171686	zgc:171686
CUST_10783_PI415676714	0.09082	6.7668	1.20992	0.27048	0.429578	-6.49979	CT678315	CT678315	Dr.98183	Transcribed locus
CUST_10784_PI415676703	0.203734	6.57654	3.15731	0.0188255	0.0675616	-3.83736	BC154196	BC154196	Dr.104478	Zgc:171750	zgc:171750
CUST_10784_PI415676714	0.174376	6.38025	2.33588	0.0568712	0.146481	-5.00192	CT678329	CT678329	Dr.136012	Transcribed locus
CUST_10785_PI415676703	0.835356	8.09764	5.86792	0.000969424	0.00968505	-0.591052	BC154223	BC154223	Dr.79487	PHD finger protein 23b	phf23b
CUST_10785_PI415676714	-0.115731	7.2826	-0.974525	0.366327	0.525951	-6.74836	CT678330	CT678330	Dr.127603	Transcribed locus
CUST_10786_PI415676703	-0.62812	10.0543	-5.72846	0.00110232	0.0104705	-0.732649	BC154237	BC154237	Dr.75708	Protein phosphatase 1, regulatory (inhibitor) subunit 3B	ppp1r3b
CUST_10786_PI415676714	-0.0327018	6.3653	-0.41122	0.694771	0.801438	-7.1624	CT678342	CT678342	Dr.127633	Transcribed locus
CUST_10787_PI415676703	0.219761	9.55596	0.850739	0.426593	0.582595	-6.86332	BC154263	BC154263	Dr.114900	Zgc:174260	zgc:174260
CUST_10787_PI415676714	0.48687	9.61009	5.40146	0.00150345	0.0126698	-1.07477	CT678354	CT678354	Dr.127048	Transcribed locus
CUST_10788_PI415676703	-0.352385	10.8522	-1.17197	0.284333	0.444258	-6.54224	BC154283	BC154283	Dr.51929	Stromal cell-derived factor 2-like 1	sdf2l1
CUST_10788_PI415676714	-0.624548	7.14614	-3.02619	0.0223313	0.0760748	-4.02015	CT678355	CT678355	Data Not Found
CUST_10789_PI415676703	-0.20003	11.1314	-1.77411	0.124884	0.253986	-5.78977	BC154294	BC154294	Dr.132194	Metaxin 2	mtx2
CUST_10789_PI415676714	0.330587	8.41609	3.35762	0.0145723	0.0565108	-3.56179	CT678358	CT678358	Dr.82528	Transcribed locus, strongly similar to XP_003199266.1 PREDICTED: hypothetical protein LOC100534830 [Danio rerio]
CUST_1079_PI415676703	0.193902	7.06545	1.42974	0.201264	0.351727	-6.23872	AY135147	AY135147	Dr.88634	Thyroid stimulating hormone, beta subunit	tshb
CUST_1079_PI415676714	-0.277504	6.37954	-0.998852	0.355299	0.515704	-6.7244	BG883742	BG883742	Dr.123516	Transcribed locus
CUST_1079_PI415677031	0.367789	8.61831	1.09095	0.315929	0.476731	-6.62995	Dr#S31876289	Dr#S31876289	Data Not Found
CUST_10790_PI415676703	0.0573883	6.40525	0.758999	0.475753	0.626005	-6.94053	BC154313	BC154313	Dr.134613	Cytochrome P450, family 2, subfamily K, polypeptide 22	cyp2k22
CUST_10790_PI415676714	0.831969	8.53733	9.14277	8.04371e-05	0.00264733	2.12742	CT678372	CT678372	Dr.127636	Transcribed locus
CUST_10791_PI415676703	-0.665866	9.38973	-3.80012	0.00845606	0.0391602	-2.97145	BC154317	BC154317	Dr.82742	Carbonic anhydrase VII	ca7
CUST_10791_PI415676714	0.0772438	6.45063	0.988054	0.360161	0.52028	-6.73509	CT678395	CT678395	Dr.95982	Transcribed locus
CUST_10792_PI415676703	-0.880564	11.8031	-9.84884	5.20947e-05	0.00220455	2.59253	BC153894	BC153894	Dr.73987	Atlastin GTPase 2	atl2
CUST_10792_PI415676714	0.0578502	6.31322	0.830681	0.437015	0.59221	-6.88081	CT678456	CT678456	Dr.136650	Transcribed locus
CUST_10793_PI415676703	0.329375	7.32967	4.27989	0.00484818	0.0268437	-2.36323	BC153940	BC153940	Dr.51279	Membrane-associated ring finger (C3HC4) 8	2008-03-01
CUST_10793_PI415676714	0.209733	6.2241	2.52669	0.0436945	0.121725	-4.72896	CT678474	CT678474	Dr.95987	Transcribed locus
CUST_10794_PI415676703	-0.787297	7.61899	-7.01489	0.000364769	0.00554338	0.48389	BC153943	BC153943	Dr.121505	Zgc:171501	zgc:171501
CUST_10794_PI415676714	0.198093	6.95535	2.40799	0.0514607	0.136456	-4.89881	CT656581	CT656581	Dr.136199	Transcribed locus
CUST_10795_PI415676703	0.738261	12.8922	8.81584	9.93584e-05	0.00290173	1.89985	BC153944	BC153944	Dr.142244	CDNA clone IMAGE:7231008
CUST_10795_PI415676714	-0.08467	6.29269	-1.26356	0.251891	0.409386	-6.43838	CT656610	CT656610	Dr.96219	Transcribed locus
CUST_10796_PI415676703	-0.29636	6.77513	-2.58753	0.0402016	0.114622	-4.64196	BC153947	BC153947	Dr.78830	Prune homolog 2 (Drosophila)	prune2
CUST_10796_PI415676714	1.00473	7.57434	3.42841	0.0133303	0.0532371	-3.46557	CT656676	CT656676	Data Not Found
CUST_10797_PI415676703	-0.564149	7.45772	-2.59601	0.0397387	0.113712	-4.62984	BC153948	BC153948	Dr.160458	Si:dkey-1b17.7	si:dkey-1b17.7
CUST_10797_PI415676714	0.671576	7.90481	2.01903	0.0885654	0.200119	-5.4514	CT656688	CT656688	Data Not Found
CUST_10798_PI415676703	0.739332	7.02731	1.37423	0.217052	0.370157	-6.30688	BC153951	BC153951	Dr.154531	RIKEN cDNA 9130211I03-like	LOC100007087
CUST_10798_PI415676714	0.197785	9.08525	2.49451	0.0456706	0.125621	-4.77501	CT656718	CT656718	Data Not Found
CUST_10799_PI415676703	-0.560265	9.87845	-5.95999	0.000891673	0.0092522	-0.498929	BC153963	BC153963	Dr.118767	Zgc:162989	zgc:162989
CUST_10799_PI415676714	0.0677301	8.38449	0.747777	0.482027	0.631238	-6.94948	CT656722	CT656722	Data Not Found
CUST_108_PI415676703	0.0502349	6.504	0.768681	0.470385	0.621938	-6.93272	AF043903	AF043903	Dr.88614	Protocadherin a	pcdha
CUST_108_PI415676714	-0.0215409	6.41136	-0.255219	0.806823	0.881264	-7.22136	AI522639	AI522639	Dr.121722	Transcribed locus, strongly similar to NP_001186295.1 complement factor H like 4 precursor [Danio rerio]
CUST_108_PI415677031	-0.239149	10.0282	-1.89413	0.105542	0.226029	-5.62538	Dr#S16761044	Dr#S16761044	Data Not Found
CUST_1080_PI415676703	-0.0272246	10.3088	-0.426872	0.683922	0.792838	-7.15503	BC048034	BC048034	Dr.15883	Protein phosphatase 2, regulatory subunit B', epsilon isoform b	ppp2r5eb
CUST_1080_PI415676714	-0.180776	6.57465	-2.37728	0.0536967	0.140646	-4.94275	BG883792	BG883792	Dr.123518	Transcribed locus, strongly similar to NP_001186696.1 lactation elevated 1a [Danio rerio]
CUST_1080_PI415677031	0.281157	14.0903	2.33958	0.05658	0.145903	-4.99664	Dr#S31914546	Dr#S31914546	Data Not Found
CUST_10800_PI415676703	-0.0290465	8.40559	-0.161622	0.87675	0.926379	-7.24375	BC153987	BC153987	Dr.134344	Zgc:171599	zgc:171599
CUST_10800_PI415676714	1.06059	7.21209	4.61461	0.00335629	0.0210941	-1.95933	CT656724	CT656724	Data Not Found
CUST_10801_PI415676703	0.0505665	8.59878	0.179775	0.863071	0.917389	-7.24018	BC154001	BC154001	Dr.34373	Zgc:171775	zgc:171775
CUST_10801_PI415676714	0.0354574	6.31545	0.414306	0.692625	0.799772	-7.16096	CT656728	CT656728	Data Not Found
CUST_10802_PI415676703	-0.221425	12.0675	-2.68658	0.0351318	0.104096	-4.50056	BC154126	BC154126	Dr.29904	Amplified in osteosarcoma	os9
CUST_10802_PI415676714	0.00470062	6.23249	0.0797242	0.938972	0.964824	-7.25514	CT656748	CT656748	Dr.79512	Transcribed locus
CUST_10803_PI415676703	0.517168	9.59523	4.05829	0.00624139	0.0319702	-2.6399	BC154132	BC154132	Dr.119972	Antagonist of mitotic exit network 1 homolog (S. cerevisiae)	amn1
CUST_10803_PI415676714	0.129536	6.81608	0.901656	0.40096	0.558144	-6.81748	CT656776	CT656776	Dr.96444	Transcribed locus
CUST_10804_PI415676703	0.377468	11.4151	4.25027	0.00501258	0.0274886	-2.39979	BC154139	BC154139	Dr.104726	Myeloid leukemia factor 2	mlf2
CUST_10804_PI415676714	-0.170865	6.25947	-2.39706	0.0522449	0.13788	-4.91445	CT656802	CT656802	Dr.100246	Zgc:63587	zgc:63587
CUST_10805_PI415676703	-0.30931	9.32186	-1.38483	0.213955	0.366607	-6.29398	BC154147	BC154147	Dr.17372	Zgc:112263	zgc:112263
CUST_10805_PI415676714	-0.0100182	6.26863	-0.141995	0.891593	0.934718	-7.24718	CT713672	CT713672	Dr.99323	Transcribed locus
CUST_10806_PI415676703	0.325973	8.2228	2.17263	0.0714103	0.172478	-5.23455	BC154151	BC154151	Dr.117921	CDNA clone IMAGE:7451241
CUST_10806_PI415676714	0.280266	6.98996	3.28819	0.0159143	0.0601096	-3.65677	CT707964	CT707964	Dr.97004	Transcribed locus
CUST_10807_PI415676703	-0.0848987	13.1195	-0.976353	0.365489	0.525226	-6.74657	BC154176	BC154176	Dr.143935	Immediate early response 5	ier5
CUST_10807_PI415676714	0.0685135	6.58045	0.731702	0.491113	0.638759	-6.9621	CT707979	CT707979	Data Not Found
CUST_10808_PI415676703	-0.102229	7.0546	-1.43585	0.199592	0.34998	-6.23114	BC154191	BC154191	Dr.134065	Complement component 1, q subcomponent, B chain	c1qb
CUST_10808_PI415676714	0.376573	7.13111	3.94361	0.0071338	0.0349761	-2.78596	CT707992	CT707992	Dr.137128	Transcribed locus
CUST_10809_PI415676703	0.0406449	13.4112	0.524762	0.618005	0.742181	-7.10311	BC154199	BC154199	Dr.7909	Zgc:92624	zgc:92624
CUST_10809_PI415676714	0.153729	6.90832	1.53401	0.174422	0.319457	-6.10714	CT707997	CT707997	Data Not Found
CUST_1081_PI415676703	0.253664	11.5144	1.86182	0.110437	0.233231	-5.66994	BC048057	BC048057	Dr.80717	Solute carrier family 25, member 32a	slc25a32a
CUST_1081_PI415676714	0.045811	6.46083	0.27607	0.791481	0.870213	-7.21503	BG883810	BG883810	Dr.108309	Transcribed locus
CUST_1081_PI415677031	0.460207	7.86306	4.97175	0.00230718	0.0165366	-1.54677	Dr#S31882568	Dr#S31882568	Data Not Found
CUST_10810_PI415676703	-0.00739526	6.51841	-0.0925261	0.929202	0.959607	-7.25387	BC154208	BC154208	Dr.4501	Glycerophosphodiester phosphodiesterase 1	gde1
CUST_10810_PI415676714	-0.110136	6.36667	-1.52758	0.175975	0.321307	-6.11538	CT708050	CT708050	Data Not Found
CUST_10811_PI415676703	-0.512632	9.53998	-6.65419	0.000488982	0.00654061	0.162208	BC154248	BC154248	Dr.116665	Secreted frizzled-related protein 1b	sfrp1b
CUST_10811_PI415676714	0.263884	6.47246	3.07532	0.0209411	0.0727382	-3.95145	CT708112	CT708112	Dr.60238	Transcribed locus
CUST_10812_PI415676703	0.120008	7.37769	0.365214	0.727107	0.824959	-7.18255	BC154253	BC154253	Dr.90164	Zgc:153102	zgc:153102
CUST_10812_PI415676714	0.107283	6.2709	1.51142	0.179936	0.326182	-6.13601	CT708129	CT708129	Dr.137130	Transcribed locus
CUST_10813_PI415676703	-0.824673	10.5339	-11.8791	1.71907e-05	0.00145966	3.75829	BC154267	BC154267	Dr.78340	Fat storage-inducing transmembrane protein 2	fitm2
CUST_10813_PI415676714	0.0161165	6.29182	0.193929	0.85244	0.910532	-7.23714	CT708135	CT708135	Dr.137131	Transcribed locus
CUST_10814_PI415676703	0.80599	8.66106	6.91795	0.000394186	0.0057911	0.398822	BC154268	BC154268	Dr.122529	Dynein, cytoplasmic 1, light intermediate chain 2	dync1li2
CUST_10814_PI415676714	-0.00961303	6.21266	-0.103178	0.921084	0.954462	-7.25266	CT708136	CT708136	Dr.128161	Transcribed locus, moderately similar to XP_003200874.1 PREDICTED: hypothetical protein LOC325170 [Danio rerio]
CUST_10815_PI415676703	-0.261864	6.70865	-4.18862	0.00537498	0.028807	-2.47629	BC154281	BC154281	Dr.121076	Cytochrome P450, family 8, subfamily B, polypeptide 2	cyp8b2
CUST_10815_PI415676714	-0.0764255	6.25849	-1.02803	0.342422	0.503308	-6.69511	CT656821	CT656821	Dr.153277	Transcribed locus
CUST_10816_PI415676703	-1.7849	9.36181	-8.40048	0.000131263	0.00328485	1.59869	BC154282	BC154282	Dr.4095	Argininosuccinate synthetase 1	ass1
CUST_10816_PI415676714	-0.0650991	6.12719	-1.11484	0.306322	0.466794	-6.60452	CT713705	CT713705	Dr.99746	Transcribed locus
CUST_10817_PI415676703	-0.683363	11.711	-1.64356	0.149851	0.287708	-5.96453	BC154288	BC154288	Dr.81609	Tyrosyl-tRNA synthetase	yars
CUST_10817_PI415676714	-0.0933629	6.39216	-1.28715	0.244075	0.400739	-6.41087	CT713709	CT713709	Dr.99748	Transcribed locus
CUST_10818_PI415676703	-0.852703	11.3271	-1.88553	0.106824	0.227955	-5.63727	BC154293	BC154293	Dr.7658	Annexin A6	anxa6
CUST_10818_PI415676714	0.460439	6.53652	6.09721	0.000788611	0.0085889	-0.363626	CT713734	CT713734	Dr.149846	Transcribed locus
CUST_10819_PI415676703	-0.0924924	11.6466	-0.666694	0.529021	0.670595	-7.01077	BC154308	BC154308	Dr.119827	Uncharacterized LOC792137	LOC792137
CUST_10819_PI415676714	0.0156984	6.14671	0.201157	0.847023	0.906966	-7.2355	CT713749	CT713749	Dr.137807	Transcribed locus
CUST_1082_PI415676703	0.140016	11.7693	2.2155	0.0672561	0.165162	-5.17362	BC048061	BC048061	Dr.36081	Kinesin family member 11	kif11
CUST_1082_PI415676714	-0.000366915	6.13212	-0.00412878	0.996836	0.998118	-7.2588	BG883822	BG883822	Dr.123519	Transcribed locus
CUST_1082_PI415677031	0.00176453	6.25305	0.0207458	0.984101	0.990295	-7.25856	Dr#S31917183	Dr#S31917183	Data Not Found
CUST_10820_PI415676703	0.275099	12.4154	2.11332	0.0775941	0.182676	-5.31859	BC154328	BC154328	Dr.32199	Heterogeneous nuclear ribonucleoprotein L2	hnrnpl2
CUST_10820_PI415676714	-0.123189	6.32735	-1.98992	0.0922605	0.205891	-5.49218	CT713782	CT713782	Dr.21483	Transcribed locus
CUST_10821_PI415676703	0.322626	8.37208	5.53786	0.00131881	0.0116655	-0.930321	BC154333	BC154333	Dr.87093	C21orf59 homolog (H. sapiens)	c21orf59
CUST_10821_PI415676714	0.445086	8.51804	3.19768	0.0178699	0.0652105	-3.78143	CT713852	CT713852	Dr.150377	Transcribed locus
CUST_10822_PI415676703	1.61044	8.84864	4.20778	0.00525927	0.0283656	-2.45245	BC154334	BC154334	Dr.131057	Protein C (inactivator of coagulation factors Va and VIIIa)	proc
CUST_10822_PI415676714	-0.140122	6.1602	-1.94422	0.0983744	0.215012	-5.55592	CT713872	CT713872	Dr.101442	Transcribed locus
CUST_10823_PI415676703	-0.276172	13.6697	-2.39904	0.0521022	0.137672	-4.91162	BC154336	BC154336	Dr.76288	Proteasome (prosome, macropain) 26S subunit, ATPase, 1a	psmc1a
CUST_10823_PI415676714	-0.125064	6.32765	-1.38291	0.214511	0.367267	-6.29632	CT719075	CT719075	Dr.50998	Transcribed locus, strongly similar to XP_683385.5 PREDICTED: ras-responsive element-binding protein 1 [Danio rerio]
CUST_10824_PI415676703	-1.38378	10.0561	-9.00369	8.79289e-05	0.00270497	2.03159	BC154347	BC154347	Dr.76536	Solute carrier family 25, member 43	slc25a43
CUST_10824_PI415676714	0.0961345	6.32797	0.916262	0.393825	0.551826	-6.80395	CT719126	CT719126	Dr.136635	Transcribed locus
CUST_10825_PI415676703	-0.457447	8.96668	-5.62957	0.00120914	0.011073	-0.834603	BC154362	BC154362	Dr.13171	Acidic repeat containing	acrc
CUST_10825_PI415676714	0.098988	6.35224	1.19072	0.277415	0.436821	-6.52138	CT719192	CT719192	Dr.96351	Transcribed locus
[truncated: 39,092 more rows]
