# Supplementary material for: Genome-wide mapping of Hif-1α binding sites in zebrafish
Source: BMC Genomics. 2015 Nov 11;16:923. doi: 10.1186/s12864-015-2169-x (PMC4642629; doi:10.1186/s12864-015-2169-x)
Supplement: Additional file 3: — The complete list of gene ontology terms found by DAVID. Using data found in Additional file 2, DAVID was used to assign gene ontology to genes using the Agilent zebrafish background and Unigene ID as identifier. Number of genes associate with each term, p-value and Benjamini correction are shown. (XLSX 12 kb) [file 12864_2015_2169_MOESM3_ESM.xlsx]

## Sheet: Sheet1
GO terms associated with up-regulated genes
Term	No. of genes	P-Value	Benjamini
hexose metabolic process	11	2.10704e-06	0.00131604
monosaccharide metabolic process	11	3.29582e-06	0.00102941
glucose metabolic process	9	2.09167e-05	0.00434822
glycolysis	7	0.000125767	0.0194605
monosaccharide catabolic process	7	0.000329045	0.0403027
glucose catabolic process	7	0.000329045	0.0403027
hexose catabolic process	7	0.000329045	0.0403027
oxidation reduction	22	0.00035721	0.036532
alcohol catabolic process	7	0.000549936	0.0479283
cellular carbohydrate catabolic process	7	0.000549936	0.0479283
porphyrin biosynthetic process	4	0.00155251	0.114307
carbohydrate catabolic process	7	0.00179727	0.117435
gas transport	4	0.00240377	0.13965
oxygen transport	4	0.00240377	0.13965
tetrapyrrole biosynthetic process	4	0.00349641	0.180457
porphyrin metabolic process	4	0.00413931	0.194294
generation of precursor metabolites and energy	9	0.00514941	0.219802
cellular carbohydrate biosynthetic process	4	0.00647875	0.251864
tetrapyrrole metabolic process	4	0.00740125	0.26621
response to hypoxia	4	0.00839755	0.280655
response to oxygen levels	4	0.00839755	0.280655
gluconeogenesis	3	0.00886588	0.279208
alcohol biosynthetic process	3	0.0112614	0.325133
hexose biosynthetic process	3	0.0112614	0.325133
monosaccharide biosynthetic process	3	0.0112614	0.325133
pyruvate metabolic process	3	0.0139071	0.369147
negative regulation of catalytic activity	3	0.0305497	0.620752
carbohydrate biosynthetic process	4	0.0327307	0.628582
regulation of caspase activity	3	0.034497	0.631137
negative regulation of molecular function	3	0.034497	0.631137
regulation of peptidase activity	3	0.034497	0.631137
regulation of endopeptidase activity	3	0.034497	0.631137
heterocycle biosynthetic process	4	0.0587997	0.807319
hemopoiesis	5	0.0629054	0.815841
forebrain development	4	0.0649047	0.813191
erythrocyte homeostasis	3	0.0668994	0.81071
homeostasis of number of cells	3	0.0668994	0.81071
nuclear transport	3	0.0668994	0.81071
erythrocyte differentiation	3	0.0668994	0.81071
nucleocytoplasmic transport	3	0.0668994	0.81071
regulation of receptor-mediated endocytosis	2	0.0720744	0.822993
peripheral nervous system neuron development	2	0.0720744	0.822993
negative regulation of caspase activity	2	0.0720744	0.822993
negative regulation of hydrolase activity	2	0.0720744	0.822993
negative regulation of peptidase activity	2	0.0720744	0.822993
peripheral nervous system neuron differentiation	2	0.0720744	0.822993
hemopoietic or lymphoid organ development	5	0.0749285	0.824214
immune system development	5	0.0749285	0.824214
Term	No. of genes	P-Value	Benjamini
transmembrane transport	30	1.51899e-06	0.000971679
oxidation reduction	30	0.000310437	0.0945791
ion transport	25	0.00132026	0.245606
fatty acid metabolic process	7	0.00203637	0.278305
sensory perception of light stimulus	7	0.00421468	0.417612
visual perception	7	0.00421468	0.417612
inorganic anion transport	6	0.005187	0.425767
sensory perception	8	0.00561588	0.402439
cognition	8	0.00561588	0.402439
cation transport	18	0.00988226	0.548199
regulation of hormone levels	4	0.0103661	0.52336
hormone metabolic process	4	0.0103661	0.52336
monosaccharide metabolic process	8	0.0117785	0.531538
response to abiotic stimulus	8	0.0176374	0.644893
vitamin A metabolic process	3	0.0211395	0.68003
fat-soluble vitamin metabolic process	3	0.0211395	0.68003
lipid biosynthetic process	8	0.0217813	0.661814
generation of precursor metabolites and energy	10	0.0247629	0.682181
anion transport	6	0.0264795	0.681783
sulfate transport	3	0.0266628	0.660739
detection of light stimulus	4	0.0282359	0.659825
organic acid biosynthetic process	6	0.0282684	0.639253
carboxylic acid biosynthetic process	6	0.0282684	0.639253
hexose metabolic process	7	0.0305077	0.647826
monovalent inorganic cation transport	12	0.0310017	0.634963
striated muscle contraction	3	0.0326965	0.636915
nitrogen compound biosynthetic process	13	0.0366394	0.662399
neurological system process	8	0.0398019	0.677023
muscle system process	3	0.0461602	0.716418
muscle contraction	3	0.0461602	0.716418
carboxylic acid transport	4	0.0513259	0.740464
organic acid transport	4	0.0513259	0.740464
response to heat	3	0.0535263	0.741832
ion transmembrane transport	5	0.057255	0.7528
cellular hormone metabolic process	3	0.061275	0.764329
purine nucleotide metabolic process	8	0.0678742	0.788001
detection of external stimulus	4	0.0704796	0.789691
detection of abiotic stimulus	4	0.0704796	0.789691
detection of stimulus	4	0.0757049	0.803141
apocarotenoid metabolic process	2	0.085034	0.830917
retinal metabolic process	2	0.085034	0.830917
phototransduction	3	0.0865401	0.827172
nucleobase, nucleoside and nucleotide biosynthetic process	9	0.0906956	0.832982
nucleobase, nucleoside, nucleotide and nucleic acid biosynthetic process	9	0.0906956	0.832982
ATP biosynthetic process	6	0.0945667	0.837412
convergent extension involved in gastrulation	4	0.0982192	0.840854
cellular amino acid derivative metabolic process	4	0.0982192	0.840854
ATP metabolic process	6	0.0982993	0.833006
