# Supplementary material for: Genome-wide mapping of Hif-1α binding sites in zebrafish
Source: BMC Genomics. 2015 Nov 11;16:923. doi: 10.1186/s12864-015-2169-x (PMC4642629; doi:10.1186/s12864-015-2169-x)
Supplement: Additional file 4: — Unfiltered ChIP sequencing peaks for vhl mutants. (BED 116 kb) [file 12864_2015_2169_MOESM4_ESM.bed]

chr17	19997287	19997387
chr20	232614	232714
chr25	25758153	25758253
chr25	26373111	26373211
chr4	21455305	21455405
chr4	24560921	24561021
chr7	23991021	23991121
chr8	38095380	38095480
chr16	47904897	47904997
chr23	22950289	22950389
chr4	24572839	24572939
chr17	43704677	43704777
chr17	10034548	10034648
chr5	16031224	16031324
chr21	41537593	41537693
chr1	33280319	33280419
chr15	8409935	8410035
chr14	22661762	22661862
chr17	24418301	24418401
chr17	9798360	9798460
chr25	6614761	6614861
chr2	48284560	48284660
chr21	38474950	38475050
chr11	25753162	25753262
chr16	13991186	13991286
chr24	29167666	29167766
chr13	3586356	3586456
chr14	19964125	19964225
chr17	24515474	24515574
chr24	41183454	41183554
chr21	9327714	9327814
chr5	16074181	16074281
chr24	39192187	39192287
chr20	50016458	50016558
chr16	54748095	54748195
chr4	24573564	24573664
chr9	22493536	22493636
chr18	725088	725188
chr25	3001810	3001910
chr3	39562894	39562994
chr1	7585037	7585137
chr12	9229037	9229137
chr11	11774967	11775067
chr13	44268908	44269008
chr4	5416210	5416310
chr5	64425146	64425246
chr1	20772132	20772232
chr22	33020097	33020197
chr12	49633299	49633399
chr15	24540078	24540178
chr16	47908752	47908852
chr14	8477106	8477206
chr2	32455428	32455528
chr1	16437172	16437272
chr4	24566820	24566920
chr6	43964018	43964118
chr21	10340710	10340810
chr10	18942689	18942789
chr20	36944180	36944280
chr14	18646014	18646114
chr2	8066709	8066809
chr16	27807741	27807841
chr13	30202312	30202412
chr8	50009867	50009967
chr14	48574883	48574983
chr21	5818625	5818725
chr1	28146750	28146850
chr13	23147396	23147496
chr7	75191814	75191914
chr6	40385829	40385929
chr3	14998916	14999016
chr19	36535809	36535909
chr12	10855887	10855987
chr9	8981897	8981997
chr18	32942140	32942240
chr19	30856760	30856860
chr5	16048551	16048651
chr18	20767684	20767784
chr23	22949718	22949818
chr20	54673025	54673125
chr17	15929113	15929213
chr6	31715915	31716015
chr23	36602875	36602975
chr18	29911664	29911764
chr17	14870612	14870712
chr24	33730452	33730552
chr25	36118687	36118787
chr13	50530541	50530641
chr10	22914597	22914697
chr4	6198299	6198399
chr8	52447048	52447148
chr3	30342101	30342201
chr16	27579621	27579721
chr5	16037647	16037747
chr1	18506676	18506776
chr2	17313963	17314063
chr15	30475010	30475110
chr16	14246506	14246606
chr5	55211893	55211993
chr13	37513339	37513439
chr5	25888467	25888567
chr14	49047462	49047562
chr23	46158556	46158656
chr3	61204923	61205023
chr18	20901804	20901904
chr16	33740160	33740260
chr12	11489534	11489634
chr5	24785702	24785802
chr11	36605522	36605622
chr8	27788656	27788756
chr10	36262222	36262322
chr7	43744922	43745022
chr11	36688004	36688104
chr16	5853164	5853264
chr22	21040722	21040822
chr18	35278287	35278387
chr11	32383172	32383272
chr2	23327967	23328067
chr10	29062639	29062739
chr8	25944367	25944467
chr13	29009170	29009270
chr19	43527002	43527102
chr13	25773128	25773228
chr11	8665213	8665313
chr6	48059500	48059600
chr5	34264108	34264208
chr12	25525134	25525234
chr9	33682341	33682441
chr15	41266178	41266278
chr7	26351453	26351553
chr2	58850833	58850933
chr8	50082709	50082809
chr3	39651261	39651361
chr16	27714695	27714795
chr25	31184207	31184307
chr14	44314867	44314967
chr19	10334938	10335038
chr17	9794908	9795008
chr14	6953882	6953982
chr23	9966970	9967070
chr25	37002108	37002208
chr11	38778070	38778170
chr21	41803935	41804035
chr21	35314650	35314750
chr7	66830314	66830414
chr7	31960927	31961027
chr8	24491774	24491874
chr14	36527534	36527634
chr16	18263358	18263458
chr7	35639728	35639828
chr18	27849535	27849635
chr18	48075619	48075719
chr9	24275988	24276088
chr8	20969862	20969962
chr13	36984222	36984322
chr25	10719854	10719954
chr17	50791603	50791703
chr13	31620634	31620734
chr3	53537750	53537850
chr22	38142376	38142476
chr5	74834711	74834811
chr21	2244985	2245085
chr23	22366921	22367021
chr5	4306031	4306131
chr16	7168539	7168639
chr3	34489084	34489184
chr20	43309287	43309387
chr16	43619540	43619640
chr19	34266952	34267052
chr25	10713523	10713623
chr19	15343689	15343789
chr11	36604041	36604141
chr23	12267151	12267251
chr13	50151303	50151403
chr21	38474095	38474195
chr23	35990142	35990242
chr21	34386332	34386432
chr14	48346148	48346248
chr20	39007973	39008073
chr13	51351946	51352046
chr20	45863630	45863730
chr11	31511589	31511689
chr11	35414297	35414397
chr4	5721444	5721544
chr8	19791102	19791202
chr20	5409287	5409387
chr6	58597460	58597560
chr1	7598191	7598291
chr4	5420535	5420635
chr10	5489646	5489746
chr20	6805102	6805202
chr24	25567549	25567649
chr17	52260639	52260739
chr6	50332608	50332708
chr3	26999518	26999618
chr17	26596769	26596869
chr14	25203657	25203757
chr16	5269314	5269414
chr6	31053743	31053843
chr14	22755737	22755837
chr6	48034031	48034131
chr19	34319589	34319689
chr8	20976773	20976873
chr3	11844206	11844306
chr22	11162727	11162827
chr7	23029092	23029192
chr25	22503405	22503505
chr23	23066166	23066266
chr1	47481173	47481273
chr13	23151291	23151391
chr16	56145823	56145923
chr12	7906754	7906854
chr10	40426233	40426333
chr16	29771646	29771746
chr16	31846155	31846255
chr22	10520896	10520996
chr20	55107748	55107848
chr8	29193923	29194023
chr22	10276422	10276522
chr1	40478146	40478246
chr21	41578234	41578334
chr24	20760833	20760933
chr3	16342540	16342640
chr23	45043474	45043574
chr7	57447635	57447735
chr9	31091268	31091368
chr15	31804697	31804797
chr18	27853295	27853395
chr5	67844716	67844816
chr12	8215043	8215143
chr22	17650811	17650911
chr17	28766030	28766130
chr5	29111044	29111144
chr5	14295140	14295240
chr3	32458774	32458874
chr21	36772015	36772115
chr6	9623966	9624066
chr16	5203515	5203615
chr4	24568033	24568133
chr11	31553431	31553531
chr2	20885323	20885423
chr8	54593241	54593341
chr23	9313180	9313280
chr17	53782319	53782419
chr23	6906781	6906881
chr16	35418337	35418437
chr3	16744773	16744873
chr3	8435616	8435716
chr5	73939939	73940039
chr21	29864087	29864187
chr25	11455582	11455682
chr18	25901490	25901590
chr18	41484572	41484672
chr18	979897	979997
chr24	27865103	27865203
chr20	5026258	5026358
chr9	45000638	45000738
chr24	20373023	20373123
chr5	30519423	30519523
chr7	34686050	34686150
chr11	23969410	23969510
chr6	10778879	10778979
chr19	43850136	43850236
chr22	22665385	22665485
chr22	10954898	10954998
chr6	8160937	8161037
chr3	53754117	53754217
chr10	9180318	9180418
chr20	43365131	43365231
chr7	72069545	72069645
chr7	76037683	76037783
chr8	19137932	19138032
chr18	14279708	14279808
chr20	29531783	29531883
chr22	11383501	11383601
chr5	4103174	4103274
chr6	25544481	25544581
chr21	21281831	21281931
chr17	26670612	26670712
chr8	24157367	24157467
chr22	10511823	10511923
chr18	717196	717296
chr6	30528498	30528598
chr3	34471974	34472074
chr12	48061737	48061837
chr24	25061069	25061169
chr23	30347074	30347174
chr5	19101327	19101427
chr5	48696685	48696785
chr17	15070989	15071089
chr8	499657	499757
chr2	22461886	22461986
chr2	55282230	55282330
chr2	2384809	2384909
chr7	70902333	70902433
chr3	15433001	15433101
chr24	17800187	17800287
chr2	24706390	24706490
chr13	35195707	35195807
chr5	70934950	70935050
chr18	12432542	12432642
chr13	50175347	50175447
chr22	19170570	19170670
chr6	39850735	39850835
chr16	14017427	14017527
chr19	32590025	32590125
chr10	27376296	27376396
chr23	13779108	13779208
chr6	26603494	26603594
chr10	43271878	43271978
chr2	36663572	36663672
chr24	25929958	25930058
chr7	53230042	53230142
chr14	48287344	48287444
chr2	41924021	41924121
chr14	8022095	8022195
chr15	15406056	15406156
chr24	2470155	2470255
chr21	36772838	36772938
chr5	43094973	43095073
chr7	33497037	33497137
chr21	2275336	2275436
chr24	26431742	26431842
chr16	36482607	36482707
chr2	23326441	23326541
chr16	33813506	33813606
chr1	40912447	40912547
chr7	21402065	21402165
chr10	28927596	28927696
chr18	42394842	42394942
chr3	47719232	47719332
chr9	9443060	9443160
chr22	10651913	10652013
chr13	31663839	31663939
chr18	20903366	20903466
chr3	11916310	11916410
chr19	9562692	9562792
chr18	19354413	19354513
chr1	52231602	52231702
chr10	15284480	15284580
chr11	18760133	18760233
chr1	51217917	51218017
chr20	38645302	38645402
chr3	36158491	36158591
chr1	58905899	58905999
chr15	8411179	8411279
chr13	11383051	11383151
chr5	50062538	50062638
chr10	10868988	10869088
chr18	379471	379571
chr5	22662858	22662958
chr22	814227	814327
chr3	21397976	21398076
chr19	7776560	7776660
chr21	44199620	44199720
chr2	41435147	41435247
chr3	48999845	48999945
chr5	6205083	6205183
chr1	24076633	24076733
chr10	6798487	6798587
chr5	62566548	62566648
chr21	24673001	24673101
chr13	29693990	29694090
chr2	32103728	32103828
chr2	4903735	4903835
chr18	15690953	15691053
chr15	8266333	8266433
chr14	23394130	23394230
chr6	27670729	27670829
chr3	17827070	17827170
chr4	59480061	59480161
chr8	9630992	9631092
chr5	53991724	53991824
chr24	26813664	26813764
chr23	18857698	18857798
chr8	49375076	49375176
chr2	36664312	36664412
chr21	36768583	36768683
chr9	11539441	11539541
chr15	29538276	29538376
chr16	15365253	15365353
chr21	43679148	43679248
chr25	281588	281688
chr16	41861759	41861859
chr11	32399529	32399629
chr23	22497016	22497116
chr23	35873393	35873493
chr14	47103158	47103258
chr3	15682932	15683032
chr1	1392381	1392481
chr3	42240888	42240988
chr23	19055057	19055157
chr17	15931658	15931758
chr23	39841321	39841421
chr24	4042643	4042743
chr15	35086131	35086231
chr7	31299040	31299140
chr24	14480152	14480252
chr14	47048208	47048308
chr6	50494911	50495011
chr1	42200241	42200341
chr11	37219975	37220075
chr24	37672263	37672363
chr8	27720766	27720866
chr21	5247841	5247941
chr8	34907202	34907302
chr1	48164676	48164776
chr21	4503016	4503116
chr17	29379178	29379278
chr20	2489604	2489704
chr18	17058476	17058576
chr20	7028452	7028552
chr10	40471875	40471975
chr20	54889250	54889350
chr4	5510218	5510318
chr16	7964532	7964632
chr15	28435292	28435392
chr7	23077475	23077575
chr13	50153974	50154074
chr6	9481671	9481771
chr10	36299172	36299272
chr1	40467744	40467844
chr20	7243988	7244088
chr25	189947	190047
chr7	52281282	52281382
chr2	7585472	7585572
chr20	6377004	6377104
chr1	55304851	55304951
chr13	41019392	41019492
chr13	50423975	50424075
chr17	44922434	44922534
chr9	9200497	9200597
chr8	54719111	54719211
chr15	44554867	44554967
chr3	31244551	31244651
chr6	50654823	50654923
chr4	24549607	24549707
chr15	3122617	3122717
chr24	10218018	10218118
chr5	22102647	22102747
chr7	28909214	28909314
chr21	28002401	28002501
chr14	26944850	26944950
chr18	32944524	32944624
chr8	21653496	21653596
chr17	31223303	31223403
chr6	10638956	10639056
chr13	50274557	50274657
chr5	16094383	16094483
chr18	30318210	30318310
chr14	21665034	21665134
chr11	41378275	41378375
chr20	30964072	30964172
chr19	25155849	25155949
chr18	35557965	35558065
chr1	19416386	19416486
chr16	25734793	25734893
chr11	44335977	44336077
chr9	28909589	28909689
chr17	34609379	34609479
chr6	3868253	3868353
chr24	39184053	39184153
chr11	35416437	35416537
chr13	52306048	52306148
chr23	6283642	6283742
chr4	1662431	1662531
chr22	21162753	21162853
chr1	55687701	55687801
chr24	35561355	35561455
chr5	464599	464699
chr1	52099815	52099915
chr7	68247056	68247156
chr21	16344377	16344477
chr3	32561883	32561983
chr17	25490709	25490809
chr21	37396810	37396910
chr16	9820721	9820821
chr17	42667915	42668015
chr9	5897249	5897349
chr17	11281280	11281380
chr7	23963353	23963453
chr5	14973411	14973511
chr12	36471062	36471162
chr16	30830130	30830230
chr19	40434308	40434408
chr19	23736006	23736106
chr2	43644042	43644142
chr13	50167847	50167947
chr10	39682452	39682552
chr16	46302907	46303007
chr3	40763324	40763424
chr13	47648129	47648229
chr5	33354240	33354340
chr20	45731199	45731299
chr7	26161596	26161696
chr10	15436965	15437065
chr24	43858050	43858150
chr16	27831565	27831665
chr15	8991681	8991781
chr2	8045295	8045395
chr10	45241820	45241920
chr22	23490068	23490168
chr25	7933712	7933812
chr20	28277723	28277823
chr17	31223888	31223988
chr7	53102546	53102646
chr10	43033143	43033243
chr12	35902006	35902106
chr8	9664565	9664665
chr8	51606190	51606290
chr21	43115703	43115803
chr18	15694432	15694532
chr12	36227715	36227815
chr18	16679378	16679478
chr6	39562559	39562659
chr17	23504565	23504665
chr16	13736370	13736470
chr16	9101127	9101227
chr13	33492185	33492285
chr20	27195814	27195914
chr9	45773852	45773952
chr10	41526147	41526247
chr3	60252609	60252709
chr7	37877216	37877316
chr16	43455476	43455576
chr17	11185108	11185208
chr18	8262666	8262766
chr6	13625731	13625831
chr10	468380	468480
chr21	40335419	40335519
chr20	6784847	6784947
chr11	20195457	20195557
chr20	40203117	40203217
chr18	20389012	20389112
chr5	24709104	24709204
chr15	46611964	46612064
chr1	59888323	59888423
chr12	49540399	49540499
chr2	20971001	20971101
chr25	720470	720570
chr1	45670795	45670895
chr19	10333894	10333994
chr6	22912155	22912255
chr7	23594253	23594353
chr8	46023134	46023234
chr22	33026566	33026666
chr4	10528749	10528849
chr13	10309580	10309680
chr15	24506904	24507004
chr22	11401845	11401945
chr25	12588458	12588558
chr19	20683139	20683239
chr16	1353906	1354006
chr2	23336356	23336456
chr22	19153484	19153584
chr21	37690998	37691098
chr18	30365645	30365745
chr13	102143	102243
chr22	19154822	19154922
chr10	36209751	36209851
chr11	35743172	35743272
chr2	38065941	38066041
chr10	23031866	23031966
chr8	27760879	27760979
chr9	30797699	30797799
chr7	69213814	69213914
chr19	48668780	48668880
chr10	20103919	20104019
chr20	26454517	26454617
chr9	31307717	31307817
chr21	40341858	40341958
chr12	30373922	30374022
chr24	3406223	3406323
chr15	46607545	46607645
chr15	4316120	4316220
chr19	40814058	40814158
chr1	1853058	1853158
chr3	23275285	23275385
chr5	30791059	30791159
chr16	41474448	41474548
chr14	29507887	29507987
chr15	14765712	14765812
chr20	21003266	21003366
chr10	34923525	34923625
chr7	1501004	1501104
chr21	10393774	10393874
chr12	49638148	49638248
chr5	2112295	2112395
chr9	34779667	34779767
chr6	10232401	10232501
chr25	12827407	12827507
chr17	52368545	52368645
chr23	7094427	7094527
chr17	11329811	11329911
chr25	27539975	27540075
chr8	10946855	10946955
chr24	25671269	25671369
chr18	41466664	41466764
chr22	36011943	36012043
chr21	43267939	43268039
chr19	25610893	25610993
chr5	34324288	34324388
chr8	5437294	5437394
chr3	10542010	10542110
chr20	53978913	53979013
chr4	24563668	24563768
chr6	59639176	59639276
chr19	6980099	6980199
chr12	1908010	1908110
chr10	43130724	43130824
chr11	38346157	38346257
chr2	20838326	20838426
chr16	44825162	44825262
chr5	6462590	6462690
chr10	22924182	22924282
chr22	14969160	14969260
chr21	881138	881238
chr7	41144207	41144307
chr6	42170364	42170464
chr8	41936771	41936871
chr11	44460613	44460713
chr5	34023348	34023448
chr9	17954841	17954941
chr21	31192597	31192697
chr11	19032490	19032590
chr2	53084905	53085005
chr17	53468273	53468373
chr5	74878539	74878639
chr25	6742926	6743026
chr4	22053193	22053293
chr20	168459	168559
chr19	6299846	6299946
chr23	39751453	39751553
chr13	38999319	38999419
chr7	32115952	32116052
chr19	19388557	19388657
chr6	33359789	33359889
chr15	40333123	40333223
chr4	24569629	24569729
chr4	566459	566559
chr22	40018029	40018129
chr19	30884815	30884915
chr24	25416548	25416648
chr2	57033174	57033274
chr2	8971514	8971614
chr20	28868453	28868553
chr4	4304796	4304896
chr5	8107351	8107451
chr1	45037726	45037826
chr19	44297204	44297304
chr19	7132662	7132762
chr16	18656348	18656448
chr18	849412	849512
chr2	56224910	56225010
chr15	35992605	35992705
chr4	8952719	8952819
chr5	24740632	24740732
chr17	15223982	15224082
chr1	15205586	15205686
chr19	31044730	31044830
chr20	46613579	46613679
chr8	9463754	9463854
chr6	38937517	38937617
chr19	33641711	33641811
chr25	35804318	35804418
chr6	7450433	7450533
chr8	12157753	12157853
chr17	31280788	31280888
chr18	35473307	35473407
chr18	9060415	9060515
chr2	9044258	9044358
chr2	36897585	36897685
chr16	11373631	11373731
chr23	27128766	27128866
chr22	16746834	16746934
chr21	29254774	29254874
chr4	50264	50364
chr8	52565345	52565445
chr2	32071259	32071359
chr10	46012186	46012286
chr2	24624748	24624848
chr7	26984140	26984240
chr3	447472	447572
chr3	12051257	12051357
chr23	43886347	43886447
chr12	35615550	35615650
chr16	19224542	19224642
chr24	17788385	17788485
chr8	36645409	36645509
chr17	26645491	26645591
chr23	14881439	14881539
chr10	33601048	33601148
chr10	7458959	7459059
chr15	46295511	46295611
chr8	46917745	46917845
chr19	8274634	8274734
chr14	49780780	49780880
chr2	8433591	8433691
chr6	9621779	9621879
chr13	28924505	28924605
chr5	14294182	14294282
chr23	695250	695350
chr16	4660855	4660955
chr2	27318042	27318142
chr7	6219045	6219145
chr24	9095929	9096029
chr18	10250109	10250209
chr17	24274356	24274456
chr2	19736515	19736615
chr20	490763	490863
chr3	23276505	23276605
chr19	9467703	9467803
chr14	34698220	34698320
chr23	5118214	5118314
chr21	35945020	35945120
chr6	10899665	10899765
chr8	50009041	50009141
chr25	33452056	33452156
chr20	36942276	36942376
chr12	16413668	16413768
chr16	29451847	29451947
chr4	17662451	17662551
chr10	34602254	34602354
chr13	26076909	26077009
chr3	52257797	52257897
chr12	18659000	18659100
chr3	4345601	4345701
chr18	15289577	15289677
chr4	15713069	15713169
chr16	9015835	9015935
chr12	23896566	23896666
chr24	4041478	4041578
chr15	24260310	24260410
chr11	26393112	26393212
chr13	14776190	14776290
chr13	26068923	26069023
chr8	21697293	21697393
chr15	6520067	6520167
chr4	11077112	11077212
chr6	6719254	6719354
chr8	21225176	21225276
chr1	40746956	40747056
chr6	36360770	36360870
chr17	27259513	27259613
chr6	52186729	52186829
chr3	8490860	8490960
chr3	36732792	36732892
chr11	46326684	46326784
chr3	18113349	18113449
chr15	22560108	22560208
chr1	28189016	28189116
chr10	22235262	22235362
chr19	8380081	8380181
chr23	41430180	41430280
chr19	41080135	41080235
chr11	2741963	2742063
chr11	33299250	33299350
chr15	1392943	1393043
chr21	5408317	5408417
chr17	53889306	53889406
chr3	40928003	40928103
chr5	33417311	33417411
chr23	32687652	32687752
chr20	9486982	9487082
chr7	31828494	31828594
chr16	5194519	5194619
chr1	13168498	13168598
chr19	18394527	18394627
chr14	31321897	31321997
chr21	38298336	38298436
chr6	59640270	59640370
chr16	5391053	5391153
chr17	28956339	28956439
chr4	5472019	5472119
chr17	28870834	28870934
chr11	18509632	18509732
chr21	231411	231511
chr23	21121209	21121309
chr2	8501408	8501508
chr20	23984895	23984995
chr14	45364027	45364127
chr8	29195522	29195622
chr24	28126613	28126713
chr14	50233995	50234095
chr1	13422760	13422860
chr18	21051037	21051137
chr16	9717994	9718094
chr1	59035530	59035630
chr20	46823470	46823570
chr13	37166562	37166662
chr17	11358867	11358967
chr8	45198942	45199042
chr9	14129697	14129797
chr15	43760489	43760589
chr22	41300679	41300779
chr1	17553861	17553961
chr8	10681943	10682043
chr7	36382590	36382690
chr7	52277371	52277471
chr18	8988382	8988482
chr7	19450188	19450288
chr18	35073288	35073388
chr3	34380598	34380698
chr9	25414622	25414722
chr25	6360872	6360972
chr3	7383566	7383666
chr17	30921377	30921477
chr22	49480	49580
chr17	9784289	9784389
chr7	34028871	34028971
chr16	28688353	28688453
chr19	49217903	49218003
chr16	15667819	15667919
chr5	62179703	62179803
chr10	35454025	35454125
chr1	40481501	40481601
chr6	59747120	59747220
chr21	43917026	43917126
chr3	13824609	13824709
chr25	14091198	14091298
chr1	24954187	24954287
chr7	44198527	44198627
chr7	55828604	55828704
chr5	49956650	49956750
chr5	5646786	5646886
chr15	40969628	40969728
chr11	11452410	11452510
chr5	27077456	27077556
chr8	30848213	30848313
chr8	50421221	50421321
chr3	23852465	23852565
chr4	11356706	11356806
chr23	18586639	18586739
chr12	28257224	28257324
chr11	7470767	7470867
chr6	41186195	41186295
chr17	14465395	14465495
chr2	26627808	26627908
chr2	5088442	5088542
chr17	35510173	35510273
chr6	11646487	11646587
chr7	51747776	51747876
chr5	24787436	24787536
chr10	38140737	38140837
chr9	34527748	34527848
chr6	23789182	23789282
chr20	45748189	45748289
chr10	29878931	29879031
chr1	24227871	24227971
chr11	46192653	46192753
chr18	18126614	18126714
chr7	9661949	9662049
chr16	8157766	8157866
chr5	32933330	32933430
chr22	26880750	26880850
chr6	54902350	54902450
chr4	21196005	21196105
chr10	11248704	11248804
chr7	19154396	19154496
chr13	8258051	8258151
chr14	620850	620950
chr7	16641138	16641238
chr3	405474	405574
chr4	3297119	3297219
chr11	31619817	31619917
chr12	50236342	50236442
chr18	7228001	7228101
chr1	40734688	40734788
chr15	20757683	20757783
chr8	32232651	32232751
chr10	1663104	1663204
chr2	16663127	16663227
chr14	42985691	42985791
chr9	56250917	56251017
chr12	1017280	1017380
chr14	30144521	30144621
chr5	4014045	4014145
chr9	19360408	19360508
chr6	20171911	20172011
chr16	29106701	29106801
chr19	10126089	10126189
chr1	33190613	33190713
chr16	5639716	5639816
chr12	50379678	50379778
chr11	304164	304264
chr4	15610231	15610331
chr14	5129484	5129584
chr22	11292493	11292593
chr21	13080355	13080455
chr25	22177978	22178078
chr21	9839175	9839275
chr20	16493000	16493100
chr13	52365596	52365696
chr19	9226807	9226907
chr16	28690815	28690915
chr10	20224180	20224280
chr18	12505870	12505970
chr25	22564876	22564976
chr6	40003320	40003420
chr17	116339	116439
chr20	26089789	26089889
chr14	31593770	31593870
chr5	24366638	24366738
chr2	5482816	5482916
chr17	20721222	20721322
chr19	2969517	2969617
chr21	472	572
chr13	32802845	32802945
chr9	47047842	47047942
chr11	39787356	39787456
chr14	8007306	8007406
chr7	30389030	30389130
chr16	28786551	28786651
chr22	25457249	25457349
chr20	37660939	37661039
chr23	24205324	24205424
chr11	27202460	27202560
chr6	59878935	59879035
chr7	51108281	51108381
chr12	42643907	42644007
chr9	3545414	3545514
chr18	5059693	5059793
chr3	25521030	25521130
chr2	20792960	20793060
chr19	18442186	18442286
chr23	37184085	37184185
chr6	50402726	50402826
chr3	18020082	18020182
chr6	38776426	38776526
chr1	2086705	2086805
chr10	15040784	15040884
chr22	15358417	15358517
chr25	4299434	4299534
chr10	207488	207588
chr18	48099821	48099921
chr9	1647182	1647282
chr17	43312359	43312459
chr2	9400305	9400405
chr2	43297628	43297728
chr11	35474617	35474717
chr18	17193165	17193265
chr21	43955630	43955730
chr14	4538820	4538920
chr7	25643107	25643207
chr14	21668322	21668422
chr11	11781937	11782037
chr13	310512	310612
chr25	34482234	34482334
chr11	44686751	44686851
chr5	38381265	38381365
chr5	51610708	51610808
chr8	31448445	31448545
chr11	31917411	31917511
chr13	25305062	25305162
chr23	44722192	44722292
chr3	56347185	56347285
chr9	4116410	4116510
chr3	19951297	19951397
chr12	5775948	5776048
chr6	11775469	11775569
chr19	31007620	31007720
chr23	39404216	39404316
chr17	50960656	50960756
chr4	21334342	21334442
chr4	5192152	5192252
chr24	1023367	1023467
chr1	41001040	41001140
chr6	40314639	40314739
chr23	45605657	45605757
chr13	25974824	25974924
chr2	12168731	12168831
chr3	10970776	10970876
chr19	36528162	36528262
chr19	7623652	7623752
chr7	19784127	19784227
chr5	28026459	28026559
chr10	21181793	21181893
chr13	53045695	53045795
chr18	46200378	46200478
chr4	18118632	18118732
chr9	3278914	3279014
chr18	4959088	4959188
chr1	30720039	30720139
chr6	2117007	2117107
chr3	5826330	5826430
chr2	58525624	58525724
chr22	3282588	3282688
chr14	37150447	37150547
chr18	8119976	8120076
chr5	75584556	75584656
chr21	36925670	36925770
chr19	30852406	30852506
chr22	16199215	16199315
chr4	14169121	14169221
chr9	56658275	56658375
chr1	8370519	8370619
chr3	19929885	19929985
chr17	24443300	24443400
chr20	30873572	30873672
chr23	36358059	36358159
chr24	37563731	37563831
chr18	27384772	27384872
chr3	33561719	33561819
chr23	25447569	25447669
chr11	25023076	25023176
chr1	40480264	40480364
chr7	66954002	66954102
chr5	34340915	34341015
chr6	11787643	11787743
chr11	36732488	36732588
chr16	31358838	31358938
chr14	31506263	31506363
chr6	49099675	49099775
chr1	48236804	48236904
chr6	26799418	26799518
chr19	46839699	46839799
chr3	42960514	42960614
chr13	43326994	43327094
chr17	50764935	50765035
chr15	23441324	23441424
chr6	33082860	33082960
chr22	38079704	38079804
chr17	24649713	24649813
chr24	22581479	22581579
chr19	41024393	41024493
chr16	34366383	34366483
chr11	27151111	27151211
chr18	38982005	38982105
chr3	6653748	6653848
chr2	37305116	37305216
chr19	5759259	5759359
chr11	36638303	36638403
chr5	29609028	29609128
chr24	20816857	20816957
chr19	18970539	18970639
chr3	36312321	36312421
chr11	484412	484512
chr23	27735980	27736080
chr22	16462737	16462837
chr16	42905832	42905932
chr11	42156398	42156498
chr19	44263345	44263445
chr10	2709046	2709146
chr8	34787423	34787523
chr9	296037	296137
chr21	283331	283431
chr11	10972861	10972961
chr25	8293392	8293492
chr4	5457073	5457173
chr10	26582286	26582386
chr20	34912420	34912520
chr4	28472098	28472198
chr13	50051128	50051228
chr6	11799402	11799502
chr11	28615570	28615670
chr17	12200334	12200434
chr19	43218634	43218734
chr10	15806171	15806271
chr16	27070772	27070872
chr5	24786759	24786859
chr10	36135866	36135966
chr3	32541409	32541509
chr3	17259370	17259470
chr9	31281389	31281489
chr10	39786710	39786810
chr15	3217281	3217381
chr23	31585254	31585354
chr16	12946160	12946260
chr19	19083951	19084051
chr11	13361937	13362037
chr19	49815131	49815231
chr1	51270378	51270478
chr5	8554701	8554801
chr2	7896727	7896827
chr9	6306230	6306330
chr14	31950029	31950129
chr25	32422748	32422848
chr18	41443494	41443594
chr16	5354063	5354163
chr13	18360410	18360510
chr12	11588000	11588100
chr6	20636072	20636172
chr5	39936054	39936154
chr14	47116372	47116472
chr7	19175156	19175256
chr13	2297835	2297935
chr9	45360826	45360926
chr6	47707774	47707874
chr18	48076910	48077010
chr24	5338241	5338341
chr18	34941274	34941374
chr25	30651704	30651804
chr25	30542848	30542948
chr18	1028293	1028393
chr24	19426456	19426556
chr9	31276195	31276295
chr12	1187105	1187205
chr15	17305620	17305720
chr22	11254158	11254258
chr13	27368925	27369025
chr4	2350479	2350579
chr6	11778079	11778179
chr12	26411292	26411392
chr20	34125319	34125419
chr3	11483846	11483946
chr11	25272912	25273012
chr17	26595578	26595678
chr10	28878569	28878669
chr25	291161	291261
chr12	47840417	47840517
chr7	8321751	8321851
chr7	30900547	30900647
chr24	8070871	8070971
chr20	20963815	20963915
chr10	40409921	40410021
chr19	5916036	5916136
chr5	16149495	16149595
chr12	40099749	40099849
chr14	32488741	32488841
chr6	54097657	54097757
chr20	9961746	9961846
chr21	40682441	40682541
chr18	43325341	43325441
chr24	31452274	31452374
chr19	28319800	28319900
chr21	17765098	17765198
chr23	35953174	35953274
chr15	33076107	33076207
chr7	76772426	76772526
chr6	73371	73471
chr12	23213395	23213495
chr15	45784434	45784534
chr11	1926158	1926258
chr1	47203673	47203773
chr14	27728685	27728785
chr3	11083033	11083133
chr21	38297227	38297327
chr15	32808546	32808646
chr16	53610156	53610256
chr6	11991434	11991534
chr9	8985803	8985903
chr21	28353527	28353627
chr2	24623427	24623527
chr17	20845245	20845345
chr23	31097568	31097668
chr2	41453032	41453132
chr4	24154546	24154646
chr1	28654236	28654336
chr1	40791577	40791677
chr19	36520718	36520818
chr9	1861021	1861121
chr13	50423073	50423173
chr25	38339409	38339509
chr3	18629349	18629449
chr19	32252606	32252706
chr22	13180499	13180599
chr17	11193345	11193445
chr5	2521304	2521404
chr14	32380174	32380274
chr17	53186074	53186174
chr17	31698278	31698378
chr16	44879237	44879337
chr19	36949797	36949897
chr7	19443079	19443179
chr12	1146925	1147025
chr23	37726842	37726942
chr3	23769589	23769689
chr18	9069997	9070097
chr7	76334648	76334748
chr2	39376000	39376100
chr18	8123641	8123741
chr2	11002096	11002196
chr3	15619390	15619490
chr9	731748	731848
chr10	43304981	43305081
chr20	738921	739021
chr13	53331387	53331487
chr19	7980577	7980677
chr17	2499266	2499366
chr1	21531236	21531336
chr13	18916286	18916386
chr2	55993767	55993867
chr16	54908503	54908603
chr5	34396414	34396514
chr3	56283214	56283314
chr8	19419368	19419468
chr21	35455405	35455505
chr2	53543495	53543595
chr13	12902894	12902994
chr19	33097873	33097973
chr9	13689615	13689715
chr11	41435217	41435317
chr10	26813520	26813620
chr5	14409058	14409158
chr16	9720838	9720938
chr18	14530668	14530768
chr2	6951795	6951895
chr4	1562834	1562934
chr16	19134142	19134242
chr3	63144442	63144542
chr11	1401119	1401219
chr25	30453372	30453472
chr10	39892625	39892725
chr16	44880243	44880343
chr9	26399801	26399901
chr12	291814	291914
chr15	46903892	46903992
chr1	4621582	4621682
chr18	5089957	5090057
chr9	25953782	25953882
chr10	33515920	33516020
chr11	22600927	22601027
chr14	50847944	50848044
chr16	29564610	29564710
chr19	23148395	23148495
chr24	25377346	25377446
chr25	36687266	36687366
chr22	482306	482406
chr19	34197596	34197696
chr1	40525376	40525476
chr12	35211532	35211632
chr18	44616616	44616716
chr5	24753785	24753885
chr19	45288230	45288330
chr13	22878446	22878546
chr25	3816064	3816164
chr17	22574019	22574119
chr21	30003637	30003737
chr11	22743422	22743522
chr3	19810041	19810141
chr6	59693581	59693681
chr5	5529270	5529370
chr18	24780322	24780422
chr11	22570787	22570887
chr7	14198553	14198653
chr1	14046854	14046954
chr24	2352336	2352436
chr21	44259453	44259553
chr19	2241652	2241752
chr1	47725321	47725421
chr2	28604768	28604868
chr24	29150884	29150984
chr3	19870103	19870203
chr3	37471305	37471405
chr18	11776737	11776837
chr11	1933972	1934072
chr6	27698576	27698676
chr16	11508254	11508354
chr24	25612353	25612453
chr1	56297918	56298018
chr13	11096529	11096629
chr14	25876582	25876682
chr13	31902183	31902283
chr23	33868571	33868671
chr25	31162325	31162425
chr11	21821430	21821530
chr16	12697346	12697446
chr20	37686652	37686752
chr21	28352637	28352737
chr3	32629450	32629550
chr24	28571055	28571155
chr21	25799816	25799916
chr6	20548102	20548202
chr7	73385041	73385141
chr22	32873607	32873707
chr3	28708842	28708942
chr23	3685089	3685189
chr2	23270336	23270436
chr22	43154	43254
chr22	21244823	21244923
chr17	37510620	37510720
chr24	25027237	25027337
chr23	25473158	25473258
chr17	51186220	51186320
chr14	51411750	51411850
chr9	42097945	42098045
chr14	18741731	18741831
chr6	12019589	12019689
chr7	45581705	45581805
chr23	22831032	22831132
chr6	33416390	33416490
chr12	34668235	34668335
chr18	22014718	22014818
chr7	28164279	28164379
chr7	58754412	58754512
chr19	32055222	32055322
chr1	4176649	4176749
chr19	30900987	30901087
chr16	3168808	3168908
chr7	8380037	8380137
chr4	16348144	16348244
chr2	48370015	48370115
chr23	35811319	35811419
chr16	39501476	39501576
chr9	39367325	39367425
chr18	15486702	15486802
chr6	1732552	1732652
chr2	47863165	47863265
chr17	33494949	33495049
chr20	44787962	44788062
chr19	9443817	9443917
chr12	36495777	36495877
chr14	47666410	47666510
chr16	13742518	13742618
chr5	24758198	24758298
chr2	56349850	56349950
chr8	7667301	7667401
chr8	9582348	9582448
chr19	13591540	13591640
chr13	34979402	34979502
chr5	34145872	34145972
chr11	35409757	35409857
chr5	7006352	7006452
chr16	27251011	27251111
chr7	14873034	14873134
chr1	16072694	16072794
chr20	37660266	37660366
chr10	34023535	34023635
chr11	2229003	2229103
chr21	5246280	5246380
chr25	6500571	6500671
chr10	10873042	10873142
chr17	46105897	46105997
chr21	16849043	16849143
chr21	39586765	39586865
chr21	42012363	42012463
chr7	33168635	33168735
chr5	65907048	65907148
chr7	34232144	34232244
chr3	36664961	36665061
chr8	9452545	9452645
chr6	55306885	55306985
chr18	4866939	4867039
chr5	4903387	4903487
chr12	23915553	23915653
chr18	5941912	5942012
chr4	14144919	14145019
chr20	47148314	47148414
chr10	26732966	26733066
chr9	31397167	31397267
chr15	27611389	27611489
chr19	3013238	3013338
chr4	15380329	15380429
chr18	2452978	2453078
chr10	4868411	4868511
chr12	28205249	28205349
chr5	29639253	29639353
chr14	29117706	29117806
chr19	1900170	1900270
chr4	9131589	9131689
chr12	31685232	31685332
chr2	26389430	26389530
chr5	38213659	38213759
chr7	22290058	22290158
chr1	53503459	53503559
chr22	17999503	17999603
chr1	16453520	16453620
chr19	34695182	34695282
chr2	56195786	56195886
chr5	23263851	23263951
chr21	11167712	11167812
chr9	31625004	31625104
chr4	16485141	16485241
chr14	39027526	39027626
chr12	5346957	5347057
chr12	26035839	26035939
chr13	50459994	50460094
chr3	31190662	31190762
chr23	29694982	29695082
chr3	16650603	16650703
chr22	11373279	11373379
chr4	21411962	21412062
chr21	14305605	14305705
chr4	1571939	1572039
chr6	54635835	54635935
chr15	19462123	19462223
chr12	18411868	18411968
chr18	37910370	37910470
chr5	24491133	24491233
chr13	36936940	36937040
chr13	33658313	33658413
chr5	66485139	66485239
chr2	16863357	16863457
chr21	3689773	3689873
chr1	40302198	40302298
chr15	40341512	40341612
chr24	39093366	39093466
chr6	48035070	48035170
chr11	45017	45117
chr1	35859563	35859663
chr14	25214983	25215083
chr12	26512075	26512175
chr20	1339965	1340065
chr4	4954579	4954679
chr7	21787597	21787697
chr18	45176307	45176407
chr4	8126181	8126281
chr21	4797880	4797980
chr20	19049161	19049261
chr10	17018121	17018221
chr2	45586044	45586144
chr2	24638163	24638263
chr25	19639239	19639339
chr17	33923004	33923104
chr6	11821774	11821874
chr17	245078	245178
chr16	30498222	30498322
chr3	56402178	56402278
chr3	61285010	61285110
chr22	16703290	16703390
chr9	9892888	9892988
chr23	44291486	44291586
chr7	52276886	52276986
chr2	41247994	41248094
chr9	17885150	17885250
chr1	40847409	40847509
chr12	1708656	1708756
chr10	35870857	35870957
chr8	5484852	5484952
chr21	7926778	7926878
chr10	43629122	43629222
chr9	39837467	39837567
chr14	45860486	45860586
chr20	55002903	55003003
chr2	38719300	38719400
chr20	24244411	24244511
chr17	22407509	22407609
chr13	962110	962210
chr2	24073292	24073392
chr5	34192730	34192830
chr1	24015158	24015258
chr5	16045874	16045974
chr19	30033652	30033752
chr23	4635046	4635146
chr3	40746681	40746781
chr24	30392290	30392390
chr10	2552509	2552609
chr23	34398145	34398245
chr6	14344803	14344903
chr20	9451507	9451607
chr7	26056078	26056178
chr13	15883419	15883519
chr24	31212798	31212898
chr10	37285727	37285827
chr2	55283220	55283320
chr13	510248	510348
chr2	37704332	37704432
chr20	14696555	14696655
chr24	42967419	42967519
chr25	38442389	38442489
chr5	39721731	39721831
chr11	45605553	45605653
chr19	24573162	24573262
chr23	19678888	19678988
chr7	729193	729293
chr21	349476	349576
chr1	45295501	45295601
chr11	33007838	33007938
chr2	10799089	10799189
chr22	11262692	11262792
chr17	11182275	11182375
chr12	34954548	34954648
chr15	34338904	34339004
chr24	4342640	4342740
chr5	20789992	20790092
chr19	22207329	22207429
chr2	14460116	14460216
chr8	29131510	29131610
chr8	50028508	50028608
chr18	5014646	5014746
chr12	6749173	6749273
chr6	29433078	29433178
chr20	34525738	34525838
chr3	34915405	34915505
chr19	33047731	33047831
chr3	18187089	18187189
chr17	52781837	52781937
chr3	26587834	26587934
chr23	46157612	46157712
chr7	27775099	27775199
chr25	5280462	5280562
chr15	34509108	34509208
chr9	8495753	8495853
chr20	26977192	26977292
chr3	12054606	12054706
chr7	30238267	30238367
chr14	270323	270423
chr13	22191831	22191931
chr3	34278811	34278911
chr15	28412011	28412111
chr10	26934171	26934271
chr3	59931468	59931568
chr5	22159012	22159112
chr12	42592618	42592718
chr9	3362762	3362862
chr20	18413383	18413483
chr2	21587472	21587572
chr10	44098759	44098859
chr10	35344328	35344428
chr4	8729786	8729886
chr1	47996900	47997000
chr25	13626501	13626601
chr5	66095076	66095176
chr18	5849700	5849800
chr22	696290	696390
chr7	6749014	6749114
chr18	40137753	40137853
chr3	13857925	13858025
chr17	34326349	34326449
chr3	1200129	1200229
chr7	48500936	48501036
chr4	17728487	17728587
chr6	40592883	40592983
chr20	32345497	32345597
chr3	6161230	6161330
chr21	10173092	10173192
chr10	4837007	4837107
chr16	58498495	58498595
chr2	4872113	4872213
chr3	34280501	34280601
chr21	25465314	25465414
chr22	16719179	16719279
chr3	63095042	63095142
chr4	15904059	15904159
chr23	19392663	19392763
chr8	54124526	54124626
chr9	42414688	42414788
chr21	19975915	19976015
chr13	11093906	11094006
chr12	39591076	39591176
chr14	19663616	19663716
chr13	32552195	32552295
chr17	24441354	24441454
chr13	36692439	36692539
chr18	44611263	44611363
chr15	17500002	17500102
chr18	46509092	46509192
chr22	11068227	11068327
chr7	20089463	20089563
chr7	21080744	21080844
chr23	23247781	23247881
chr18	7777761	7777861
chr16	3678145	3678245
chr8	41565713	41565813
chr25	23743267	23743367
chr8	37379067	37379167
chr3	17735394	17735494
chr13	50452594	50452694
chr19	15407692	15407792
chr19	45561153	45561253
chr16	12773862	12773962
chr1	47588258	47588358
chr8	17539280	17539380
chr5	32057812	32057912
chr24	43420147	43420247
chr18	4617969	4618069
chr18	12679678	12679778
chr18	12102560	12102660
chr2	44459665	44459765
chr9	6673694	6673794
chr20	47775480	47775580
chr8	15431797	15431897
chr23	23079220	23079320
chr5	21443652	21443752
chr19	24973686	24973786
chr22	4666987	4667087
chr6	34731636	34731736
chr9	8494101	8494201
chr3	23777214	23777314
chr8	15794792	15794892
chr10	4966149	4966249
chr5	39863521	39863621
chr12	1642097	1642197
chr16	34606779	34606879
chr6	42349783	42349883
chr18	25402720	25402820
chr4	11047051	11047151
chr5	19418973	19419073
chr5	67591030	67591130
chr13	37163233	37163333
chr5	987380	987480
chr20	27742557	27742657
chr2	131291	131391
chr18	48082087	48082187
chr20	55089060	55089160
chr21	26858719	26858819
chr2	53014531	53014631
chr18	49713587	49713687
chr19	9502917	9503017
chr6	14050272	14050372
chr21	44267404	44267504
chr18	49716995	49717095
chr11	45299661	45299761
chr6	39824497	39824597
chr23	24373587	24373687
chr6	23536422	23536522
chr3	40560796	40560896
chr15	39771833	39771933
chr19	24431867	24431967
chr11	16959313	16959413
chr24	41147332	41147432
chr2	30675096	30675196
chr10	40407647	40407747
chr13	36246589	36246689
chr8	26470289	26470389
chr5	18435490	18435590
chr8	55195687	55195787
chr18	22300655	22300755
chr21	9945086	9945186
chr21	242535	242635
chr9	29162897	29162997
chr21	37541730	37541830
chr3	36217860	36217960
chr8	8494596	8494696
chr2	22423660	22423760
chr12	34854620	34854720
chr1	3039649	3039749
chr17	11939233	11939333
chr20	18519565	18519665
chr23	208915	209015
chr3	4361247	4361347
chr6	43578123	43578223
chr1	24945879	24945979
chr15	42084649	42084749
chr21	9597197	9597297
chr23	15401609	15401709
chr7	54492532	54492632
chr18	19771039	19771139
chr17	28558	28658
chr4	21386967	21387067
chr16	53607195	53607295
chr2	29206173	29206273
chr21	24143101	24143201
chr13	53901861	53901961
chr24	17692759	17692859
chr20	38959719	38959819
chr19	27954851	27954951
chr15	8400682	8400782
chr7	8276962	8277062
chr7	39677233	39677333
chr9	19054178	19054278
chr2	37052596	37052696
chr18	43264420	43264520
chr12	34793159	34793259
chr21	403825	403925
chr12	5755358	5755458
chr5	48167178	48167278
chr1	206794	206894
chr12	48061221	48061321
chr6	59559333	59559433
chr13	31770093	31770193
chr13	18518651	18518751
chr11	42308215	42308315
chr18	35110608	35110708
chr5	30262490	30262590
chr7	8302645	8302745
chr25	22453063	22453163
chr16	43592921	43593021
chr14	27750318	27750418
chr10	32137786	32137886
chr13	45775018	45775118
chr8	45093857	45093957
chr23	6357810	6357910
chr18	8269335	8269435
chr21	9275277	9275377
chr15	516917	517017
chr1	25255066	25255166
chr11	11388987	11389087
chr24	24447559	24447659
chr12	310002	310102
chr5	34813207	34813307
chr14	22622494	22622594
chr17	31798700	31798800
chr1	38552082	38552182
chr13	18520844	18520944
chr17	53930497	53930597
chr19	28317088	28317188
chr11	26066409	26066509
chr14	35308756	35308856
chr22	11957467	11957567
chr3	14093987	14094087
chr24	85006	85106
chr7	69395322	69395422
chr5	43623428	43623528
chr6	53483048	53483148
chr18	37254686	37254786
chr23	33597534	33597634
chr7	37879762	37879862
chr13	2220524	2220624
chr4	21051435	21051535
chr7	22829874	22829974
chr23	2901441	2901541
chr5	51809976	51810076
chr23	38514425	38514525
chr15	9412650	9412750
chr5	42722124	42722224
chr3	13519106	13519206
chr19	31666099	31666199
chr7	1598461	1598561
chr3	36152084	36152184
chr22	18955615	18955715
chr13	36928115	36928215
chr19	37321112	37321212
chr6	6407813	6407913
chr15	22915853	22915953
chr16	58621251	58621351
chr25	37001036	37001136
chr17	9890034	9890134
chr18	15956691	15956791
chr6	2784813	2784913
chr7	49643306	49643406
chr6	11734557	11734657
chr7	22833301	22833401
chr7	68946203	68946303
chr16	51950111	51950211
chr2	7677690	7677790
chr24	27683935	27684035
chr4	8099468	8099568
chr6	314303	314403
chr21	9320638	9320738
chr24	27641242	27641342
chr5	72071790	72071890
chr14	36279880	36279980
chr25	24147483	24147583
chr13	10450182	10450282
chr20	36574821	36574921
chr19	44450142	44450242
chr8	26699078	26699178
chr9	57140027	57140127
chr2	59503	59603
chr16	5171535	5171635
chr14	23400307	23400407
chr18	44213888	44213988
chr25	10621136	10621236
chr20	23071360	23071460
chr3	42653757	42653857
chr3	15422240	15422340
chr23	9970707	9970807
chr9	903173	903273
chr8	42277149	42277249
chr20	22638715	22638815
chr15	28430966	28431066
chr22	575154	575254
chr5	26653036	26653136
chr16	43602056	43602156
chr19	45291475	45291575
chr16	34677951	34678051
chr3	62556767	62556867
chr16	33790154	33790254
chr13	30387123	30387223
chr25	13139866	13139966
chr7	51048536	51048636
chr21	7668744	7668844
chr24	9015079	9015179
chr1	46491193	46491293
chr5	21906333	21906433
chr18	6222554	6222654
chr11	42467769	42467869
chr6	15657790	15657890
chr3	10928427	10928527
chr17	50657767	50657867
chr1	16311691	16311791
chr12	15317595	15317695
chr23	2675559	2675659
chr17	1543164	1543264
chr4	29272039	29272139
chr20	37819192	37819292
chr18	29503086	29503186
chr23	14726087	14726187
chr2	56864554	56864654
chr7	49092807	49092907
chr12	50117915	50118015
chr8	26761195	26761295
chr4	22894173	22894273
chr25	18894466	18894566
chr7	21188724	21188824
chr3	11926861	11926961
chr11	39536210	39536310
chr13	52104738	52104838
chr13	22286430	22286530
chr1	7168520	7168620
chr17	24751032	24751132
chr4	8870414	8870514
chr6	7354493	7354593
chr6	18059867	18059967
chr7	30489492	30489592
chr1	12827170	12827270
chr7	25886675	25886775
chr8	17588945	17589045
chr3	11875778	11875878
chr14	5397445	5397545
chr5	45076454	45076554
chr6	45829937	45830037
chr3	13853470	13853570
chr10	22072966	22073066
chr6	38775406	38775506
chr15	13288603	13288703
chr1	50522951	50523051
chr6	39452580	39452680
chr9	50561376	50561476
chr23	9207971	9208071
chr24	6714009	6714109
chr19	6758740	6758840
chr7	50261862	50261962
chr19	49553375	49553475
chr3	41859081	41859181
chr17	22966642	22966742
chr20	46804921	46805021
chr21	3026580	3026680
chr4	60226996	60227096
chr17	44510356	44510456
chr14	49552191	49552291
chr1	53483	53583
chr1	51596129	51596229
chr22	16395911	16396011
chr24	27182451	27182551
chr24	43887732	43887832
chr8	13506020	13506120
chr18	49339731	49339831
chr12	37550887	37550987
chr17	29353722	29353822
chr17	30507416	30507516
chr11	43088241	43088341
chr13	51344266	51344366
chr15	41288760	41288860
chr14	51722321	51722421
chr11	10861850	10861950
chr7	54343206	54343306
chr21	636203	636303
chr2	59839309	59839409
chr7	12900466	12900566
chr14	40527817	40527917
chr17	10674743	10674843
chr22	40519732	40519832
chr24	43809194	43809294
chr4	27456049	27456149
chr3	61306117	61306217
chr16	12944715	12944815
chr3	24489094	24489194
chr5	70658504	70658604
chr19	27125576	27125676
chr22	4647981	4648081
chr9	893619	893719
chr24	25001032	25001132
chr19	1884623	1884723
chr18	47231075	47231175
chr19	27881183	27881283
chr1	39046248	39046348
chr2	25858332	25858432
chr21	4333585	4333685
chr6	19544349	19544449
chr25	3362770	3362870
chr6	55619487	55619587
chr6	34415284	34415384
chr6	11760415	11760515
chr6	2364	2464
chr1	46793836	46793936
chr19	11018512	11018612
chr1	39472332	39472432
chr8	43622053	43622153
chr15	29146430	29146530
chr2	12758893	12758993
chr16	38631834	38631934
chr16	34986792	34986892
chr12	28606381	28606481
chr22	10490265	10490365
chr20	31274556	31274656
chr14	8564930	8565030
chr3	13884250	13884350
chr9	27852881	27852981
chr24	6211979	6212079
chr20	28933967	28934067
chr3	25155476	25155576
chr11	24510677	24510777
chr19	20653733	20653833
chr8	32188141	32188241
chr11	16536727	16536827
chr14	15420746	15420846
chr20	30193147	30193247
chr11	36597273	36597373
chr1	28609456	28609556
chr9	22522228	22522328
chr20	30428288	30428388
chr18	21874822	21874922
chr21	32176449	32176549
chr1	50426382	50426482
chr8	19844024	19844124
chr20	38110793	38110893
chr1	21526923	21527023
chr3	37006200	37006300
chr5	17209268	17209368
chr9	31142156	31142256
chr23	45756107	45756207
chr7	32708851	32708951
chr17	31271055	31271155
chr24	40512132	40512232
chr2	13007367	13007467
chr15	454520	454620
chr15	29281850	29281950
chr12	40351660	40351760
chr19	49099120	49099220
chr20	26895751	26895851
chr23	30968544	30968644
chr14	47864674	47864774
chr7	50483072	50483172
chr2	11737843	11737943
chr17	44903114	44903214
chr4	13792216	13792316
chr11	11746570	11746670
chr18	1737774	1737874
chr19	34168635	34168735
chr24	18280670	18280770
chr5	26958865	26958965
chr4	14502052	14502152
chr12	36262012	36262112
chr22	11355370	11355470
chr13	35694072	35694172
chr15	5340236	5340336
chr19	19763233	19763333
chr20	43638780	43638880
chr3	63161603	63161703
chr17	34125266	34125366
chr25	4722047	4722147
chr5	396100	396200
chr18	15784905	15785005
chr5	57161288	57161388
chr20	54635547	54635647
chr4	16506057	16506157
chr14	32436186	32436286
chr6	31432051	31432151
chr15	4332531	4332631
chr25	24133772	24133872
chr17	14931971	14932071
chr1	60320153	60320253
chr4	22297185	22297285
chr14	47793628	47793728
chr4	19015918	19016018
chr10	2553365	2553465
chr19	30796268	30796368
chr12	43420769	43420869
chr2	32544213	32544313
chr1	40619383	40619483
chr19	25913099	25913199
chr23	23059056	23059156
chr3	61536710	61536810
chr6	13949564	13949664
chr8	27263050	27263150
chr12	36607324	36607424
chr1	10240234	10240334
chr10	26004779	26004879
chr14	2126878	2126978
chr11	26763339	26763439
chr20	4028501	4028601
chr25	36173385	36173485
chr4	7055882	7055982
chr13	1281903	1282003
chr11	35828481	35828581
chr15	2341274	2341374
chr9	57813290	57813390
chr6	23539401	23539501
chr10	17711329	17711429
chr12	22052597	22052697
chr14	31457482	31457582
chr20	38988027	38988127
chr22	14121765	14121865
chr25	31287808	31287908
chr16	22823138	22823238
chr19	1621077	1621177
chr14	16551250	16551350
chr23	43247128	43247228
chr16	57619916	57620016
chr13	33431425	33431525
chr2	37974048	37974148
chr12	35077237	35077337
chr25	38154170	38154270
chr8	18358317	18358417
chr16	3424451	3424551
chr2	41643995	41644095
chr19	64628	64728
chr25	13294579	13294679
chr6	3678841	3678941
chr1	7629323	7629423
chr1	13757491	13757591
chr14	656525	656625
chr3	28815815	28815915
chr11	6550118	6550218
chr16	58324296	58324396
chr21	19848418	19848518
chr3	31852566	31852666
chr8	54371924	54372024
chr3	53674439	53674539
chr7	77046505	77046605
chr7	41475884	41475984
chr13	23003592	23003692
chr13	18060119	18060219
chr18	20347435	20347535
chr16	33926928	33927028
chr23	38252956	38253056
chr12	7905404	7905504
chr5	72040684	72040784
[truncated: 3,177 more rows]
