# Supplementary material for: Genome-wide mapping of Hif-1α binding sites in zebrafish
Source: BMC Genomics. 2015 Nov 11;16:923. doi: 10.1186/s12864-015-2169-x (PMC4642629; doi:10.1186/s12864-015-2169-x)
Supplement: Additional file 5: — vhl ChIP sequencing peaks filtered for presence of a HRE. Filtering performed using MACS. (BED 70 kb) [file 12864_2015_2169_MOESM5_ESM.bed]

chr17	19997287	19997387	3100
chr20	232614	232714	3100
chr8	38095380	38095480	3100
chr16	47904897	47904997	2963.08
chr4	24572839	24572939	2884.05
chr17	10034548	10034648	2812.4
chr5	16031224	16031324	2810.79
chr15	8409935	8410035	2727.22
chr2	48284560	48284660	2393.95
chr21	38474950	38475050	2234.33
chr11	25753162	25753262	2209.56
chr16	13991186	13991286	2164.84
chr24	29167666	29167766	2146.79
chr14	19964125	19964225	2125.36
chr24	39192187	39192287	2099.12
chr9	22493536	22493636	2044.3
chr18	725088	725188	2043.54
chr25	3001810	3001910	2029.59
chr1	7585037	7585137	1978.77
chr11	11774967	11775067	1933.06
chr4	5416210	5416310	1860.21
chr5	64425146	64425246	1853.26
chr22	33020097	33020197	1831.56
chr12	49633299	49633399	1811.05
chr15	24540078	24540178	1810.37
chr16	47908752	47908852	1796.63
chr14	8477106	8477206	1790.66
chr2	32455428	32455528	1779.48
chr1	16437172	16437272	1765.72
chr4	24566820	24566920	1762.44
chr6	43964018	43964118	1757.9
chr21	10340710	10340810	1734.91
chr10	18942689	18942789	1734.31
chr14	18646014	18646114	1718.51
chr2	8066709	8066809	1702.56
chr16	27807741	27807841	1691.87
chr8	50009867	50009967	1686.13
chr14	48574883	48574983	1664.15
chr21	5818625	5818725	1662.9
chr1	28146750	28146850	1654.05
chr6	40385829	40385929	1594.61
chr3	14998916	14999016	1589.42
chr19	36535809	36535909	1586.03
chr9	8981897	8981997	1570.4
chr18	32942140	32942240	1561.13
chr18	20767684	20767784	1532.67
chr20	54673025	54673125	1494.28
chr17	15929113	15929213	1489.92
chr6	31715915	31716015	1460.88
chr23	36602875	36602975	1446.9
chr17	14870612	14870712	1432.03
chr24	33730452	33730552	1425.38
chr13	50530541	50530641	1418.45
chr4	6198299	6198399	1417.03
chr8	52447048	52447148	1416.75
chr3	30342101	30342201	1409.63
chr16	27579621	27579721	1404.05
chr1	18506676	18506776	1398.85
chr2	17313963	17314063	1387.88
chr16	14246506	14246606	1378.01
chr5	55211893	55211993	1376.93
chr13	37513339	37513439	1364.3
chr5	25888467	25888567	1361.08
chr23	46158556	46158656	1333.23
chr3	61204923	61205023	1312.65
chr5	24785702	24785802	1281.14
chr10	36262222	36262322	1259.55
chr7	43744922	43745022	1257.06
chr16	5853164	5853264	1247.38
chr18	35278287	35278387	1237.26
chr11	32383172	32383272	1232.4
chr2	23327967	23328067	1219.39
chr10	29062639	29062739	1200.74
chr19	43527002	43527102	1175.35
chr11	8665213	8665313	1169.82
chr6	48059500	48059600	1169.7
chr12	25525134	25525234	1169.19
chr9	33682341	33682441	1156.88
chr15	41266178	41266278	1152.78
chr7	26351453	26351553	1146.77
chr16	27714695	27714795	1130.67
chr25	31184207	31184307	1130.21
chr19	10334938	10335038	1120.62
chr14	6953882	6953982	1101.57
chr23	9966970	9967070	1093.9
chr11	38778070	38778170	1087.41
chr7	66830314	66830414	1080.05
chr7	31960927	31961027	1072.05
chr16	18263358	18263458	1054.01
chr7	35639728	35639828	1051.02
chr18	27849535	27849635	1042.94
chr18	48075619	48075719	1041.38
chr9	24275988	24276088	1036.02
chr8	20969862	20969962	1020.76
chr13	36984222	36984322	1016.41
chr25	10719854	10719954	1015.61
chr17	50791603	50791703	1010.25
chr3	53537750	53537850	1001.65
chr21	2244985	2245085	994.5
chr23	22366921	22367021	992.97
chr5	4306031	4306131	985.25
chr16	7168539	7168639	980.86
chr3	34489084	34489184	980.12
chr16	43619540	43619640	978.69
chr19	34266952	34267052	976.35
chr25	10713523	10713623	971.13
chr11	36604041	36604141	967.93
chr13	50151303	50151403	961.96
chr21	38474095	38474195	958.45
chr23	35990142	35990242	949.42
chr21	34386332	34386432	948.95
chr14	48346148	48346248	947.04
chr20	39007973	39008073	944.14
chr13	51351946	51352046	941.05
chr11	35414297	35414397	938.21
chr4	5721444	5721544	930.77
chr8	19791102	19791202	928.38
chr20	5409287	5409387	922.87
chr6	58597460	58597560	921.34
chr1	7598191	7598291	919.79
chr20	6805102	6805202	911.93
chr24	25567549	25567649	909.91
chr17	52260639	52260739	908.18
chr17	26596769	26596869	902.24
chr16	5269314	5269414	899.14
chr6	48034031	48034131	881.91
chr19	34319589	34319689	881.29
chr3	11844206	11844306	878.1
chr22	11162727	11162827	877.44
chr7	23029092	23029192	874.85
chr25	22503405	22503505	874.29
chr23	23066166	23066266	873.26
chr20	55107748	55107848	845.85
chr8	29193923	29194023	843.26
chr22	10276422	10276522	842.17
chr1	40478146	40478246	833.6
chr21	41578234	41578334	829.64
chr24	20760833	20760933	829.1
chr3	16342540	16342640	827.06
chr23	45043474	45043574	826.74
chr7	57447635	57447735	825.71
chr15	31804697	31804797	815.12
chr18	27853295	27853395	815.12
chr5	67844716	67844816	811.5
chr5	29111044	29111144	805.99
chr5	14295140	14295240	805.15
chr21	36772015	36772115	799.44
chr6	9623966	9624066	796.61
chr16	5203515	5203615	796.36
chr11	31553431	31553531	793.46
chr3	8435616	8435716	767.7
chr25	11455582	11455682	764.47
chr18	25901490	25901590	760.35
chr18	41484572	41484672	758.92
chr18	979897	979997	758.43
chr24	27865103	27865203	758.39
chr20	5026258	5026358	757.87
chr9	45000638	45000738	754.66
chr24	20373023	20373123	753.14
chr5	30519423	30519523	751.89
chr7	34686050	34686150	748.96
chr22	10954898	10954998	742.28
chr6	8160937	8161037	741.63
chr10	9180318	9180418	735.91
chr20	43365131	43365231	732.92
chr7	72069545	72069645	730.9
chr7	76037683	76037783	730.57
chr8	19137932	19138032	730.17
chr18	14279708	14279808	729.23
chr20	29531783	29531883	726.96
chr22	11383501	11383601	724.93
chr5	4103174	4103274	719.62
chr17	26670612	26670712	717.89
chr8	24157367	24157467	715
chr6	30528498	30528598	708.75
chr3	34471974	34472074	706.41
chr12	48061737	48061837	704.46
chr24	25061069	25061169	703.91
chr23	30347074	30347174	702.27
chr17	15070989	15071089	699.59
chr8	499657	499757	697.68
chr2	2384809	2384909	693.43
chr7	70902333	70902433	692.49
chr3	15433001	15433101	686.44
chr2	24706390	24706490	685.18
chr13	35195707	35195807	684.56
chr5	70934950	70935050	683.66
chr13	50175347	50175447	682.41
chr22	19170570	19170670	673.79
chr6	39850735	39850835	673.12
chr16	14017427	14017527	672
chr19	32590025	32590125	672
chr10	27376296	27376396	669.75
chr6	26603494	26603594	665.81
chr10	43271878	43271978	660.04
chr24	25929958	25930058	652.5
chr7	53230042	53230142	652.02
chr2	41924021	41924121	651.18
chr24	2470155	2470255	648.42
chr5	43094973	43095073	646.82
chr16	36482607	36482707	632.88
chr16	33813506	33813606	629.94
chr1	40912447	40912547	627.98
chr18	42394842	42394942	626.27
chr18	20903366	20903466	620.23
chr3	11916310	11916410	617.77
chr19	9562692	9562792	617.02
chr18	19354413	19354513	615.91
chr1	52231602	52231702	614.09
chr11	18760133	18760233	612.77
chr20	38645302	38645402	611.08
chr3	36158491	36158591	609.37
chr1	58905899	58905999	606.81
chr15	8411179	8411279	605.27
chr13	11383051	11383151	603.9
chr5	50062538	50062638	599.96
chr10	10868988	10869088	599.27
chr18	379471	379571	598.05
chr22	814227	814327	594.69
chr19	7776560	7776660	593.36
chr21	44199620	44199720	591.9
chr2	41435147	41435247	591.84
chr3	48999845	48999945	591.75
chr5	6205083	6205183	588.91
chr1	24076633	24076733	584.36
chr21	24673001	24673101	580.94
chr2	32103728	32103828	574.75
chr14	23394130	23394230	564.02
chr6	27670729	27670829	563.69
chr5	53991724	53991824	553.23
chr23	18857698	18857798	548.48
chr9	11539441	11539541	544.92
chr25	281588	281688	541.4
chr23	22497016	22497116	539.75
chr23	35873393	35873493	539.6
chr3	42240888	42240988	531.89
chr15	35086131	35086231	528.69
chr24	14480152	14480252	528.18
chr14	47048208	47048308	527.51
chr6	50494911	50495011	527.34
chr11	37219975	37220075	521.81
chr24	37672263	37672363	521.44
chr21	5247841	5247941	520.54
chr1	48164676	48164776	519.25
chr21	4503016	4503116	518.26
chr17	29379178	29379278	516.57
chr20	2489604	2489704	516.38
chr10	40471875	40471975	512.75
chr20	54889250	54889350	510.95
chr16	7964532	7964632	508.75
chr15	28435292	28435392	507.45
chr10	36299172	36299272	506.39
chr20	7243988	7244088	503.29
chr7	52281282	52281382	501.16
chr1	55304851	55304951	500.47
chr17	44922434	44922534	500.03
chr9	9200497	9200597	499.63
chr15	44554867	44554967	498.66
chr3	31244551	31244651	498.63
chr4	24549607	24549707	496.62
chr15	3122617	3122717	495.79
chr24	10218018	10218118	495.45
chr5	22102647	22102747	494.19
chr7	28909214	28909314	493.47
chr14	26944850	26944950	492.53
chr18	32944524	32944624	492.53
chr8	21653496	21653596	491.84
chr17	31223303	31223403	490.36
chr6	10638956	10639056	490.21
chr5	16094383	16094483	487.79
chr14	21665034	21665134	487.52
chr11	41378275	41378375	486.46
chr20	30964072	30964172	484.66
chr18	35557965	35558065	482.09
chr1	19416386	19416486	481.75
chr24	39184053	39184153	477.66
chr11	35416437	35416537	476.66
chr13	52306048	52306148	474.95
chr23	6283642	6283742	473.27
chr1	55687701	55687801	469.55
chr24	35561355	35561455	469.12
chr21	16344377	16344477	463.84
chr17	42667915	42668015	459.59
chr9	5897249	5897349	459.52
chr7	23963353	23963453	459.36
chr12	36471062	36471162	457.88
chr19	40434308	40434408	455.41
chr13	50167847	50167947	454.13
chr10	39682452	39682552	451.69
chr3	40763324	40763424	449.04
chr13	47648129	47648229	447.06
chr5	33354240	33354340	446.69
chr20	45731199	45731299	446.16
chr24	43858050	43858150	445.18
chr15	8991681	8991781	442.22
chr2	8045295	8045395	441.38
chr20	28277723	28277823	438.86
chr7	53102546	53102646	436.99
chr10	43033143	43033243	435.91
chr18	16679378	16679478	428.86
chr6	39562559	39562659	428.83
chr17	23504565	23504665	428.43
chr16	9101127	9101227	426.55
chr13	33492185	33492285	426.49
chr20	27195814	27195914	425.44
chr9	45773852	45773952	424.15
chr10	41526147	41526247	424.1
chr3	60252609	60252709	424.1
chr7	37877216	37877316	422.32
chr16	43455476	43455576	420.78
chr18	8262666	8262766	420.19
chr6	13625731	13625831	420.14
chr10	468380	468480	419.66
chr21	40335419	40335519	419.28
chr20	6784847	6784947	419.21
chr20	40203117	40203217	418.66
chr18	20389012	20389112	418.1
chr5	24709104	24709204	417.52
chr15	46611964	46612064	416.95
chr1	59888323	59888423	415.99
chr2	20971001	20971101	413.49
chr1	45670795	45670895	410.11
chr7	23594253	23594353	408.84
chr8	46023134	46023234	407.82
chr4	10528749	10528849	405.33
chr13	10309580	10309680	404.57
chr22	11401845	11401945	404.03
chr25	12588458	12588558	403.81
chr19	20683139	20683239	403.65
chr16	1353906	1354006	403.2
chr2	23336356	23336456	402.85
chr22	19153484	19153584	402.29
chr21	37690998	37691098	402.03
chr18	30365645	30365745	401.61
chr11	35743172	35743272	399.27
chr8	27760879	27760979	397.4
chr7	69213814	69213914	397.04
chr20	26454517	26454617	394.55
chr9	31307717	31307817	394.14
chr12	30373922	30374022	392.3
chr24	3406223	3406323	391.59
chr15	46607545	46607645	391.54
chr15	4316120	4316220	389.33
chr5	30791059	30791159	387.19
chr15	14765712	14765812	385.15
chr12	49638148	49638248	381.93
chr9	34779667	34779767	381.6
chr6	10232401	10232501	380.01
chr25	12827407	12827507	379.56
chr17	52368545	52368645	378
chr23	7094427	7094527	377.66
chr25	27539975	27540075	375.85
chr8	10946855	10946955	375.58
chr22	36011943	36012043	374.31
chr20	53978913	53979013	370.06
chr6	59639176	59639276	369.27
chr19	6980099	6980199	368.3
chr12	1908010	1908110	368.14
chr11	38346157	38346257	367.91
chr2	20838326	20838426	367.89
chr5	6462590	6462690	366.1
chr22	14969160	14969260	364.2
chr7	41144207	41144307	363.44
chr6	42170364	42170464	363.1
chr11	44460613	44460713	360.91
chr9	17954841	17954941	360.91
chr21	31192597	31192697	360.75
chr11	19032490	19032590	360.18
chr17	53468273	53468373	359.11
chr4	22053193	22053293	357.98
chr19	6299846	6299946	357.49
chr23	39751453	39751553	357.49
chr13	38999319	38999419	356.89
chr7	32115952	32116052	355.56
chr19	19388557	19388657	355.47
chr15	40333123	40333223	355.02
chr22	40018029	40018129	352.61
chr20	28868453	28868553	350.21
chr4	4304796	4304896	350.2
chr19	7132662	7132762	347.23
chr16	18656348	18656448	345.39
chr15	35992605	35992705	344.54
chr4	8952719	8952819	343.49
chr5	24740632	24740732	343.09
chr17	15223982	15224082	342.71
chr1	15205586	15205686	342.02
chr19	31044730	31044830	340.7
chr8	9463754	9463854	339.97
chr6	38937517	38937617	338.65
chr6	7450433	7450533	338.33
chr18	35473307	35473407	337.52
chr18	9060415	9060515	337.35
chr2	36897585	36897685	336.9
chr16	11373631	11373731	336.89
chr23	27128766	27128866	336.56
chr4	50264	50364	335.6
chr8	52565345	52565445	334.43
chr2	32071259	32071359	333.29
chr10	46012186	46012286	332.03
chr2	24624748	24624848	331.27
chr3	447472	447572	331.14
chr3	12051257	12051357	330.36
chr12	35615550	35615650	329.69
chr24	17788385	17788485	328.92
chr8	36645409	36645509	328.62
chr23	14881439	14881539	327.42
chr10	7458959	7459059	326.71
chr15	46295511	46295611	326.37
chr19	8274634	8274734	325.62
chr2	8433591	8433691	325.2
chr6	9621779	9621879	324.13
chr13	28924505	28924605	323.68
chr5	14294182	14294282	323.38
chr23	695250	695350	323.15
chr16	4660855	4660955	322.59
chr2	27318042	27318142	322.58
chr18	10250109	10250209	322.12
chr17	24274356	24274456	322.08
chr2	19736515	19736615	321.99
chr3	23276505	23276605	320.89
chr19	9467703	9467803	320.51
chr23	5118214	5118314	320.32
chr6	10899665	10899765	319.63
chr16	29451847	29451947	318.11
chr4	17662451	17662551	318.03
chr10	34602254	34602354	317.44
chr3	52257797	52257897	316.49
chr12	18659000	18659100	315.84
chr18	15289577	15289677	314.88
chr16	9015835	9015935	314.62
chr24	4041478	4041578	314.12
chr11	26393112	26393212	313.15
chr13	14776190	14776290	312.16
chr6	6719254	6719354	309.76
chr8	21225176	21225276	309.28
chr6	36360770	36360870	309.17
chr17	27259513	27259613	308.73
chr3	8490860	8490960	307.54
chr11	46326684	46326784	307.15
chr3	18113349	18113449	307.15
chr15	22560108	22560208	306.94
chr19	41080135	41080235	305.38
chr11	2741963	2742063	305.35
chr21	5408317	5408417	304.68
chr5	33417311	33417411	303.68
chr23	32687652	32687752	303.37
chr1	13168498	13168598	302.31
chr19	18394527	18394627	302.03
chr14	31321897	31321997	302.01
chr21	38298336	38298436	301.72
chr6	59640270	59640370	301.53
chr16	5391053	5391153	301.23
chr17	28956339	28956439	301.02
chr11	18509632	18509732	300.25
chr21	231411	231511	299.67
chr20	23984895	23984995	299.11
chr14	45364027	45364127	299.03
chr8	29195522	29195622	298.99
chr14	50233995	50234095	298.64
chr18	21051037	21051137	298.37
chr1	59035530	59035630	298.14
chr15	43760489	43760589	296.66
chr8	10681943	10682043	294.03
chr7	52277371	52277471	293.83
chr18	35073288	35073388	293.63
chr9	25414622	25414722	293.32
chr25	6360872	6360972	292.45
chr3	7383566	7383666	292.35
chr22	49480	49580	290.63
chr7	34028871	34028971	289.53
chr19	49217903	49218003	289.31
chr16	15667819	15667919	289.24
chr5	62179703	62179803	289.06
chr10	35454025	35454125	288.81
chr1	40481501	40481601	288.13
chr21	43917026	43917126	287.09
chr3	13824609	13824709	287.09
chr25	14091198	14091298	286.68
chr1	24954187	24954287	286.43
chr7	55828604	55828704	284.62
chr5	49956650	49956750	284.59
chr15	40969628	40969728	283.95
chr5	27077456	27077556	283.51
chr8	30848213	30848313	283.45
chr8	50421221	50421321	283.12
chr12	28257224	28257324	282.57
chr11	7470767	7470867	282.47
chr2	26627808	26627908	281.45
chr2	5088442	5088542	281.41
chr5	24787436	24787536	280.76
chr10	29878931	29879031	278.98
chr1	24227871	24227971	278.62
chr11	46192653	46192753	278.25
chr5	32933330	32933430	277.46
chr22	26880750	26880850	276.61
chr6	54902350	54902450	276.54
chr10	11248704	11248804	275.82
chr7	19154396	19154496	275.68
chr13	8258051	8258151	275.46
chr4	3297119	3297219	274.52
chr11	31619817	31619917	274.28
chr12	50236342	50236442	274.26
chr18	7228001	7228101	274.06
chr1	40734688	40734788	273.84
chr15	20757683	20757783	273.47
chr8	32232651	32232751	273.35
chr10	1663104	1663204	273.28
chr2	16663127	16663227	272.39
chr14	42985691	42985791	272.05
chr9	56250917	56251017	271.82
chr12	1017280	1017380	271.51
chr5	4014045	4014145	270.55
chr9	19360408	19360508	270.03
chr16	29106701	29106801	269.68
chr19	10126089	10126189	269.22
chr16	5639716	5639816	269
chr12	50379678	50379778	268.66
chr21	13080355	13080455	266.89
chr21	9839175	9839275	266.59
chr19	9226807	9226907	265.67
chr18	12505870	12505970	265.34
chr17	116339	116439	264.42
chr14	31593770	31593870	263.42
chr5	24366638	24366738	263.32
chr2	5482816	5482916	262.98
chr17	20721222	20721322	262.92
chr21	472	572	262.43
chr13	32802845	32802945	262.09
chr9	47047842	47047942	261.7
chr11	39787356	39787456	261.35
chr14	8007306	8007406	261.09
chr7	30389030	30389130	260.92
chr22	25457249	25457349	260.79
chr20	37660939	37661039	260.68
chr23	24205324	24205424	260.68
chr6	59878935	59879035	260.34
chr7	51108281	51108381	260.31
chr18	5059693	5059793	259.51
chr23	37184085	37184185	259.13
chr6	50402726	50402826	259.04
chr3	18020082	18020182	258.98
chr1	2086705	2086805	258.52
chr10	15040784	15040884	258.38
chr10	207488	207588	258.15
chr17	43312359	43312459	257.7
chr18	17193165	17193265	256.93
chr14	4538820	4538920	256.6
chr14	21668322	21668422	255.65
chr25	34482234	34482334	254.89
chr5	51610708	51610808	253.25
chr8	31448445	31448545	252.04
chr11	31917411	31917511	251.89
chr23	44722192	44722292	251.72
chr9	4116410	4116510	251.7
chr12	5775948	5776048	251.34
chr23	39404216	39404316	250.64
chr17	50960656	50960756	249.95
chr4	5192152	5192252	249.43
chr24	1023367	1023467	249.19
chr1	41001040	41001140	248.45
chr6	40314639	40314739	248.45
chr13	25974824	25974924	247.81
chr2	12168731	12168831	247.61
chr19	36528162	36528262	247.11
chr13	53045695	53045795	244.92
chr18	46200378	46200478	244.92
chr9	3278914	3279014	244.66
chr18	4959088	4959188	244.52
chr6	2117007	2117107	243.87
chr3	5826330	5826430	243.63
chr14	37150447	37150547	242.88
chr21	36925670	36925770	242.24
chr19	30852406	30852506	241.97
chr1	8370519	8370619	241.45
chr3	19929885	19929985	241.4
chr20	30873572	30873672	240.09
chr24	37563731	37563831	238.29
chr3	33561719	33561819	237.37
chr1	40480264	40480364	237.15
chr5	34340915	34341015	236.57
chr14	31506263	31506363	235.35
chr19	46839699	46839799	234.26
chr3	42960514	42960614	234.14
chr13	43326994	43327094	234.07
chr6	33082860	33082960	233.42
chr22	38079704	38079804	233.29
chr17	24649713	24649813	233.12
chr19	41024393	41024493	232.45
chr16	34366383	34366483	232.29
chr11	27151111	27151211	232.26
chr18	38982005	38982105	231.88
chr3	6653748	6653848	231.81
chr11	36638303	36638403	231.21
chr24	20816857	20816957	231.13
chr19	18970539	18970639	231.11
chr3	36312321	36312421	231.11
chr11	484412	484512	231.03
chr23	27735980	27736080	230.93
chr22	16462737	16462837	230.84
chr11	42156398	42156498	230.15
chr19	44263345	44263445	230.13
chr9	296037	296137	229.83
chr21	283331	283431	229.43
chr11	10972861	10972961	229.31
chr20	34912420	34912520	229.06
chr4	28472098	28472198	228.4
chr13	50051128	50051228	228.07
chr11	28615570	28615670	227.29
chr10	15806171	15806271	226.77
chr16	27070772	27070872	226.65
chr5	24786759	24786859	226.65
chr3	17259370	17259470	226.42
chr9	31281389	31281489	226.29
chr10	39786710	39786810	226.17
chr15	3217281	3217381	226.12
chr16	12946160	12946260	225.44
chr11	13361937	13362037	224.66
chr5	8554701	8554801	224.18
chr9	6306230	6306330	223.24
chr25	32422748	32422848	222.77
chr18	41443494	41443594	222.75
chr13	18360410	18360510	222.51
chr6	20636072	20636172	222.2
chr5	39936054	39936154	222.15
chr14	47116372	47116472	221.41
chr13	2297835	2297935	221.14
chr9	45360826	45360926	220.88
chr6	47707774	47707874	220.84
chr24	5338241	5338341	220.59
chr18	34941274	34941374	220.48
chr18	1028293	1028393	219.64
chr24	19426456	19426556	219.59
chr9	31276195	31276295	219.32
chr15	17305620	17305720	218.36
chr13	27368925	27369025	218.31
chr4	2350479	2350579	218.31
chr20	34125319	34125419	218.03
chr3	11483846	11483946	218.02
chr11	25272912	25273012	217.82
chr10	28878569	28878669	217.6
chr25	291161	291261	217.52
chr12	47840417	47840517	216.32
chr24	8070871	8070971	215.85
chr10	40409921	40410021	215.59
chr20	9961746	9961846	213.95
chr21	40682441	40682541	213.76
chr18	43325341	43325441	213.2
chr24	31452274	31452374	213.17
chr12	23213395	23213495	211.63
chr15	45784434	45784534	211.42
chr11	1926158	1926258	210.94
chr1	47203673	47203773	210.92
chr14	27728685	27728785	210.45
chr3	11083033	11083133	210.28
chr6	11991434	11991534	210.17
chr17	20845245	20845345	209.69
chr23	31097568	31097668	209.66
chr1	28654236	28654336	209.54
chr19	36520718	36520818	209.2
chr19	32252606	32252706	208.64
chr22	13180499	13180599	208.61
chr17	53186074	53186174	208.42
chr17	31698278	31698378	208.11
chr16	44879237	44879337	208.09
chr19	36949797	36949897	207.92
chr23	37726842	37726942	207.7
chr3	23769589	23769689	207.65
chr3	15619390	15619490	205.96
chr13	53331387	53331487	204.27
chr17	2499266	2499366	204.16
chr1	21531236	21531336	203.94
chr13	18916286	18916386	203.43
chr2	55993767	55993867	203.42
chr16	54908503	54908603	203.38
chr5	34396414	34396514	203.29
chr2	53543495	53543595	202.99
chr13	12902894	12902994	202.76
chr19	33097873	33097973	202.7
chr2	6951795	6951895	202.07
chr16	19134142	19134242	201.77
chr3	63144442	63144542	201.74
chr9	26399801	26399901	201.44
chr12	291814	291914	201.23
chr15	46903892	46903992	200.64
chr10	33515920	33516020	200.04
chr14	50847944	50848044	199.09
chr16	29564610	29564710	198.88
chr19	23148395	23148495	198.78
chr24	25377346	25377446	198.66
chr25	36687266	36687366	198.66
chr22	482306	482406	198.63
chr12	35211532	35211632	198.11
chr18	44616616	44616716	198.08
chr17	22574019	22574119	196.97
chr21	30003637	30003737	196.93
chr3	19810041	19810141	196.03
chr11	22570787	22570887	195.73
chr7	14198553	14198653	195.73
chr1	14046854	14046954	195.49
chr24	2352336	2352436	195.22
chr19	2241652	2241752	195.12
chr3	19870103	19870203	194.69
chr18	11776737	11776837	194.52
chr24	25612353	25612453	194.09
chr1	56297918	56298018	194.07
chr13	11096529	11096629	194.04
chr14	25876582	25876682	193.98
chr23	33868571	33868671	193.87
chr11	21821430	21821530	193.8
chr20	37686652	37686752	193.61
chr3	32629450	32629550	193.23
chr24	28571055	28571155	193.13
chr6	20548102	20548202	192.96
chr22	32873607	32873707	192.95
chr3	28708842	28708942	192.76
chr23	3685089	3685189	192.75
chr2	23270336	23270436	192.45
chr22	43154	43254	192.42
chr22	21244823	21244923	192.33
chr17	51186220	51186320	191.95
chr9	42097945	42098045	191.85
chr14	18741731	18741831	191.16
chr6	12019589	12019689	191.11
chr7	45581705	45581805	190.63
chr23	22831032	22831132	190.58
chr6	33416390	33416490	190.54
chr12	34668235	34668335	190.5
chr18	22014718	22014818	190.5
chr19	32055222	32055322	190.34
chr1	4176649	4176749	190.14
chr16	3168808	3168908	189.88
chr16	39501476	39501576	189.19
chr9	39367325	39367425	189.16
chr18	15486702	15486802	188.81
chr6	1732552	1732652	188.76
chr17	33494949	33495049	188.64
chr20	44787962	44788062	188.51
chr19	9443817	9443917	188.43
chr16	13742518	13742618	187.98
chr5	24758198	24758298	187.94
chr2	56349850	56349950	187.9
chr8	7667301	7667401	187.8
chr8	9582348	9582448	187.8
chr19	13591540	13591640	187.69
chr13	34979402	34979502	187.67
chr5	7006352	7006452	186.69
chr1	16072694	16072794	186.29
chr25	6500571	6500671	186.17
chr10	10873042	10873142	186
chr21	16849043	16849143	185.74
chr7	34232144	34232244	185.17
chr18	4866939	4867039	184.89
chr20	47148314	47148414	183.81
chr10	26732966	26733066	183.75
chr19	3013238	3013338	183.51
chr4	15380329	15380429	183.49
chr10	4868411	4868511	182.73
chr12	28205249	28205349	182.7
chr5	29639253	29639353	182.19
chr14	29117706	29117806	182.05
chr19	1900170	1900270	181.63
chr4	9131589	9131689	181.57
chr12	31685232	31685332	181.41
chr2	26389430	26389530	181.14
chr5	38213659	38213759	180.92
chr1	53503459	53503559	180.84
chr2	56195786	56195886	180.05
chr5	23263851	23263951	179.76
chr4	16485141	16485241	179.57
chr14	39027526	39027626	179.55
chr12	26035839	26035939	179.2
chr3	31190662	31190762	178.97
chr23	29694982	29695082	178.91
chr3	16650603	16650703	178.79
chr22	11373279	11373379	178.5
chr4	1571939	1572039	178.36
chr6	54635835	54635935	178.3
chr15	19462123	19462223	178.28
chr12	18411868	18411968	178.03
chr5	24491133	24491233	177.59
chr13	36936940	36937040	177.36
chr13	33658313	33658413	177.33
chr5	66485139	66485239	176.94
chr2	16863357	16863457	176.93
chr1	40302198	40302298	176.82
chr24	39093366	39093466	176.82
chr1	35859563	35859663	176.62
chr14	25214983	25215083	176.62
chr12	26512075	26512175	176.57
chr20	1339965	1340065	176.57
chr4	4954579	4954679	176.31
chr7	21787597	21787697	176.26
chr4	8126181	8126281	175.37
chr21	4797880	4797980	175.3
chr20	19049161	19049261	175.23
chr2	45586044	45586144	174.91
chr2	24638163	24638263	174.88
chr25	19639239	19639339	174.68
chr17	33923004	33923104	174.6
chr6	11821774	11821874	174.58
chr16	30498222	30498322	174.15
chr3	61285010	61285110	173.54
chr22	16703290	16703390	173.38
chr9	9892888	9892988	173.36
chr7	52276886	52276986	173.26
chr9	17885150	17885250	173.15
chr1	40847409	40847509	173.11
chr10	35870857	35870957	172.97
chr8	5484852	5484952	172.62
chr20	55002903	55003003	172.13
chr20	24244411	24244511	171.71
chr13	962110	962210	171.28
chr5	34192730	34192830	170.86
chr5	16045874	16045974	170.75
chr23	4635046	4635146	170.67
chr24	30392290	30392390	170.45
chr10	2552509	2552609	170.44
chr6	14344803	14344903	170.38
chr7	26056078	26056178	169.98
chr13	15883419	15883519	169.92
chr2	55283220	55283320	169.47
chr13	510248	510348	169.31
chr2	37704332	37704432	169.31
chr24	42967419	42967519	169.16
chr11	45605553	45605653	168.79
chr19	24573162	24573262	168.79
chr23	19678888	19678988	168.58
chr11	33007838	33007938	168.1
chr2	10799089	10799189	168.1
chr22	11262692	11262792	168.07
chr17	11182275	11182375	168.05
chr12	34954548	34954648	167.9
chr24	4342640	4342740	167.4
chr19	22207329	22207429	167.11
chr2	14460116	14460216	167.03
chr18	5014646	5014746	166.55
chr12	6749173	6749273	166.38
chr3	34915405	34915505	166.03
chr3	18187089	18187189	165.81
chr17	52781837	52781937	165.78
chr3	26587834	26587934	165.72
chr25	5280462	5280562	165.33
chr15	34509108	34509208	165.32
chr20	26977192	26977292	165.08
chr14	270323	270423	164.91
chr13	22191831	22191931	164.87
chr15	28412011	28412111	164.56
chr10	26934171	26934271	164.39
chr2	21587472	21587572	163.7
chr10	35344328	35344428	163.51
chr4	8729786	8729886	163.26
chr1	47996900	47997000	163.08
chr25	13626501	13626601	163.08
chr18	5849700	5849800	163.07
chr22	696290	696390	163
chr18	40137753	40137853	162.84
chr17	34326349	34326449	162.67
chr3	1200129	1200229	162.5
chr7	48500936	48501036	162.5
chr4	17728487	17728587	162.43
chr20	32345497	32345597	162.19
chr3	6161230	6161330	162.06
chr10	4837007	4837107	162.02
chr2	4872113	4872213	161.79
chr3	34280501	34280601	161.59
chr4	15904059	15904159	161.28
chr12	39591076	39591176	160.86
chr14	19663616	19663716	160.86
chr17	24441354	24441454	160.77
chr18	44611263	44611363	160.39
chr15	17500002	17500102	160.26
chr18	46509092	46509192	160.13
chr23	23247781	23247881	160.07
chr16	3678145	3678245	159.92
chr8	37379067	37379167	159.82
chr8	17539280	17539380	159.56
chr24	43420147	43420247	159.3
chr18	4617969	4618069	159.24
chr18	12679678	12679778	159.19
chr2	44459665	44459765	159.1
chr23	23079220	23079320	158.46
chr19	24973686	24973786	158.4
chr22	4666987	4667087	158.25
chr16	34606779	34606879	156.74
chr6	42349783	42349883	156.7
chr5	67591030	67591130	156.37
chr13	37163233	37163333	156.28
chr11	45299661	45299761	154.82
chr6	39824497	39824597	154.81
chr23	24373587	24373687	154.73
chr19	24431867	24431967	153.18
chr2	30675096	30675196	153.12
chr8	26470289	26470389	152.99
chr5	18435490	18435590	152.97
chr8	55195687	55195787	152.93
chr18	22300655	22300755	152.69
chr21	9945086	9945186	152.29
chr21	37541730	37541830	152.08
chr3	36217860	36217960	151.88
chr1	3039649	3039749	151.62
chr20	18519565	18519665	151.62
chr23	208915	209015	151.62
chr3	4361247	4361347	151.62
chr1	24945879	24945979	151.54
chr21	9597197	9597297	151.54
chr18	19771039	19771139	151.39
chr17	28558	28658	151.32
chr16	53607195	53607295	151.01
chr13	53901861	53901961	150.87
chr20	38959719	38959819	150.7
chr19	27954851	27954951	150.67
chr7	8276962	8277062	150.54
chr7	39677233	39677333	150.21
chr2	37052596	37052696	150
chr18	43264420	43264520	149.96
chr12	48061221	48061321	149.62
chr13	18518651	18518751	149.26
chr11	42308215	42308315	149.12
chr13	45775018	45775118	148.77
chr23	6357810	6357910	148.54
chr24	24447559	24447659	147.82
chr12	310002	310102	147.61
chr5	34813207	34813307	147.61
chr1	38552082	38552182	147.47
chr13	18520844	18520944	147.4
chr19	28317088	28317188	147.22
chr22	11957467	11957567	146.96
chr7	69395322	69395422	146.45
chr5	43623428	43623528	146.34
chr6	53483048	53483148	146.3
chr23	33597534	33597634	146.1
chr7	37879762	37879862	145.99
chr4	21051435	21051535	145.82
chr7	22829874	22829974	145.78
chr23	2901441	2901541	145.74
chr5	51809976	51810076	145.32
chr5	42722124	42722224	145.24
chr3	13519106	13519206	145.19
chr7	1598461	1598561	144.85
chr3	36152084	36152184	144.67
chr22	18955615	18955715	144.54
chr13	36928115	36928215	144.5
chr19	37321112	37321212	144.47
chr6	6407813	6407913	144.28
chr15	22915853	22915953	144.1
chr25	37001036	37001136	143.46
chr17	9890034	9890134	143.45
chr7	68946203	68946303	143.14
chr4	8099468	8099568	143
chr6	314303	314403	143
chr21	9320638	9320738	142.69
chr24	27641242	27641342	142.55
chr5	72071790	72071890	142.54
chr14	36279880	36279980	142.42
chr13	10450182	10450282	142.35
chr2	59503	59603	142.14
chr14	23400307	23400407	142.11
chr18	44213888	44213988	142
chr25	10621136	10621236	141.87
chr3	42653757	42653857	141.75
chr8	42277149	42277249	141.1
chr20	22638715	22638815	141.01
chr15	28430966	28431066	140.97
chr5	26653036	26653136	140.95
chr16	43602056	43602156	140.83
chr16	34677951	34678051	140.41
chr16	33790154	33790254	140.3
chr7	51048536	51048636	140.21
chr21	7668744	7668844	140.1
chr1	46491193	46491293	140.05
chr5	21906333	21906433	139.8
chr18	6222554	6222654	139.55
chr11	42467769	42467869	139.52
chr6	15657790	15657890	139.41
chr3	10928427	10928527	139.35
chr1	16311691	16311791	139.2
chr17	1543164	1543264	138.99
chr4	29272039	29272139	138.93
chr18	29503086	29503186	138.87
chr23	14726087	14726187	138.85
chr2	56864554	56864654	138.8
chr7	49092807	49092907	138.66
chr12	50117915	50118015	138.5
chr7	21188724	21188824	138.34
chr11	39536210	39536310	138.27
chr13	52104738	52104838	138.27
chr13	22286430	22286530	138.17
chr4	8870414	8870514	137.82
chr6	7354493	7354593	137.82
chr6	18059867	18059967	137.82
chr3	11875778	11875878	137.74
chr5	45076454	45076554	137.6
chr6	45829937	45830037	137.33
chr6	38775406	38775506	137.16
chr23	9207971	9208071	136.66
chr24	6714009	6714109	136.62
chr19	6758740	6758840	136.6
chr7	50261862	50261962	136.54
chr3	41859081	41859181	136.5
chr21	3026580	3026680	135.89
chr4	60226996	60227096	135.89
chr14	49552191	49552291	135.79
chr22	16395911	16396011	135.5
chr18	49339731	49339831	135.49
chr17	29353722	29353822	135.39
chr17	30507416	30507516	135.21
chr11	10861850	10861950	134.78
chr17	10674743	10674843	134.52
chr22	40519732	40519832	134.52
chr24	43809194	43809294	134.52
chr4	27456049	27456149	134.52
chr24	25001032	25001132	134.19
chr18	47231075	47231175	133.99
chr1	39046248	39046348	133.87
chr2	25858332	25858432	133.83
chr6	19544349	19544449	133.83
chr6	55619487	55619587	133.77
chr6	34415284	34415384	133.69
chr6	11760415	11760515	133.61
chr1	46793836	46793936	133.46
chr8	43622053	43622153	133.41
chr2	12758893	12758993	133.31
chr22	10490265	10490365	133.15
chr14	8564930	8565030	133.1
chr24	6211979	6212079	132.97
chr11	24510677	24510777	132.88
chr20	30193147	30193247	132.65
chr11	36597273	36597373	132.63
chr20	30428288	30428388	132.35
chr20	38110793	38110893	131.98
chr3	37006200	37006300	131.85
chr5	17209268	17209368	131.8
chr23	45756107	45756207	131.31
chr7	32708851	32708951	131.21
chr17	31271055	31271155	131.12
chr12	40351660	40351760	130.97
chr19	49099120	49099220	130.97
chr20	26895751	26895851	130.88
chr23	30968544	30968644	130.66
chr24	18280670	18280770	130.39
chr5	26958865	26958965	130.35
chr4	14502052	14502152	130.27
chr20	43638780	43638880	129.86
chr25	4722047	4722147	129.58
chr18	15784905	15785005	129.4
chr20	54635547	54635647	129.35
chr4	16506057	16506157	129.28
chr6	31432051	31432151	129.18
chr17	14931971	14932071	128.31
chr12	43420769	43420869	127.99
chr1	40619383	40619483	127.77
chr3	61536710	61536810	127.69
chr8	27263050	27263150	127.54
chr11	35828481	35828581	126.69
chr15	2341274	2341374	126.64
chr12	22052597	22052697	126.37
chr20	38988027	38988127	126.21
chr25	31287808	31287908	126.2
chr16	22823138	22823238	126.12
chr19	1621077	1621177	126.08
chr14	16551250	16551350	125.89
chr2	37974048	37974148	125.68
chr16	3424451	3424551	125.08
chr19	64628	64728	124.9
chr6	3678841	3678941	124.74
chr3	28815815	28815915	124.5
chr16	58324296	58324396	124.15
chr8	54371924	54372024	124.05
chr7	77046505	77046605	123.61
chr13	18060119	18060219	123.43
chr16	33926928	33927028	123.4
chr23	38252956	38253056	123.19
chr12	7905404	7905504	123.15
chr1	47853831	47853931	123.09
chr18	276892	276992	122.63
chr25	18923745	18923845	122.43
chr3	9981010	9981110	122.16
chr24	32834396	32834496	121.94
chr19	30828056	30828156	121.93
chr2	131976	132076	121.8
chr10	18941334	18941434	121.66
chr22	582326	582426	121.46
chr14	38820097	38820197	121.3
chr22	11164153	11164253	121
chr18	10520374	10520474	120.92
chr17	23559549	23559649	120.17
chr17	48278815	48278915	120.12
chr18	10259866	10259966	120.03
chr24	12843221	12843321	120.03
chr24	27379364	27379464	120.03
chr3	40402115	40402215	119.73
chr18	36525268	36525368	119.59
chr11	24031986	24032086	119.07
chr14	25410190	25410290	118.79
chr15	32277114	32277214	118.59
chr6	40113275	40113375	118.43
chr7	21811439	21811539	118.38
chr14	6944203	6944303	118.3
chr13	51929250	51929350	118.04
chr16	19721493	19721593	118.04
chr16	41933677	41933777	118.04
chr23	45962176	45962276	118.04
chr6	42438640	42438740	118.04
chr1	3598711	3598811	117.97
chr18	4155645	4155745	117.97
chr5	19410287	19410387	117.78
chr17	9787492	9787592	117.77
chr20	46991972	46992072	117.61
chr11	14558355	14558455	117.57
chr11	28704290	28704390	117.35
chr23	2146555	2146655	117.26
chr7	70910954	70911054	117.2
chr16	57049602	57049702	117.08
chr3	36284103	36284203	117.04
chr19	50130834	50130934	117.01
chr16	12039213	12039313	116.98
chr20	36641885	36641985	116.93
chr16	45353642	45353742	116.9
chr21	16365204	16365304	116.86
chr9	34008570	34008670	116.78
chr18	11776111	11776211	116.67
chr13	53942862	53942962	116.59
chr3	36853680	36853780	116.44
chr5	75267472	75267572	116.32
chr23	32675068	32675168	115.96
chr10	45386926	45387026	115.92
chr22	11320258	11320358	115.92
chr22	12459025	12459125	115.8
chr5	46136062	46136162	115.8
chr3	37785166	37785266	115.62
chr18	301482	301582	115.59
chr21	3360690	3360790	115.44
chr6	49693906	49694006	115.38
chr11	45561031	45561131	115.31
chr6	16699465	16699565	115.26
chr4	22061354	22061454	115.22
chr25	35695599	35695699	115.18
chr25	31162702	31162802	115.13
chr14	37113090	37113190	115.12
chr17	20595008	20595108	115.05
chr18	35747610	35747710	114.87
chr1	28071616	28071716	114.8
chr19	43389717	43389817	114.79
chr1	30002459	30002559	114.72
chr22	21338999	21339099	114.72
chr6	44094915	44095015	114.71
chr11	35158584	35158684	114.68
chr10	45164088	45164188	114.37
chr6	59425072	59425172	114.36
chr8	49184648	49184748	114.32
chr23	18227402	18227502	114.26
chr21	6133156	6133256	114.19
chr10	39605551	39605651	114.11
chr17	23794236	23794336	114.07
chr24	18728913	18729013	113.95
chr12	38150487	38150587	113.93
chr20	23459833	23459933	113.92
chr8	24018687	24018787	113.91
chr25	37339529	37339629	113.83
chr25	3924839	3924939	113.69
chr22	22123760	22123860	113.66
chr11	26511814	26511914	113.23
chr10	16981108	16981208	113.18
chr22	238560	238660	113.17
chr1	821559	821659	113.14
chr2	47486655	47486755	113.14
chr20	42410553	42410653	113.14
chr3	10032343	10032443	113.14
chr9	14853260	14853360	113.14
chr19	15047097	15047197	112.93
chr7	74493375	74493475	112.63
chr7	27350200	27350300	112.39
chr16	32907955	32908055	112.3
chr5	19701161	19701261	112.15
chr11	5777445	5777545	112.11
chr23	23696360	23696460	111.93
chr16	9855536	9855636	111.79
chr25	33449661	33449761	111.62
chr21	28238761	28238861	111.61
chr8	29155472	29155572	111.32
chr12	3669081	3669181	111.16
chr17	4256679	4256779	111.16
chr18	33008944	33009044	111.05
chr5	38532754	38532854	110.78
chr6	7602551	7602651	110.39
chr13	41304791	41304891	110.19
chr4	2339694	2339794	110.17
chr14	530092	530192	110.05
chr5	5211661	5211761	110.05
chr2	24372769	24372869	109.83
chr19	11728903	11729003	109.68
chr17	46112557	46112657	109.38
chr9	30676907	30677007	109.36
chr8	43572386	43572486	109.31
chr5	3550301	3550401	109.28
chr2	51760822	51760922	109.16
chr20	48905316	48905416	109.1
chr23	44402637	44402737	109.1
chr11	25928254	25928354	108.99
chr17	53915811	53915911	108.91
chr15	470577	470677	108.9
chr19	7027935	7028035	108.9
chr22	40609014	40609114	108.9
chr24	5471834	5471934	108.77
chr1	40923623	40923723	108.72
chr17	28161197	28161297	108.67
chr1	55694117	55694217	108.43
chr2	39533080	39533180	108.42
chr12	1196848	1196948	108.35
chr9	14126677	14126777	107.84
chr20	16136588	16136688	107.73
chr10	27999260	27999360	107.72
chr9	22537879	22537979	107.66
chr8	7833884	7833984	107.49
chr8	34899750	34899850	107.28
chr10	21515905	21516005	107.11
chr3	33495901	33496001	106.96
chr16	27903050	27903150	106.78
chr15	23976107	23976207	106.61
chr12	35390626	35390726	106.51
chr19	14917549	14917649	106.43
chr25	19566956	19567056	106.41
chr8	451969	452069	106.33
chr21	10961997	10962097	106.28
chr11	22196972	22197072	105.82
chr14	27474864	27474964	105.82
chr20	33230154	33230254	105.8
chr6	37473530	37473630	105.8
chr14	10855560	10855660	105.65
chr10	18952423	18952523	105.55
chr14	50262661	50262761	105.36
chr5	23916407	23916507	105.24
chr13	9999166	9999266	105.17
chr3	10013596	10013696	105.16
chr19	45412048	45412148	105.14
chr9	30917802	30917902	105.06
chr4	24156910	24157010	104.97
chr22	36053312	36053412	104.81
chr8	30857091	30857191	104.71
chr22	39711347	39711447	104.69
chr17	41577428	41577528	104.41
chr6	52299402	52299502	104.37
chr3	40425852	40425952	104.26
chr19	12767892	12767992	104.19
chr10	1130977	1131077	104.09
chr9	32201017	32201117	104.01
chr18	907078	907178	103.89
chr15	15089312	15089412	103.8
chr15	20340423	20340523	103.58
chr8	41546869	41546969	103.36
chr19	1652111	1652211	103.35
chr7	34614327	34614427	103.34
chr25	35713985	35714085	103.27
chr11	29319320	29319420	103.23
chr12	3615164	3615264	103.17
chr19	17202559	17202659	103.04
chr16	5714670	5714770	102.92
chr15	26723963	26724063	102.75
chr9	2890730	2890830	102.54
chr2	1970624	1970724	102.48
chr3	21493435	21493535	102.4
chr1	17979437	17979537	102.24
chr11	46510560	46510660	102.24
chr14	45859838	45859938	102.24
chr8	55385980	55386080	102.24
chr21	40776598	40776698	102.11
chr19	43849045	43849145	102.05
chr8	5403097	5403197	102.02
chr9	23009939	23010039	101.92
chr24	36978123	36978223	101.56
chr6	780971	781071	101.44
chr16	15360133	15360233	101.31
chr13	26008161	26008261	101.18
chr12	18626143	18626243	101
chr22	24352486	24352586	100.8
chr19	48103714	48103814	100.58
chr2	5934157	5934257	100.55
chr17	5658955	5659055	100.52
chr18	909075	909175	100.42
chr13	24674709	24674809	100.41
chr23	2714922	2715022	100.41
chr5	10856061	10856161	100.36
chr22	42099669	42099769	100.1
chr24	39846985	39847085	100.03
chr11	18805517	18805617	100
chr9	42163073	42163173	99.93
chr5	23850739	23850839	99.51
chr3	28286382	28286482	99.37
chr21	44363206	44363306	99.27
chr4	59860031	59860131	99.27
chr19	41210880	41210980	99.17
chr16	5864094	5864194	99.15
chr20	47707974	47708074	99.14
chr5	25252270	25252370	99.13
chr24	4470323	4470423	99.02
chr2	57771324	57771424	98.97
chr3	24351669	24351769	98.95
chr21	34855946	34856046	98.83
chr17	17123483	17123583	98.77
chr1	59577922	59578022	98.76
chr15	44517701	44517801	98.76
chr24	40482494	40482594	98.67
chr23	3734717	3734817	98.6
chr1	51729621	51729721	98.52
chr25	38148147	38148247	98.51
chr25	2767989	2768089	98.37
chr18	48045165	48045265	98.35
chr19	47024153	47024253	98.07
chr17	27166770	27166870	98
chr23	17372169	17372269	97.96
chr16	6200806	6200906	97.81
chr24	41335	41435	97.52
chr3	40920845	40920945	97.42
chr7	43888735	43888835	97.26
chr23	40726774	40726874	97.17
chr12	27489073	27489173	97.07
chr12	26134229	26134329	97.05
chr6	10823785	10823885	97.04
chr6	31346998	31347098	96.6
chr13	32871970	32872070	96.48
chr6	34964261	34964361	96.42
chr9	9423985	9424085	96.24
chr7	63060203	63060303	96.2
chr4	663831	663931	96.17
chr21	28273322	28273422	96.16
chr15	31158209	31158309	96.01
chr7	15413446	15413546	95.85
chr11	27239882	27239982	95.79
chr3	24385731	24385831	95.43
chr14	53152893	53152993	95.41
chr18	38994767	38994867	95.29
chr25	6675909	6676009	95.29
chr3	23782181	23782281	95.21
chr14	27475766	27475866	94.91
chr18	5735281	5735381	94.85
chr9	6136225	6136325	94.65
chr1	58723158	58723258	94.6
chr19	8737759	8737859	94.6
chr21	33506567	33506667	94.6
chr20	41088574	41088674	94.56
chr10	1665095	1665195	94.52
chr15	39553607	39553707	94.34
chr7	12423261	12423361	94.16
chr5	250297	250397	94.11
chr1	19417302	19417402	93.95
chr3	6945577	6945677	93.78
chr1	55548949	55549049	93.71
chr21	574612	574712	93.65
chr19	21867871	21867971	93.62
chr21	36859763	36859863	93.61
chr11	27758261	27758361	93.51
chr13	1311294	1311394	93.47
chr5	67099497	67099597	93.47
chr2	4695278	4695378	93.36
chr10	28972715	28972815	93.26
chr8	18530255	18530355	93.24
chr22	22510934	22511034	93.08
chr17	4828908	4829008	93.05
chr15	20767257	20767357	93.02
chr12	28238288	28238388	92.89
chr24	21867600	21867700	92.76
chr7	60719823	60719923	92.75
chr1	22068744	22068844	92.7
chr9	15120505	15120605	92.7
chr23	23537635	23537735	92.67
chr25	22981647	22981747	92.63
chr20	45912333	45912433	92.58
chr20	30728365	30728465	92.57
chr22	2446830	2446930	92.53
chr16	46076405	46076505	92.48
chr10	11227375	11227475	92.25
chr4	7690914	7691014	92.23
chr23	45983712	45983812	92.11
chr6	4599944	4600044	92.03
chr6	28144843	28144943	91.96
chr24	27428771	27428871	91.94
chr5	14970989	14971089	91.93
chr23	24223477	24223577	91.78
chr6	39695861	39695961	91.39
chr9	55431921	55432021	91.34
chr23	23623820	23623920	91.3
chr18	12359757	12359857	90.93
chr5	16204583	16204683	90.93
chr6	58819622	58819722	90.93
chr3	61506185	61506285	90.86
chr19	47998373	47998473	90.78
chr8	17964391	17964491	90.69
chr12	50508042	50508142	90.64
chr6	9329359	9329459	90.63
chr20	26990313	26990413	90.57
chr10	2868293	2868393	90.55
chr8	31817479	31817579	90.51
chr3	30022416	30022516	90.03
chr7	20091820	20091920	89.96
chr11	32819158	32819258	89.92
chr13	16680559	16680659	89.88
chr5	6558593	6558693	89.86
chr5	65400996	65401096	89.75
chr22	11269430	11269530	89.72
chr2	7802073	7802173	89.64
chr3	25087325	25087425	89.62
chr11	12778397	12778497	89.57
chr8	13441119	13441219	89.44
chr19	12767278	12767378	89.38
chr9	53143226	53143326	89.3
chr23	22817199	22817299	89.13
chr9	23664944	23665044	89.07
chr14	17270745	17270845	89.02
chr12	5960184	5960284	88.97
chr5	67974951	67975051	88.96
chr14	32932320	32932420	88.91
chr22	10153751	10153851	88.86
chr3	15729867	15729967	88.72
chr4	12180427	12180527	88.63
chr20	2287882	2287982	88.44
chr9	19730605	19730705	88.43
chr19	358782	358882	88.4
chr9	2128872	2128972	88.27
chr16	29701981	29702081	88.14
chr20	2461495	2461595	88.14
chr18	14741988	14742088	88.13
chr12	21764989	21765089	88.02
chr18	25006962	25007062	88
chr3	35549747	35549847	88
chr17	21248261	21248361	87.92
chr16	47815344	47815444	87.89
chr19	40350	40450	87.85
chr11	46520156	46520256	87.84
chr6	44023526	44023626	87.43
chr6	41022077	41022177	87.38
chr23	45172782	45172882	87.36
chr5	16108092	16108192	87.29
chr12	12412471	12412571	87.21
chr18	15287057	15287157	87.21
chr8	458400	458500	87.16
chr24	17894437	17894537	87.06
chr18	48854745	48854845	87.03
chr21	23336375	23336475	86.97
chr15	46867261	46867361	86.95
chr1	39915691	39915791	86.77
chr5	19393731	19393831	86.75
chr23	368042	368142	86.71
chr20	11444686	11444786	86.6
chr10	34908943	34909043	86.56
chr22	32906769	32906869	86.37
chr2	59410189	59410289	86.32
chr18	675210	675310	86.29
chr2	31675310	31675410	86.2
chr20	7887893	7887993	86.18
chr12	20401603	20401703	86.12
chr25	23750996	23751096	86.11
chr19	32130316	32130416	86.1
chr7	35493877	35493977	86.05
chr21	19526957	19527057	86.03
chr22	19882007	19882107	86.03
chr12	9399206	9399306	86
chr18	49641958	49642058	86
chr23	10892645	10892745	85.95
chr5	55577065	55577165	85.74
chr1	24946346	24946446	85.73
chr11	1256578	1256678	85.55
chr9	6507754	6507854	85.55
chr11	33435351	33435451	85.52
chr21	29730898	29730998	85.51
chr14	23385397	23385497	85.48
chr5	33478881	33478981	85.42
chr5	8697378	8697478	85
chr8	37977170	37977270	84.99
chr19	47014615	47014715	84.85
chr8	192035	192135	84.76
chr21	374868	374968	84.7
chr13	39538992	39539092	84.67
chr6	1094537	1094637	84.62
chr8	20980820	20980920	84.6
chr15	4178953	4179053	84.59
chr15	39690349	39690449	84.5
chr13	2978024	2978124	84.47
chr24	43645812	43645912	84.47
chr16	43538853	43538953	84.39
chr17	67075	67175	84.38
chr7	784358	784458	84.33
chr5	70657153	70657253	84.29
chr16	56809220	56809320	84.25
chr7	22819227	22819327	84.2
chr21	10243955	10244055	84.15
chr11	43146179	43146279	84.07
chr15	4827906	4828006	84.07
chr18	49642791	49642891	84.07
chr19	6996065	6996165	84.07
chr22	36105273	36105373	84.07
chr3	21777062	21777162	84.07
chr21	3500552	3500652	83.99
chr7	76596358	76596458	83.89
chr5	46462755	46462855	83.75
chr1	29678756	29678856	83.72
chr20	2448506	2448606	83.66
chr24	1335136	1335236	83.44
chr21	31587560	31587660	83.39
chr2	40642817	40642917	83.29
chr10	29310422	29310522	83.27
chr12	37032050	37032150	83.02
chr2	59431883	59431983	83.01
chr19	1887290	1887390	83
chr2	11772463	11772563	82.88
chr9	13648306	13648406	82.87
chr17	53661865	53661965	82.86
chr16	44880736	44880836	82.82
chr9	8341659	8341759	82.77
chr2	21644295	21644395	82.69
chr2	48412167	48412267	82.53
chr4	12320503	12320603	82.45
chr10	7220816	7220916	82.43
chr19	41967780	41967880	82.4
chr17	43841822	43841922	82.38
chr10	44812902	44813002	82.3
chr16	40733103	40733203	82.3
chr18	29352106	29352206	82.3
chr8	45957009	45957109	82.3
chr22	5024469	5024569	82.26
chr11	26751573	26751673	82.21
chr14	14104864	14104964	82.18
chr14	25465945	25466045	82.18
chr7	53001542	53001642	82.14
chr8	13737682	13737782	82.11
chr17	53238269	53238369	82.05
chr7	15647364	15647464	81.94
chr20	30063299	30063399	81.91
chr1	40788220	40788320	81.87
chr7	29386361	29386461	81.81
chr13	36258175	36258275	81.66
chr1	22877410	22877510	81.6
chr15	30946677	30946777	81.58
chr17	36321	36421	81.56
chr1	46854058	46854158	81.53
chr5	73154483	73154583	81.49
chr2	43653390	43653490	81.43
chr15	30813590	30813690	81.4
chr15	46702937	46703037	81.37
chr7	70864055	70864155	81.36
chr8	26752897	26752997	81.32
chr14	7930355	7930455	81.31
chr23	2549835	2549935	81.3
chr10	28980805	28980905	81.24
chr9	30668921	30669021	81.01
chr15	46900420	46900520	80.8
chr11	24616809	24616909	80.78
chr7	21966679	21966779	80.77
chr10	10176028	10176128	80.71
chr19	34323327	34323427	80.64
chr22	21183354	21183454	80.48
chr24	40570255	40570355	80.48
chr24	27281372	27281472	80.39
chr21	26007389	26007489	80.36
chr16	7772823	7772923	80.3
chr9	995006	995106	80.12
chr12	9502967	9503067	79.98
chr9	39952777	39952877	79.98
chr11	5048338	5048438	79.93
chr11	14345007	14345107	79.91
chr16	31045796	31045896	79.91
chr19	2973559	2973659	79.91
chr20	22336049	22336149	79.91
chr24	43345317	43345417	79.91
chr13	42659484	42659584	79.88
chr18	29899645	29899745	79.83
chr20	44987895	44987995	79.83
chr6	51593963	51594063	79.82
chr18	42909755	42909855	79.64
chr19	2271177	2271277	79.61
chr13	50725043	50725143	79.59
chr11	38755192	38755292	79.41
chr11	13713405	13713505	79.38
chr2	23489757	23489857	79.36
chr21	1763094	1763194	79.35
chr6	29116360	29116460	79.34
chr22	4903012	4903112	79.04
chr5	54816765	54816865	78.93
chr21	225833	225933	78.92
chr24	535078	535178	78.86
chr15	30154808	30154908	78.84
chr11	35172267	35172367	78.73
chr23	562094	562194	78.73
chr5	34225472	34225572	78.7
chr11	45992179	45992279	78.68
chr19	30384291	30384391	78.61
chr8	3681368	3681468	78.56
chr11	30924993	30925093	78.47
chr19	33862867	33862967	78.44
chr25	34263235	34263335	78.44
chr11	46104317	46104417	78.41
chr5	30275186	30275286	78.34
chr24	27617426	27617526	78.25
chr21	21928110	21928210	78.16
chr18	42922264	42922364	78.1
chr2	29710757	29710857	78.09
chr10	2635365	2635465	78.05
chr16	42834352	42834452	77.99
chr19	33766505	33766605	77.95
chr6	14280999	14281099	77.92
chr22	17116727	17116827	77.82
chr6	59758669	59758769	77.82
chr3	32969376	32969476	77.8
chr24	27176471	27176571	77.77
chr24	29436583	29436683	77.7
chr6	43608365	43608465	77.55
chr8	2817078	2817178	77.55
chr17	53664148	53664248	77.53
chr23	45965589	45965689	77.53
chr23	245997	246097	77.48
chr14	24521065	24521165	77.45
chr15	15095329	15095429	77.4
chr20	8569483	8569583	77.4
chr3	38778216	38778316	77.4
chr3	43650371	43650471	77.4
chr4	16162985	16163085	77.4
chr7	67347873	67347973	77.4
chr22	815870	815970	77.39
chr7	12982843	12982943	77.33
chr17	11203939	11204039	77.32
chr14	18367711	18367811	77.28
chr3	58444670	58444770	77.22
chr5	14342094	14342194	77.16
chr10	8107077	8107177	77.15
chr15	29574441	29574541	77.08
chr20	45461727	45461827	76.93
chr1	14057614	14057714	76.77
chr11	22062926	22063026	76.74
chr13	48887737	48887837	76.65
chr21	39333917	39334017	76.65
chr17	8253712	8253812	76.62
chr7	33165435	33165535	76.49
chr21	3864929	3865029	76.43
chr4	1356218	1356318	76.38
chr11	20023538	20023638	76.36
chr19	1434207	1434307	76.25
chr21	3706944	3707044	76.13
chr25	36621705	36621805	76.13
chr16	42205369	42205469	76.09
chr10	16095744	16095844	76.05
chr10	43081388	43081488	76.05
chr17	43884402	43884502	76.05
chr18	37196663	37196763	76.05
chr3	62654379	62654479	76.05
chr6	41603577	41603677	76.05
chr15	32346761	32346861	76.02
chr2	25155256	25155356	76
chr1	47586887	47586987	75.9
chr7	39287905	39288005	75.9
chr7	33934129	33934229	75.88
chr12	33416127	33416227	75.74
chr17	27278164	27278264	75.74
chr22	32699472	32699572	75.66
chr17	30920079	30920179	75.6
chr8	55272211	55272311	75.59
chr22	8590918	8591018	75.58
chr11	10834201	10834301	75.57
chr23	37030952	37031052	75.54
chr1	54217911	54218011	75.45
chr5	62112829	62112929	75.42
chr23	17907698	17907798	75.37
chr7	25236954	25237054	75.25
chr17	45270935	45271035	75.22
chr22	20219106	20219206	75.13
chr8	22152658	22152758	75.11
chr15	35071413	35071513	75.06
chr6	3570490	3570590	75
chr5	37882133	37882233	74.98
chr13	39837013	39837113	74.95
chr11	43256571	43256671	74.91
chr16	14705143	14705243	74.84
chr14	15587661	15587761	74.68
chr1	52045620	52045720	74.64
chr4	6311749	6311849	74.63
chr1	40408306	40408406	74.59
chr23	2949647	2949747	74.59
chr9	32478395	32478495	74.56
chr22	208142	208242	74.55
chr5	4879287	4879387	74.52
chr19	28316063	28316163	74.51
chr4	15545464	15545564	74.51
chr13	223647	223747	74.45
chr12	36412756	36412856	74.42
chr5	7933495	7933595	74.37
chr17	44291735	44291835	74.29
chr24	39414467	39414567	74.11
chr5	52599206	52599306	74.04
chr7	26162750	26162850	74.03
chr18	35106292	35106392	74.01
chr23	9194989	9195089	73.95
chr17	43779334	43779434	73.94
chr16	29076167	29076267	73.93
chr3	11992672	11992772	73.89
chr7	25061752	25061852	73.88
chr2	59216759	59216859	73.87
chr13	3765526	3765626	73.81
chr13	475921	476021	73.69
chr6	217790	217890	73.66
chr16	55276098	55276198	73.62
chr14	15029318	15029418	73.56
chr15	27195405	27195505	73.51
chr1	54558936	54559036	73.49
chr19	27042118	27042218	73.48
chr15	44218340	44218440	73.44
chr18	43212439	43212539	73.44
chr13	25301038	25301138	73.4
chr20	40399169	40399269	73.3
chr5	34245766	34245866	73.29
chr7	73869245	73869345	73.29
chr5	29084711	29084811	73.2
chr7	76761199	76761299	73.19
chr12	11258459	11258559	73.16
chr15	34806526	34806626	73.01
chr1	35076988	35077088	72.93
chr6	48028483	48028583	72.9
chr1	48145068	48145168	72.87
chr14	48286698	48286798	72.87
chr19	5440446	5440546	72.87
chr2	1968696	1968796	72.87
chr25	14017487	14017587	72.87
chr14	22152736	22152836	72.83
chr18	23310263	23310363	72.8
chr1	52657526	52657626	72.73
chr17	37563041	37563141	72.71
chr18	5792069	5792169	72.7
chr21	819411	819511	72.67
chr20	39557530	39557630	72.66
chr25	7132686	7132786	72.66
chr25	836391	836491	72.65
chr18	40260393	40260493	72.62
chr24	27183506	27183606	72.6
chr4	8229574	8229674	72.54
chr4	21921868	21921968	72.49
chr21	28182418	28182518	72.33
chr20	15210426	15210526	72.29
chr2	12887854	12887954	72.26
chr8	17703870	17703970	72.21
chr10	2576603	2576703	72.19
chr2	58978287	58978387	72.18
chr6	243914	244014	72.14
chr22	123407	123507	72.12
chr21	5004581	5004681	72.08
chr24	36354717	36354817	72.05
chr3	32471203	32471303	72.03
chr5	396892	396992	72.03
chr4	15613313	15613413	71.79
chr5	57825488	57825588	71.79
chr12	29911250	29911350	71.71
chr2	15980033	15980133	71.67
chr17	17413566	17413666	71.65
chr7	25315911	25316011	71.62
chr22	18564780	18564880	71.57
chr13	27991262	27991362	71.53
chr16	52792	52892	71.52
chr18	19436474	19436574	71.5
chr2	5396013	5396113	71.49
chr10	14561865	14561965	71.4
chr15	46895656	46895756	71.4
chr3	19900142	19900242	71.2
chr2	40937593	40937693	71.08
chr17	12806812	12806912	71.01
chr21	24346166	24346266	70.99
chr8	53089454	53089554	70.94
chr16	31235751	31235851	70.93
chr1	51783252	51783352	70.91
chr14	28826238	28826338	70.91
chr17	24546282	24546382	70.91
chr17	35519689	35519789	70.91
chr19	25635234	25635334	70.91
chr24	1320522	1320622	70.91
chr24	29303867	29303967	70.91
chr3	35693849	35693949	70.91
chr5	666344	666444	70.91
chr16	27135502	27135602	70.84
chr19	26288487	26288587	70.78
chr16	35798862	35798962	70.75
chr19	24621437	24621537	70.68
chr16	34786034	34786134	70.55
chr20	38638432	38638532	70.35
chr6	1715647	1715747	70.35
chr21	39236921	39237021	70.34
chr11	22662072	22662172	70.3
chr8	48198914	48199014	70.19
chr2	1873563	1873663	69.98
chr2	17599902	17600002	69.98
chr20	48872359	48872459	69.98
chr24	22674671	22674771	69.98
chr25	14236646	14236746	69.98
chr25	36396893	36396993	69.98
chr8	1764345	1764445	69.95
chr11	46011875	46011975	69.94
chr15	46966584	46966684	69.84
chr19	20929021	20929121	69.81
chr25	35659261	35659361	69.74
chr12	4207703	4207803	69.69
chr15	26526672	26526772	69.69
chr18	14692273	14692373	69.69
chr13	50346909	50347009	69.68
chr21	161474	161574	69.68
chr22	18854045	18854145	69.64
chr12	4131307	4131407	69.62
chr15	1648967	1649067	69.6
chr18	20796827	20796927	69.6
chr21	33805989	33806089	69.6
chr4	356387	356487	69.6
chr20	27542214	27542314	69.55
chr7	33703444	33703544	69.55
chr11	45519455	45519555	69.48
chr17	16737443	16737543	69.45
chr19	16692542	16692642	69.44
chr23	32208392	32208492	69.43
chr17	11822247	11822347	69.42
chr6	49799069	49799169	69.22
chr10	27859261	27859361	69.06
chr16	3163079	3163179	69.06
chr24	17554596	17554696	69.06
chr6	52186213	52186313	69.06
chr8	25626750	25626850	69.06
chr9	2400965	2401065	69.06
chr3	8939979	8940079	69.04
chr1	17708302	17708402	68.91
chr4	7877144	7877244	68.91
chr22	12659806	12659906	68.83
chr17	24601356	24601456	68.82
chr5	21526822	21526922	68.78
chr1	15138805	15138905	68.69
chr15	25907229	25907329	68.68
chr23	6925323	6925423	68.68
chr15	38710019	38710119	68.67
chr20	37648	37748	68.67
chr5	50447456	50447556	68.57
chr11	14343354	14343454	68.56
chr21	3510627	3510727	68.49
chr9	13316428	13316528	68.25
chr17	16165582	16165682	68.21
chr5	38528930	38529030	68.2
chr24	21140029	21140129	68.13
chr6	49457888	49457988	68.07
chr20	49524124	49524224	67.95
chr20	26434653	26434753	67.94
chr1	48224682	48224782	67.79
chr17	24843005	24843105	67.62
chr19	1905259	1905359	67.55
chr1	23973266	23973366	67.53
chr25	9127851	9127951	67.52
chr20	39624924	39625024	67.51
chr21	20006525	20006625	67.51
chr24	17685716	17685816	67.47
chr13	50998910	50999010	67.43
chr14	22161007	22161107	67.43
chr23	23457220	23457320	67.42
chr11	1929140	1929240	67.35
chr9	34535523	34535623	67.31
chr3	34228927	34229027	67.26
chr13	70835	70935	67.18
chr14	401716	401816	67.08
chr19	45031003	45031103	67.08
chr21	12833308	12833408	67.08
chr12	36578113	36578213	67
chr9	25159365	25159465	66.99
chr6	6405339	6405439	66.96
chr6	50435213	50435313	66.96
chr15	24628664	24628764	66.94
chr21	38380485	38380585	66.8
chr21	33085396	33085496	66.79
chr3	48800165	48800265	66.64
chr24	4739398	4739498	66.62
chr7	48295734	48295834	66.62
chr2	56267332	56267432	66.55
chr16	9572780	9572880	66.35
chr16	6412186	6412286	66.34
chr18	20059941	20060041	66.23
chr5	27716351	27716451	66.11
chr10	7070438	7070538	66.1
chr14	36753262	36753362	66.1
chr11	22137679	22137779	66.05
chr11	43027469	43027569	66.05
chr18	46904862	46904962	66.05
chr21	14963157	14963257	66.05
chr6	31274814	31274914	66.05
chr21	31913676	31913776	65.98
chr22	39656411	39656511	65.97
chr12	13285	13385	65.91
chr18	35407582	35407682	65.88
chr14	32394748	32394848	65.86
chr12	25903602	25903702	65.85
chr14	52610731	52610831	65.85
chr7	72354641	72354741	65.85
chr2	51381368	51381468	65.82
chr7	29483820	29483920	65.78
chr16	24209	24309	65.76
chr18	25487875	25487975	65.65
chr19	35073794	35073894	65.65
chr1	39053415	39053515	65.64
chr10	7462085	7462185	65.58
chr16	56071985	56072085	65.54
chr23	44269031	44269131	65.53
chr25	31970736	31970836	65.53
chr4	2396980	2397080	65.52
chr3	56103301	56103401	65.41
chr25	7627231	7627331	65.4
chr6	36332381	36332481	65.4
chr16	58155897	58155997	65.37
chr10	30756970	30757070	65.3
chr13	48153701	48153801	65.3
chr13	41805421	41805521	65.22
chr15	20238098	20238198	65.22
chr3	33218489	33218589	65.22
chr18	43045377	43045477	65.01
chr16	5847803	5847903	64.93
chr13	1316040	1316140	64.9
chr4	17007627	17007727	64.86
chr16	6237296	6237396	64.81
chr6	8019211	8019311	64.81
chr13	37420091	37420191	64.68
chr20	53116011	53116111	64.68
chr11	216503	216603	64.62
chr12	35817404	35817504	64.62
chr17	51255239	51255339	64.62
chr6	27700230	27700330	64.62
chr17	20727990	20728090	64.56
chr23	13777876	13777976	64.41
chr14	14436558	14436658	64.35
chr20	48330725	48330825	64.35
chr16	29670745	29670845	64.32
chr21	21276951	21277051	64.31
chr23	36288738	36288838	64.28
chr24	3689802	3689902	64.25
chr18	39902686	39902786	64.16
chr3	5651013	5651113	64.15
chr12	35128735	35128835	64.1
chr13	37863437	37863537	64.1
chr14	44550987	44551087	64.1
chr16	20918201	20918301	64.1
chr24	41344452	41344552	64.1
chr13	10128522	10128622	64.08
chr13	50582881	50582981	64.08
chr15	25471992	25472092	64.08
chr19	311153	311253	64.08
chr24	17717773	17717873	64.08
chr8	16228705	16228805	64.08
chr21	26118665	26118765	64.07
chr20	3932149	3932249	64
chr13	21875481	21875581	63.97
chr17	44271819	44271919	63.97
chr11	45620874	45620974	63.92
chr5	42756294	42756394	63.83
chr25	16766861	16766961	63.76
chr22	35285040	35285140	63.73
chr7	35283707	35283807	63.72
chr19	3108928	3109028	63.71
chr2	27534072	27534172	63.7
chr11	1056082	1056182	63.55
chr15	35195003	35195103	63.54
chr7	33094161	33094261	63.53
chr19	28451397	28451497	63.52
chr15	19844482	19844582	63.41
chr7	22675686	22675786	63.41
chr16	10229632	10229732	63.39
chr10	2220660	2220760	63.34
chr8	10914673	10914773	63.34
chr17	22565606	22565706	63.33
chr13	45476988	45477088	63.27
chr8	24467954	24468054	63.25
chr3	55931396	55931496	63.24
chr7	35901091	35901191	63.21
chr8	5946643	5946743	63.18
chr6	30433891	30433991	63.15
chr3	58443887	58443987	63.11
chr3	32678005	32678105	63.05
chr5	23874974	23875074	63.05
chr21	10309303	10309403	62.96
chr6	11944806	11944906	62.91
chr19	7208964	7209064	62.81
chr23	31238762	31238862	62.71
chr15	19863126	19863226	62.57
chr22	24947	25047	62.57
chr8	25742905	25743005	62.54
chr14	26291809	26291909	62.52
chr6	27931458	27931558	62.52
chr9	21566158	21566258	62.44
chr6	11828117	11828217	62.41
chr1	57670477	57670577	62.35
chr9	30679215	30679315	62.25
chr1	29484527	29484627	62.13
chr10	27836527	27836627	62.09
chr14	27714016	27714116	62.08
chr3	29864978	29865078	62.07
chr25	6744425	6744525	61.96
chr19	15313415	15313515	61.79
chr1	30447735	30447835	61.74
chr10	45251495	45251595	61.74
chr10	45521946	45522046	61.74
chr15	1642124	1642224	61.74
chr15	25228010	25228110	61.74
chr17	51168343	51168443	61.74
chr6	49288584	49288684	61.67
chr23	27464489	27464589	61.6
chr6	36912228	36912328	61.59
chr6	19292212	19292312	61.52
chr15	23997496	23997596	61.46
[truncated: 376 more rows]
