# Supplementary material for: Genome-wide mapping of Hif-1α binding sites in zebrafish
Source: BMC Genomics. 2015 Nov 11;16:923. doi: 10.1186/s12864-015-2169-x (PMC4642629; doi:10.1186/s12864-015-2169-x)
Supplement: Additional file 6: — Unfiltered ChIP sequencing peaks for wild-type. (BED 56 kb) [file 12864_2015_2169_MOESM6_ESM.bed]

chr25	26373086	26373186	MACS-pValRank_1	1110
chr17	9777306	9777406	MACS-pValRank_2	924
chr21	41537552	41537652	MACS-pValRank_3	773
chr13	3586381	3586481	MACS-pValRank_4	743
chr11	35409748	35409848	MACS-pValRank_5	738
chr16	19224549	19224649	MACS-pValRank_6	731
chr5	16031212	16031312	MACS-pValRank_7	708
chr1	45037666	45037766	MACS-pValRank_8	650
chr16	13736373	13736473	MACS-pValRank_9	633
chr6	40385785	40385885	MACS-pValRank_10	627
chr7	27775119	27775219	MACS-pValRank_11	588
chr9	57813287	57813387	MACS-pValRank_12	547
chr3	405472	405572	MACS-pValRank_13	537
chr17	11358845	11358945	MACS-pValRank_14	531
chr9	28909600	28909700	MACS-pValRank_15	490
chr4	13792196	13792296	MACS-pValRank_16	482
chr17	43704686	43704786	MACS-pValRank_17	470
chr7	729258	729358	MACS-pValRank_18	420
chr10	26582228	26582328	MACS-pValRank_19	409
chr20	26089725	26089825	MACS-pValRank_20	376
chr19	10126043	10126143	MACS-pValRank_21	360
chr9	39837470	39837570	MACS-pValRank_22	339
chr19	18394509	18394609	MACS-pValRank_23	334
chr13	8974265	8974365	MACS-pValRank_24	333
chr1	22144718	22144818	MACS-pValRank_25	329
chr11	31511867	31511967	MACS-pValRank_26	327
chr21	38194795	38194895	MACS-pValRank_27	294
chr24	34510080	34510180	MACS-pValRank_28	290
chr18	27384796	27384896	MACS-pValRank_29	272
chr24	22581429	22581529	MACS-pValRank_30	269
chr10	23031867	23031967	MACS-pValRank_31	265
chr13	51344263	51344363	MACS-pValRank_32	260
chr6	7827891	7827991	MACS-pValRank_33	249
chr19	34197593	34197693	MACS-pValRank_34	242
chr6	55109738	55109838	MACS-pValRank_35	232
chr1	50426330	50426430	MACS-pValRank_36	230
chr11	22743425	22743525	MACS-pValRank_37	220
chr17	15929123	15929223	MACS-pValRank_38	215
chr14	31209733	31209833	MACS-pValRank_39	211
chr7	58754524	58754624	MACS-pValRank_40	211
chr15	8409920	8410020	MACS-pValRank_41	207
chr13	41007882	41007982	MACS-pValRank_42	199
chr17	9794691	9794791	MACS-pValRank_43	193
chr11	43604369	43604469	MACS-pValRank_44	190
chr16	8157705	8157805	MACS-pValRank_45	190
chr17	24418312	24418412	MACS-pValRank_46	189
chr7	75177715	75177815	MACS-pValRank_47	189
chr17	9798601	9798701	MACS-pValRank_48	180
chr23	24969770	24969870	MACS-pValRank_49	179
chr14	23111876	23111976	MACS-pValRank_50	178
chr16	5639762	5639862	MACS-pValRank_51	178
chr3	18577630	18577730	MACS-pValRank_52	175
chr23	24969550	24969650	MACS-pValRank_53	170
chr2	7585496	7585596	MACS-pValRank_54	169
chr10	44098798	44098898	MACS-pValRank_55	163
chr7	8302603	8302703	MACS-pValRank_56	161
chr16	27831592	27831692	MACS-pValRank_57	160
chr7	49761828	49761928	MACS-pValRank_58	151
chr7	75180056	75180156	MACS-pValRank_59	150
chr6	44092580	44092680	MACS-pValRank_60	149
chr25	36118694	36118794	MACS-pValRank_61	148
chr16	12697365	12697465	MACS-pValRank_62	148
chr2	37964432	37964532	MACS-pValRank_63	147
chr14	47798958	47799058	MACS-pValRank_64	144
chr3	32851013	32851113	MACS-pValRank_65	143
chr3	126739	126839	MACS-pValRank_66	141
chr21	29289213	29289313	MACS-pValRank_67	141
chr6	12951704	12951804	MACS-pValRank_68	140
chr19	5916085	5916185	MACS-pValRank_69	138
chr9	13631330	13631430	MACS-pValRank_70	137
chr21	13485494	13485594	MACS-pValRank_71	136
chr3	53312142	53312242	MACS-pValRank_72	136
chr20	13808713	13808813	MACS-pValRank_73	136
chr3	30061990	30062090	MACS-pValRank_74	135
chr12	10855950	10856050	MACS-pValRank_75	134
chr20	45815270	45815370	MACS-pValRank_76	132
chr24	21144369	21144469	MACS-pValRank_77	130
chr25	27505490	27505590	MACS-pValRank_78	129
chr7	30238204	30238304	MACS-pValRank_79	128
chr20	490672	490772	MACS-pValRank_80	125
chr1	41868309	41868409	MACS-pValRank_81	125
chr6	30350957	30351057	MACS-pValRank_82	124
chr8	19355363	19355463	MACS-pValRank_83	124
chr13	47426466	47426566	MACS-pValRank_84	123
chr20	232607	232707	MACS-pValRank_85	122
chr9	31018233	31018333	MACS-pValRank_86	121
chr15	42084700	42084800	MACS-pValRank_87	120
chr11	21579949	21580049	MACS-pValRank_88	120
chr11	16536718	16536818	MACS-pValRank_89	119
chr4	5069488	5069588	MACS-pValRank_90	117
chr2	32456365	32456465	MACS-pValRank_91	116
chr7	25042270	25042370	MACS-pValRank_92	115
chr12	17081682	17081782	MACS-pValRank_93	113
chr1	20772168	20772268	MACS-pValRank_94	108
chr14	18646066	18646166	MACS-pValRank_95	107
chr3	47825188	47825288	MACS-pValRank_96	104
chr6	32018078	32018178	MACS-pValRank_97	101
chr12	11489570	11489670	MACS-pValRank_98	99
chr12	23084339	23084439	MACS-pValRank_99	98
chr12	36606445	36606545	MACS-pValRank_100	97
chr7	26293511	26293611	MACS-pValRank_101	97
chr18	49490	49590	MACS-pValRank_102	96
chr16	54551975	54552075	MACS-pValRank_103	95
chr16	3168488	3168588	MACS-pValRank_104	95
chr10	43351815	43351915	MACS-pValRank_105	94
chr9	57140039	57140139	MACS-pValRank_106	94
chr10	42510498	42510598	MACS-pValRank_107	93
chr16	8118126	8118226	MACS-pValRank_108	93
chr19	39122734	39122834	MACS-pValRank_109	93
chr3	40399714	40399814	MACS-pValRank_110	92
chr11	43604521	43604621	MACS-pValRank_111	91
chr2	41874667	41874767	MACS-pValRank_112	90
chr22	35017929	35018029	MACS-pValRank_113	89
chr16	16636866	16636966	MACS-pValRank_114	88
chr11	24510681	24510781	MACS-pValRank_115	88
chr17	24267226	24267326	MACS-pValRank_116	88
chr16	39826493	39826593	MACS-pValRank_117	88
chr4	58170751	58170851	MACS-pValRank_118	88
chr9	7840337	7840437	MACS-pValRank_119	88
chr7	75191824	75191924	MACS-pValRank_120	88
chr24	41183437	41183537	MACS-pValRank_121	87
chr22	33026733	33026833	MACS-pValRank_122	86
chr3	47413648	47413748	MACS-pValRank_123	86
chr16	35235618	35235718	MACS-pValRank_124	86
chr5	73572776	73572876	MACS-pValRank_125	85
chr3	20735358	20735458	MACS-pValRank_126	85
chr12	50562030	50562130	MACS-pValRank_127	85
chr2	17313948	17314048	MACS-pValRank_128	85
chr2	37635409	37635509	MACS-pValRank_129	85
chr6	8018844	8018944	MACS-pValRank_130	84
chr23	12887978	12888078	MACS-pValRank_131	84
chr5	55211904	55212004	MACS-pValRank_132	84
chr14	579894	579994	MACS-pValRank_133	83
chr3	16744770	16744870	MACS-pValRank_134	83
chr11	19220696	19220796	MACS-pValRank_135	83
chr18	17659656	17659756	MACS-pValRank_136	83
chr14	17470468	17470568	MACS-pValRank_137	83
chr23	12761270	12761370	MACS-pValRank_138	83
chr4	48027002	48027102	MACS-pValRank_139	83
chr1	52204328	52204428	MACS-pValRank_140	83
chr2	8251515	8251615	MACS-pValRank_141	82
chr3	126824	126924	MACS-pValRank_142	82
chr17	45185317	45185417	MACS-pValRank_143	82
chr21	19592785	19592885	MACS-pValRank_144	82
chr15	15406070	15406170	MACS-pValRank_145	81
chr25	25758159	25758259	MACS-pValRank_146	81
chr23	46158516	46158616	MACS-pValRank_147	81
chr6	44094906	44095006	MACS-pValRank_148	81
chr9	38367405	38367505	MACS-pValRank_149	80
chr9	53124023	53124123	MACS-pValRank_150	80
chr21	27148386	27148486	MACS-pValRank_151	80
chr9	57385384	57385484	MACS-pValRank_152	80
chr11	18665007	18665107	MACS-pValRank_153	80
chr18	48075618	48075718	MACS-pValRank_154	79
chr21	35893325	35893425	MACS-pValRank_155	79
chr18	88510	88610	MACS-pValRank_156	78
chr14	6906471	6906571	MACS-pValRank_157	78
chr12	2671737	2671837	MACS-pValRank_158	78
chr17	1584910	1585010	MACS-pValRank_159	78
chr24	4585388	4585488	MACS-pValRank_160	77
chr14	2958595	2958695	MACS-pValRank_161	77
chr18	12554653	12554753	MACS-pValRank_162	77
chr18	25670407	25670507	MACS-pValRank_163	77
chr20	5961166	5961266	MACS-pValRank_164	77
chr23	6487354	6487454	MACS-pValRank_165	77
chr24	4150983	4151083	MACS-pValRank_166	77
chr25	29912991	29913091	MACS-pValRank_167	77
chr8	16377833	16377933	MACS-pValRank_168	77
chr13	51973211	51973311	MACS-pValRank_169	77
chr13	24477410	24477510	MACS-pValRank_170	77
chr1	38770807	38770907	MACS-pValRank_171	76
chr13	6108761	6108861	MACS-pValRank_172	76
chr22	681990	682090	MACS-pValRank_173	76
chr22	38448869	38448969	MACS-pValRank_174	76
chr4	61296263	61296363	MACS-pValRank_175	76
chr19	13340549	13340649	MACS-pValRank_176	76
chr12	6042740	6042840	MACS-pValRank_177	76
chr8	29614245	29614345	MACS-pValRank_178	76
chr1	33280278	33280378	MACS-pValRank_179	76
chr17	33502143	33502243	MACS-pValRank_180	75
chr6	48288744	48288844	MACS-pValRank_181	75
chr18	37019100	37019200	MACS-pValRank_182	75
chr21	29714714	29714814	MACS-pValRank_183	75
chr18	31085223	31085323	MACS-pValRank_184	75
chr22	34093314	34093414	MACS-pValRank_185	74
chr17	9780116	9780216	MACS-pValRank_186	74
chr19	28815960	28816060	MACS-pValRank_187	74
chr7	13089464	13089564	MACS-pValRank_188	74
chr6	22602087	22602187	MACS-pValRank_189	74
chr3	125566	125666	MACS-pValRank_190	74
chr18	37931457	37931557	MACS-pValRank_191	74
chr19	27414774	27414874	MACS-pValRank_192	74
chr17	44161964	44162064	MACS-pValRank_193	73
chr9	41767537	41767637	MACS-pValRank_194	73
chr10	29442379	29442479	MACS-pValRank_195	73
chr17	41048167	41048267	MACS-pValRank_196	73
chr18	19529147	19529247	MACS-pValRank_197	72
chr1	12582021	12582121	MACS-pValRank_198	72
chr20	43251092	43251192	MACS-pValRank_199	72
chr9	2064014	2064114	MACS-pValRank_200	72
chr13	13523484	13523584	MACS-pValRank_201	72
chr15	34887315	34887415	MACS-pValRank_202	72
chr2	31591189	31591289	MACS-pValRank_203	71
chr15	9448541	9448641	MACS-pValRank_204	71
chr22	25967705	25967805	MACS-pValRank_205	71
chr9	46445204	46445304	MACS-pValRank_206	71
chr25	3607239	3607339	MACS-pValRank_207	71
chr13	1113667	1113767	MACS-pValRank_208	71
chr24	31503260	31503360	MACS-pValRank_209	71
chr11	16911338	16911438	MACS-pValRank_210	70
chr5	66049410	66049510	MACS-pValRank_211	70
chr20	10361467	10361567	MACS-pValRank_212	70
chr1	56987415	56987515	MACS-pValRank_213	70
chr19	20333399	20333499	MACS-pValRank_214	70
chr4	61298511	61298611	MACS-pValRank_215	70
chr4	24566742	24566842	MACS-pValRank_216	70
chr4	7447458	7447558	MACS-pValRank_217	70
chr6	55291099	55291199	MACS-pValRank_218	70
chr9	32913992	32914092	MACS-pValRank_219	70
chr19	26658728	26658828	MACS-pValRank_220	70
chr13	30202260	30202360	MACS-pValRank_221	70
chr14	29051724	29051824	MACS-pValRank_222	69
chr18	31088184	31088284	MACS-pValRank_223	69
chr2	34694108	34694208	MACS-pValRank_224	69
chr24	8344362	8344462	MACS-pValRank_225	69
chr1	38770904	38771004	MACS-pValRank_226	69
chr4	61299421	61299521	MACS-pValRank_227	69
chr7	54632422	54632522	MACS-pValRank_228	69
chr6	59041535	59041635	MACS-pValRank_229	69
chr3	53282722	53282822	MACS-pValRank_230	68
chr7	46246344	46246444	MACS-pValRank_231	68
chr1	16807316	16807416	MACS-pValRank_232	68
chr18	37825471	37825571	MACS-pValRank_233	68
chr23	38063766	38063866	MACS-pValRank_234	68
chr19	11294980	11295080	MACS-pValRank_235	68
chr9	2778043	2778143	MACS-pValRank_236	68
chr6	6027279	6027379	MACS-pValRank_237	68
chr17	40018487	40018587	MACS-pValRank_238	68
chr5	52465788	52465888	MACS-pValRank_239	68
chr20	22294298	22294398	MACS-pValRank_240	67
chr2	52411746	52411846	MACS-pValRank_241	67
chr24	26056685	26056785	MACS-pValRank_242	67
chr7	65584926	65585026	MACS-pValRank_243	67
chr13	43352880	43352980	MACS-pValRank_244	67
chr16	18937334	18937434	MACS-pValRank_245	67
chr8	23212318	23212418	MACS-pValRank_246	67
chr11	16536868	16536968	MACS-pValRank_247	67
chr13	44268857	44268957	MACS-pValRank_248	67
chr2	32544146	32544246	MACS-pValRank_249	67
chr3	42722371	42722471	MACS-pValRank_250	67
chr4	21274632	21274732	MACS-pValRank_251	67
chr4	35995394	35995494	MACS-pValRank_252	67
chr7	54576297	54576397	MACS-pValRank_253	67
chr7	74114327	74114427	MACS-pValRank_254	67
chr21	8711149	8711249	MACS-pValRank_255	67
chr8	12668634	12668734	MACS-pValRank_256	67
chr4	38544264	38544364	MACS-pValRank_257	67
chr18	34385211	34385311	MACS-pValRank_258	67
chr18	45390750	45390850	MACS-pValRank_259	67
chr13	26333542	26333642	MACS-pValRank_260	67
chr17	25314526	25314626	MACS-pValRank_261	67
chr11	21015532	21015632	MACS-pValRank_262	66
chr17	16235585	16235685	MACS-pValRank_263	66
chr16	46058340	46058440	MACS-pValRank_264	66
chr18	14957672	14957772	MACS-pValRank_265	66
chr11	30069763	30069863	MACS-pValRank_266	66
chr6	48288917	48289017	MACS-pValRank_267	66
chr13	19901670	19901770	MACS-pValRank_268	66
chr16	44642317	44642417	MACS-pValRank_269	66
chr18	14062793	14062893	MACS-pValRank_270	66
chr19	20907904	20908004	MACS-pValRank_271	66
chr2	52319323	52319423	MACS-pValRank_272	66
chr23	5864450	5864550	MACS-pValRank_273	66
chr24	22749215	22749315	MACS-pValRank_274	66
chr5	19828552	19828652	MACS-pValRank_275	66
chr6	19979767	19979867	MACS-pValRank_276	66
chr6	55670713	55670813	MACS-pValRank_277	66
chr7	73261174	73261274	MACS-pValRank_278	66
chr8	629727	629827	MACS-pValRank_279	66
chr9	4081332	4081432	MACS-pValRank_280	66
chr16	20501821	20501921	MACS-pValRank_281	66
chr13	24465418	24465518	MACS-pValRank_282	66
chr20	27014191	27014291	MACS-pValRank_283	66
chr23	5035946	5036046	MACS-pValRank_284	66
chr24	13925737	13925837	MACS-pValRank_285	66
chr8	47603332	47603432	MACS-pValRank_286	66
chr17	6254817	6254917	MACS-pValRank_287	66
chr3	37758908	37759008	MACS-pValRank_288	66
chr7	26301398	26301498	MACS-pValRank_289	66
chr14	17183011	17183111	MACS-pValRank_290	66
chr7	34133989	34134089	MACS-pValRank_291	66
chr7	56467393	56467493	MACS-pValRank_292	66
chr4	6036121	6036221	MACS-pValRank_293	66
chr3	40821648	40821748	MACS-pValRank_294	65
chr13	20332433	20332533	MACS-pValRank_295	65
chr23	13236542	13236642	MACS-pValRank_296	65
chr25	19130156	19130256	MACS-pValRank_297	65
chr17	15608231	15608331	MACS-pValRank_298	65
chr11	19617647	19617747	MACS-pValRank_299	65
chr12	26589252	26589352	MACS-pValRank_300	65
chr13	5792673	5792773	MACS-pValRank_301	65
chr15	3622510	3622610	MACS-pValRank_302	65
chr6	55205052	55205152	MACS-pValRank_303	65
chr15	47079836	47079936	MACS-pValRank_304	65
chr11	32383187	32383287	MACS-pValRank_305	65
chr10	13176350	13176450	MACS-pValRank_306	65
chr24	11104302	11104402	MACS-pValRank_307	65
chr3	31331039	31331139	MACS-pValRank_308	65
chr6	40519463	40519563	MACS-pValRank_309	65
chr15	21207273	21207373	MACS-pValRank_310	65
chr14	25745226	25745326	MACS-pValRank_311	65
chr19	50200936	50201036	MACS-pValRank_312	65
chr17	10371005	10371105	MACS-pValRank_313	65
chr18	9305478	9305578	MACS-pValRank_314	65
chr2	26646679	26646779	MACS-pValRank_315	65
chr25	20737667	20737767	MACS-pValRank_316	65
chr17	25339324	25339424	MACS-pValRank_317	65
chr24	21110105	21110205	MACS-pValRank_318	65
chr14	20653459	20653559	MACS-pValRank_319	65
chr19	48370547	48370647	MACS-pValRank_320	65
chr1	13168546	13168646	MACS-pValRank_321	65
chr17	38901539	38901639	MACS-pValRank_322	64
chr7	6879369	6879469	MACS-pValRank_323	64
chr1	48705338	48705438	MACS-pValRank_324	64
chr5	5794566	5794666	MACS-pValRank_325	64
chr25	10300376	10300476	MACS-pValRank_326	64
chr20	35018188	35018288	MACS-pValRank_327	64
chr9	43867135	43867235	MACS-pValRank_328	64
chr25	10627259	10627359	MACS-pValRank_329	64
chr23	41473706	41473806	MACS-pValRank_330	64
chr13	16321118	16321218	MACS-pValRank_331	64
chr13	30356109	30356209	MACS-pValRank_332	64
chr1	15341592	15341692	MACS-pValRank_333	64
chr15	23420971	23421071	MACS-pValRank_334	64
chr5	31471067	31471167	MACS-pValRank_335	64
chr5	57184679	57184779	MACS-pValRank_336	64
chr8	19355497	19355597	MACS-pValRank_337	64
chr1	46648721	46648821	MACS-pValRank_338	64
chr19	22797188	22797288	MACS-pValRank_339	64
chr2	39792687	39792787	MACS-pValRank_340	64
chr10	8740930	8741030	MACS-pValRank_341	64
chr13	41806662	41806762	MACS-pValRank_342	64
chr21	20718946	20719046	MACS-pValRank_343	64
chr25	17385222	17385322	MACS-pValRank_344	64
chr7	18632767	18632867	MACS-pValRank_345	64
chr10	27197073	27197173	MACS-pValRank_346	64
chr19	18286587	18286687	MACS-pValRank_347	64
chr18	20246765	20246865	MACS-pValRank_348	64
chr20	18846806	18846906	MACS-pValRank_349	64
chr9	15593229	15593329	MACS-pValRank_350	64
chr23	7821456	7821556	MACS-pValRank_351	64
chr9	9618073	9618173	MACS-pValRank_352	64
chr22	6898316	6898416	MACS-pValRank_353	63
chr1	30553755	30553855	MACS-pValRank_354	63
chr15	42927304	42927404	MACS-pValRank_355	63
chr3	55407288	55407388	MACS-pValRank_356	63
chr5	10370503	10370603	MACS-pValRank_357	63
chr10	43631761	43631861	MACS-pValRank_358	63
chr24	16650400	16650500	MACS-pValRank_359	63
chr10	20887191	20887291	MACS-pValRank_360	63
chr9	21558087	21558187	MACS-pValRank_361	63
chr14	36753586	36753686	MACS-pValRank_362	63
chr2	9035364	9035464	MACS-pValRank_363	63
chr10	4290291	4290391	MACS-pValRank_364	63
chr23	43679381	43679481	MACS-pValRank_365	63
chr6	305471	305571	MACS-pValRank_366	63
chr17	31670736	31670836	MACS-pValRank_367	63
chr14	50406077	50406177	MACS-pValRank_368	63
chr16	36115200	36115300	MACS-pValRank_369	63
chr2	36270321	36270421	MACS-pValRank_370	63
chr11	28491054	28491154	MACS-pValRank_371	63
chr22	9174875	9174975	MACS-pValRank_372	63
chr3	48800403	48800503	MACS-pValRank_373	63
chr7	30880970	30881070	MACS-pValRank_374	63
chr23	6906776	6906876	MACS-pValRank_375	63
chr23	14575860	14575960	MACS-pValRank_376	63
chr23	34425228	34425328	MACS-pValRank_377	63
chr16	19053656	19053756	MACS-pValRank_378	62
chr7	45841937	45842037	MACS-pValRank_379	62
chr2	58633538	58633638	MACS-pValRank_380	62
chr3	57906044	57906144	MACS-pValRank_381	62
chr16	30381500	30381600	MACS-pValRank_382	62
chr19	33300308	33300408	MACS-pValRank_383	62
chr1	25637370	25637470	MACS-pValRank_384	62
chr1	59819875	59819975	MACS-pValRank_385	62
chr14	30266206	30266306	MACS-pValRank_386	62
chr6	38231372	38231472	MACS-pValRank_387	62
chr3	19761348	19761448	MACS-pValRank_388	62
chr17	41021818	41021918	MACS-pValRank_389	62
chr18	40231312	40231412	MACS-pValRank_390	62
chr13	10214330	10214430	MACS-pValRank_391	62
chr16	5964997	5965097	MACS-pValRank_392	62
chr13	46041964	46042064	MACS-pValRank_393	62
chr4	28200012	28200112	MACS-pValRank_394	62
chr20	21659074	21659174	MACS-pValRank_395	62
chr16	31909100	31909200	MACS-pValRank_396	62
chr8	15893649	15893749	MACS-pValRank_397	62
chr17	18478958	18479058	MACS-pValRank_398	62
chr17	49484555	49484655	MACS-pValRank_399	62
chr19	20733022	20733122	MACS-pValRank_400	62
chr15	9521011	9521111	MACS-pValRank_401	62
chr19	8362097	8362197	MACS-pValRank_402	62
chr21	31942571	31942671	MACS-pValRank_403	62
chr24	11490227	11490327	MACS-pValRank_404	62
chr7	64191201	64191301	MACS-pValRank_405	62
chr8	43190036	43190136	MACS-pValRank_406	62
chr12	38131543	38131643	MACS-pValRank_407	62
chr24	21551796	21551896	MACS-pValRank_408	62
chr3	35512733	35512833	MACS-pValRank_409	62
chr5	56926052	56926152	MACS-pValRank_410	62
chr19	9065073	9065173	MACS-pValRank_411	61
chr12	16079012	16079112	MACS-pValRank_412	61
chr6	48059455	48059555	MACS-pValRank_413	61
chr21	19940986	19941086	MACS-pValRank_414	61
chr8	5979489	5979589	MACS-pValRank_415	61
chr7	32469424	32469524	MACS-pValRank_416	61
chr1	38017625	38017725	MACS-pValRank_417	61
chr11	18700451	18700551	MACS-pValRank_418	61
chr18	29279247	29279347	MACS-pValRank_419	61
chr13	22388953	22389053	MACS-pValRank_420	61
chr7	55645460	55645560	MACS-pValRank_421	61
chr24	10450324	10450424	MACS-pValRank_422	61
chr8	43302582	43302682	MACS-pValRank_423	61
chr18	26659534	26659634	MACS-pValRank_424	61
chr5	74371651	74371751	MACS-pValRank_425	61
chr20	20459564	20459664	MACS-pValRank_426	61
chr15	10294009	10294109	MACS-pValRank_427	61
chr1	59873395	59873495	MACS-pValRank_428	61
chr13	41705049	41705149	MACS-pValRank_429	61
chr25	9786557	9786657	MACS-pValRank_430	61
chr10	34185697	34185797	MACS-pValRank_431	61
chr23	45849473	45849573	MACS-pValRank_432	61
chr20	33432349	33432449	MACS-pValRank_433	61
chr6	7004510	7004610	MACS-pValRank_434	61
chr3	24558994	24559094	MACS-pValRank_435	61
chr13	49469772	49469872	MACS-pValRank_436	61
chr25	9632560	9632660	MACS-pValRank_437	61
chr13	32230514	32230614	MACS-pValRank_438	61
chr17	41052468	41052568	MACS-pValRank_439	61
chr18	36617571	36617671	MACS-pValRank_440	61
chr18	42991753	42991853	MACS-pValRank_441	61
chr2	60093835	60093935	MACS-pValRank_442	61
chr20	46374084	46374184	MACS-pValRank_443	61
chr20	54407194	54407294	MACS-pValRank_444	61
chr7	2298028	2298128	MACS-pValRank_445	61
chr7	15126360	15126460	MACS-pValRank_446	61
chr8	47299568	47299668	MACS-pValRank_447	61
chr9	10782631	10782731	MACS-pValRank_448	61
chr12	4668709	4668809	MACS-pValRank_449	61
chr6	55801700	55801800	MACS-pValRank_450	61
chr5	5664336	5664436	MACS-pValRank_451	61
chr5	70389224	70389324	MACS-pValRank_452	61
chr19	6832952	6833052	MACS-pValRank_453	61
chr24	32985530	32985630	MACS-pValRank_454	61
chr15	31115330	31115430	MACS-pValRank_455	60
chr10	3247084	3247184	MACS-pValRank_456	60
chr15	37356925	37357025	MACS-pValRank_457	60
chr19	30330702	30330802	MACS-pValRank_458	60
chr21	18741301	18741401	MACS-pValRank_459	60
chr4	28488797	28488897	MACS-pValRank_460	60
chr24	34889165	34889265	MACS-pValRank_461	60
chr6	41043009	41043109	MACS-pValRank_462	60
chr8	48774834	48774934	MACS-pValRank_463	60
chr1	46258669	46258769	MACS-pValRank_464	60
chr3	25376237	25376337	MACS-pValRank_465	60
chr5	75585289	75585389	MACS-pValRank_466	60
chr2	10910247	10910347	MACS-pValRank_467	60
chr6	12650563	12650663	MACS-pValRank_468	60
chr22	24297019	24297119	MACS-pValRank_469	60
chr5	36462623	36462723	MACS-pValRank_470	60
chr11	10284041	10284141	MACS-pValRank_471	60
chr17	35225714	35225814	MACS-pValRank_472	60
chr10	331119	331219	MACS-pValRank_473	60
chr18	20886668	20886768	MACS-pValRank_474	60
chr2	53070825	53070925	MACS-pValRank_475	60
chr6	55650755	55650855	MACS-pValRank_476	60
chr10	44568395	44568495	MACS-pValRank_477	60
chr12	26996007	26996107	MACS-pValRank_478	60
chr5	42222408	42222508	MACS-pValRank_479	60
chr21	31195596	31195696	MACS-pValRank_480	60
chr13	42654616	42654716	MACS-pValRank_481	60
chr20	20491122	20491222	MACS-pValRank_482	60
chr23	39398722	39398822	MACS-pValRank_483	60
chr6	3291642	3291742	MACS-pValRank_484	60
chr9	47566691	47566791	MACS-pValRank_485	60
chr19	8644381	8644481	MACS-pValRank_486	60
chr15	16441816	16441916	MACS-pValRank_487	60
chr3	20074252	20074352	MACS-pValRank_488	60
chr9	39259681	39259781	MACS-pValRank_489	60
chr13	4336269	4336369	MACS-pValRank_490	60
chr20	45858408	45858508	MACS-pValRank_491	60
chr4	32084395	32084495	MACS-pValRank_492	60
chr6	56296054	56296154	MACS-pValRank_493	60
chr2	9459607	9459707	MACS-pValRank_494	60
chr2	19781941	19782041	MACS-pValRank_495	60
chr1	39353638	39353738	MACS-pValRank_496	60
chr15	19951314	19951414	MACS-pValRank_497	60
chr10	33516002	33516102	MACS-pValRank_498	60
chr12	48335920	48336020	MACS-pValRank_499	60
chr14	21974877	21974977	MACS-pValRank_500	60
chr16	32263789	32263889	MACS-pValRank_501	60
chr20	45978687	45978787	MACS-pValRank_502	60
chr25	38431878	38431978	MACS-pValRank_503	60
chr5	65242857	65242957	MACS-pValRank_504	60
chr7	19391715	19391815	MACS-pValRank_505	60
chr9	972867	972967	MACS-pValRank_506	60
chr9	55866516	55866616	MACS-pValRank_507	60
chr3	23549391	23549491	MACS-pValRank_508	59
chr22	6701200	6701300	MACS-pValRank_509	59
chr7	44694825	44694925	MACS-pValRank_510	59
chr14	32198384	32198484	MACS-pValRank_511	59
chr16	35233810	35233910	MACS-pValRank_512	59
chr18	12173244	12173344	MACS-pValRank_513	59
chr18	18895206	18895306	MACS-pValRank_514	59
chr24	21677872	21677972	MACS-pValRank_515	59
chr25	9344081	9344181	MACS-pValRank_516	59
chr6	42906218	42906318	MACS-pValRank_517	59
chr7	63202632	63202732	MACS-pValRank_518	59
chr2	45202742	45202842	MACS-pValRank_519	59
chr5	42365887	42365987	MACS-pValRank_520	59
chr11	10354664	10354764	MACS-pValRank_521	59
chr12	5309552	5309652	MACS-pValRank_522	59
chr17	16173028	16173128	MACS-pValRank_523	59
chr18	5152690	5152790	MACS-pValRank_524	59
chr18	7477547	7477647	MACS-pValRank_525	59
chr18	39390611	39390711	MACS-pValRank_526	59
chr24	30661844	30661944	MACS-pValRank_527	59
chr5	7242269	7242369	MACS-pValRank_528	59
chr18	28010914	28011014	MACS-pValRank_529	59
chr1	18294224	18294324	MACS-pValRank_530	59
chr20	49341926	49342026	MACS-pValRank_531	59
chr7	26674296	26674396	MACS-pValRank_532	59
chr15	19935920	19936020	MACS-pValRank_533	59
chr4	13892644	13892744	MACS-pValRank_534	59
chr1	26794869	26794969	MACS-pValRank_535	59
chr14	8275382	8275482	MACS-pValRank_536	59
chr17	34566716	34566816	MACS-pValRank_537	59
chr19	22722381	22722481	MACS-pValRank_538	59
chr3	48318105	48318205	MACS-pValRank_539	59
chr4	17348981	17349081	MACS-pValRank_540	59
chr11	27246345	27246445	MACS-pValRank_541	59
chr25	31599444	31599544	MACS-pValRank_542	59
chr4	12709649	12709749	MACS-pValRank_543	59
chr1	13792933	13793033	MACS-pValRank_544	59
chr11	33261664	33261764	MACS-pValRank_545	59
chr14	51666921	51667021	MACS-pValRank_546	59
chr16	3227558	3227658	MACS-pValRank_547	59
chr16	12833185	12833285	MACS-pValRank_548	59
chr18	19720901	19721001	MACS-pValRank_549	59
chr19	14302877	14302977	MACS-pValRank_550	59
chr19	47634782	47634882	MACS-pValRank_551	59
chr21	3914399	3914499	MACS-pValRank_552	59
chr23	46029655	46029755	MACS-pValRank_553	59
chr4	32691569	32691669	MACS-pValRank_554	59
chr5	50555305	50555405	MACS-pValRank_555	59
chr6	50360706	50360806	MACS-pValRank_556	59
chr8	42725121	42725221	MACS-pValRank_557	59
chr5	31999282	31999382	MACS-pValRank_558	59
chr15	35007554	35007654	MACS-pValRank_559	59
chr9	46071633	46071733	MACS-pValRank_560	59
chr12	42296397	42296497	MACS-pValRank_561	59
chr5	20140280	20140380	MACS-pValRank_562	59
chr8	3828937	3829037	MACS-pValRank_563	59
chr14	52879006	52879106	MACS-pValRank_564	59
chr14	14138361	14138461	MACS-pValRank_565	59
chr6	33177901	33178001	MACS-pValRank_566	59
chr6	43200560	43200660	MACS-pValRank_567	59
chr6	12721198	12721298	MACS-pValRank_568	59
chr1	8757299	8757399	MACS-pValRank_569	59
chr1	59578262	59578362	MACS-pValRank_570	59
chr10	29316883	29316983	MACS-pValRank_571	59
chr17	18196	18296	MACS-pValRank_572	59
chr17	51032144	51032244	MACS-pValRank_573	59
chr17	51519182	51519282	MACS-pValRank_574	59
chr18	2102618	2102718	MACS-pValRank_575	59
chr2	32187074	32187174	MACS-pValRank_576	59
chr23	26168002	26168102	MACS-pValRank_577	59
chr3	21552121	21552221	MACS-pValRank_578	59
chr5	19877339	19877439	MACS-pValRank_579	59
chr7	52738996	52739096	MACS-pValRank_580	59
chr7	66110121	66110221	MACS-pValRank_581	59
chr11	23883360	23883460	MACS-pValRank_582	59
chr22	17159735	17159835	MACS-pValRank_583	59
chr3	13023844	13023944	MACS-pValRank_584	59
chr20	37319248	37319348	MACS-pValRank_585	59
chr11	28206007	28206107	MACS-pValRank_586	58
chr4	61297637	61297737	MACS-pValRank_587	58
chr9	24054224	24054324	MACS-pValRank_588	58
chr1	53330409	53330509	MACS-pValRank_589	58
chr13	5587808	5587908	MACS-pValRank_590	58
chr19	13118707	13118807	MACS-pValRank_591	58
chr20	40217777	40217877	MACS-pValRank_592	58
chr4	20612791	20612891	MACS-pValRank_593	58
chr4	17420996	17421096	MACS-pValRank_594	58
chr1	14912589	14912689	MACS-pValRank_595	58
chr11	8631536	8631636	MACS-pValRank_596	58
chr16	47904952	47905052	MACS-pValRank_597	58
chr17	14759555	14759655	MACS-pValRank_598	58
chr2	1780441	1780541	MACS-pValRank_599	58
chr8	17785134	17785234	MACS-pValRank_600	58
chr9	56369558	56369658	MACS-pValRank_601	58
chr10	41577166	41577266	MACS-pValRank_602	58
chr13	4855015	4855115	MACS-pValRank_603	58
chr14	25170713	25170813	MACS-pValRank_604	58
chr17	4216811	4216911	MACS-pValRank_605	58
chr25	4181056	4181156	MACS-pValRank_606	58
chr25	9253627	9253727	MACS-pValRank_607	58
chr3	59848750	59848850	MACS-pValRank_608	58
chr4	59694128	59694228	MACS-pValRank_609	58
chr6	36623500	36623600	MACS-pValRank_610	58
chr8	50082734	50082834	MACS-pValRank_611	58
chr9	2997688	2997788	MACS-pValRank_612	58
chr9	55534347	55534447	MACS-pValRank_613	58
chr10	45058402	45058502	MACS-pValRank_614	58
chr16	31485257	31485357	MACS-pValRank_615	58
chr2	47135745	47135845	MACS-pValRank_616	58
chr20	39007940	39008040	MACS-pValRank_617	58
chr15	17042506	17042606	MACS-pValRank_618	58
chr19	19221013	19221113	MACS-pValRank_619	58
chr3	12950870	12950970	MACS-pValRank_620	58
chr13	36507446	36507546	MACS-pValRank_621	58
chr15	39531336	39531436	MACS-pValRank_622	58
chr21	14344813	14344913	MACS-pValRank_623	58
chr1	7247457	7247557	MACS-pValRank_624	58
chr11	17427342	17427442	MACS-pValRank_625	58
chr12	2147185	2147285	MACS-pValRank_626	58
chr15	4110388	4110488	MACS-pValRank_627	58
chr15	32954604	32954704	MACS-pValRank_628	58
chr16	22592235	22592335	MACS-pValRank_629	58
chr16	29731004	29731104	MACS-pValRank_630	58
chr18	31366802	31366902	MACS-pValRank_631	58
chr2	28475385	28475485	MACS-pValRank_632	58
chr22	32538692	32538792	MACS-pValRank_633	58
chr5	21271089	21271189	MACS-pValRank_634	58
chr7	12420164	12420264	MACS-pValRank_635	58
chr9	50444889	50444989	MACS-pValRank_636	58
chr9	54848014	54848114	MACS-pValRank_637	58
chr11	13336545	13336645	MACS-pValRank_638	58
chr5	60162576	60162676	MACS-pValRank_639	58
chr21	31386963	31387063	MACS-pValRank_640	58
chr17	9797427	9797527	MACS-pValRank_641	58
chr21	26093708	26093808	MACS-pValRank_642	58
chr11	21863811	21863911	MACS-pValRank_643	58
chr12	4766762	4766862	MACS-pValRank_644	58
chr14	21945003	21945103	MACS-pValRank_645	58
chr15	22835996	22836096	MACS-pValRank_646	58
chr17	25251201	25251301	MACS-pValRank_647	58
chr4	19906415	19906515	MACS-pValRank_648	58
chr25	16181729	16181829	MACS-pValRank_649	58
chr4	7895399	7895499	MACS-pValRank_650	58
chr12	874116	874216	MACS-pValRank_651	58
chr12	49395956	49396056	MACS-pValRank_652	58
chr13	47185165	47185265	MACS-pValRank_653	58
chr14	49665742	49665842	MACS-pValRank_654	58
chr15	3348223	3348323	MACS-pValRank_655	58
chr16	4090506	4090606	MACS-pValRank_656	58
chr17	40528817	40528917	MACS-pValRank_657	58
chr18	7152401	7152501	MACS-pValRank_658	58
chr19	3610493	3610593	MACS-pValRank_659	58
chr19	25491683	25491783	MACS-pValRank_660	58
chr19	47495296	47495396	MACS-pValRank_661	58
chr19	48897395	48897495	MACS-pValRank_662	58
chr2	24579747	24579847	MACS-pValRank_663	58
chr20	9139147	9139247	MACS-pValRank_664	58
chr21	25080179	25080279	MACS-pValRank_665	58
chr22	40909643	40909743	MACS-pValRank_666	58
chr23	14467131	14467231	MACS-pValRank_667	58
chr24	34485525	34485625	MACS-pValRank_668	58
chr9	46138144	46138244	MACS-pValRank_669	58
chr18	22517783	22517883	MACS-pValRank_670	58
chr23	32797484	32797584	MACS-pValRank_671	58
chr13	29189362	29189462	MACS-pValRank_672	58
chr23	21852215	21852315	MACS-pValRank_673	58
chr14	19964139	19964239	MACS-pValRank_674	58
chr5	43096608	43096708	MACS-pValRank_675	58
chr16	24100281	24100381	MACS-pValRank_676	58
chr19	41998651	41998751	MACS-pValRank_677	58
chr16	33813533	33813633	MACS-pValRank_678	58
chr24	7974978	7975078	MACS-pValRank_679	58
chr4	245441	245541	MACS-pValRank_680	58
chr14	25855969	25856069	MACS-pValRank_681	58
chr2	37384343	37384443	MACS-pValRank_682	58
chr3	28095175	28095275	MACS-pValRank_683	58
chr12	3914772	3914872	MACS-pValRank_684	57
chr14	46893336	46893436	MACS-pValRank_685	57
chr5	18334390	18334490	MACS-pValRank_686	57
chr17	16498780	16498880	MACS-pValRank_687	57
chr23	42377285	42377385	MACS-pValRank_688	57
chr25	9937167	9937267	MACS-pValRank_689	57
chr12	25525062	25525162	MACS-pValRank_690	57
chr24	22884159	22884259	MACS-pValRank_691	57
chr5	33593936	33594036	MACS-pValRank_692	57
chr12	28726831	28726931	MACS-pValRank_693	57
chr4	28787819	28787919	MACS-pValRank_694	57
chr1	49888330	49888430	MACS-pValRank_695	57
chr12	16185194	16185294	MACS-pValRank_696	57
chr21	33341898	33341998	MACS-pValRank_697	57
chr22	39505252	39505352	MACS-pValRank_698	57
chr2	45929797	45929897	MACS-pValRank_699	57
chr4	7749470	7749570	MACS-pValRank_700	57
chr8	17346887	17346987	MACS-pValRank_701	57
chr9	51428945	51429045	MACS-pValRank_702	57
chr8	49325402	49325502	MACS-pValRank_703	57
chr8	12556634	12556734	MACS-pValRank_704	57
chr18	49084542	49084642	MACS-pValRank_705	57
chr15	21945314	21945414	MACS-pValRank_706	57
chr20	25860415	25860515	MACS-pValRank_707	57
chr16	50522662	50522762	MACS-pValRank_708	57
chr14	51220584	51220684	MACS-pValRank_709	57
chr8	13293174	13293274	MACS-pValRank_710	57
chr8	37392692	37392792	MACS-pValRank_711	57
chr17	40332547	40332647	MACS-pValRank_712	57
chr6	8562257	8562357	MACS-pValRank_713	57
chr2	40289964	40290064	MACS-pValRank_714	57
chr20	39073035	39073135	MACS-pValRank_715	57
chr1	48812754	48812854	MACS-pValRank_716	57
chr3	30066218	30066318	MACS-pValRank_717	57
chr7	35922145	35922245	MACS-pValRank_718	57
chr14	6455461	6455561	MACS-pValRank_719	57
chr24	36987868	36987968	MACS-pValRank_720	57
chr19	11635319	11635419	MACS-pValRank_721	57
chr20	844571	844671	MACS-pValRank_722	57
chr20	50016465	50016565	MACS-pValRank_723	57
chr19	34898103	34898203	MACS-pValRank_724	57
chr1	2297637	2297737	MACS-pValRank_725	57
chr10	6106346	6106446	MACS-pValRank_726	57
chr12	2418666	2418766	MACS-pValRank_727	57
chr13	20078561	20078661	MACS-pValRank_728	57
chr2	10672439	10672539	MACS-pValRank_729	57
chr3	61694013	61694113	MACS-pValRank_730	57
chr14	40353601	40353701	MACS-pValRank_731	57
chr16	44501179	44501279	MACS-pValRank_732	57
chr11	7847908	7848008	MACS-pValRank_733	57
chr16	47396146	47396246	MACS-pValRank_734	57
chr20	13837766	13837866	MACS-pValRank_735	57
chr6	561435	561535	MACS-pValRank_736	57
chr9	2723330	2723430	MACS-pValRank_737	57
chr18	12861972	12862072	MACS-pValRank_738	57
chr9	34668596	34668696	MACS-pValRank_739	57
chr13	6860988	6861088	MACS-pValRank_740	56
chr21	10340700	10340800	MACS-pValRank_741	56
chr17	10034559	10034659	MACS-pValRank_742	56
chr17	29619487	29619587	MACS-pValRank_743	56
chr25	37002171	37002271	MACS-pValRank_744	56
chr13	8769943	8770043	MACS-pValRank_745	56
chr7	32326364	32326464	MACS-pValRank_746	56
chr24	22348361	22348461	MACS-pValRank_747	56
chr25	37884511	37884611	MACS-pValRank_748	56
chr7	37725823	37725923	MACS-pValRank_749	56
chr17	22397831	22397931	MACS-pValRank_750	56
chr2	39199939	39200039	MACS-pValRank_751	56
chr19	29525692	29525792	MACS-pValRank_752	56
chr11	31918001	31918101	MACS-pValRank_753	56
chr16	40718306	40718406	MACS-pValRank_754	56
chr5	41394323	41394423	MACS-pValRank_755	56
chr11	42181196	42181296	MACS-pValRank_756	56
chr1	7490652	7490752	MACS-pValRank_757	56
chr17	21040587	21040687	MACS-pValRank_758	56
chr9	32396995	32397095	MACS-pValRank_759	56
chr1	36626668	36626768	MACS-pValRank_760	56
chr12	6852873	6852973	MACS-pValRank_761	56
chr19	12951388	12951488	MACS-pValRank_762	56
chr21	24153695	24153795	MACS-pValRank_763	56
chr4	23299165	23299265	MACS-pValRank_764	56
chr8	48502327	48502427	MACS-pValRank_765	56
chr12	5935546	5935646	MACS-pValRank_766	56
chr13	17411828	17411928	MACS-pValRank_767	56
chr16	24933190	24933290	MACS-pValRank_768	56
chr1	12099778	12099878	MACS-pValRank_769	56
chr12	23198761	23198861	MACS-pValRank_770	56
chr4	8925935	8926035	MACS-pValRank_771	56
chr8	32529004	32529104	MACS-pValRank_772	56
chr3	46735391	46735491	MACS-pValRank_773	56
chr11	28398292	28398392	MACS-pValRank_774	56
chr23	32015152	32015252	MACS-pValRank_775	56
chr24	24431068	24431168	MACS-pValRank_776	56
chr1	47875599	47875699	MACS-pValRank_777	56
chr6	58055276	58055376	MACS-pValRank_778	56
chr20	17970599	17970699	MACS-pValRank_779	56
chr1	38267696	38267796	MACS-pValRank_780	56
chr2	45100969	45101069	MACS-pValRank_781	56
chr15	16671595	16671695	MACS-pValRank_782	56
chr6	32736434	32736534	MACS-pValRank_783	56
chr12	33567325	33567425	MACS-pValRank_784	56
chr6	51079314	51079414	MACS-pValRank_785	56
chr16	50195938	50196038	MACS-pValRank_786	56
chr17	26871453	26871553	MACS-pValRank_787	56
chr17	37889728	37889828	MACS-pValRank_788	56
chr2	6845489	6845589	MACS-pValRank_789	56
chr20	48028924	48029024	MACS-pValRank_790	56
chr23	39608862	39608962	MACS-pValRank_791	56
chr3	11736169	11736269	MACS-pValRank_792	56
chr5	55128624	55128724	MACS-pValRank_793	56
chr6	22628184	22628284	MACS-pValRank_794	56
chr1	2386679	2386779	MACS-pValRank_795	56
chr1	39471538	39471638	MACS-pValRank_796	56
chr10	5557466	5557566	MACS-pValRank_797	56
chr10	18387261	18387361	MACS-pValRank_798	56
chr10	39012125	39012225	MACS-pValRank_799	56
chr10	44647723	44647823	MACS-pValRank_800	56
chr11	13965512	13965612	MACS-pValRank_801	56
chr11	17840197	17840297	MACS-pValRank_802	56
chr12	18628339	18628439	MACS-pValRank_803	56
chr12	48587824	48587924	MACS-pValRank_804	56
chr13	28851138	28851238	MACS-pValRank_805	56
chr13	32113460	32113560	MACS-pValRank_806	56
chr13	37919261	37919361	MACS-pValRank_807	56
chr14	39741	39841	MACS-pValRank_808	56
chr14	36243127	36243227	MACS-pValRank_809	56
chr14	43065629	43065729	MACS-pValRank_810	56
chr14	48574881	48574981	MACS-pValRank_811	56
chr15	2447376	2447476	MACS-pValRank_812	56
chr15	15224915	15225015	MACS-pValRank_813	56
chr15	22571380	22571480	MACS-pValRank_814	56
chr16	41618300	41618400	MACS-pValRank_815	56
chr16	42687280	42687380	MACS-pValRank_816	56
chr17	145917	146017	MACS-pValRank_817	56
chr17	11312286	11312386	MACS-pValRank_818	56
chr17	12625649	12625749	MACS-pValRank_819	56
chr17	27100167	27100267	MACS-pValRank_820	56
chr17	39645460	39645560	MACS-pValRank_821	56
chr17	43647009	43647109	MACS-pValRank_822	56
chr17	45028843	45028943	MACS-pValRank_823	56
chr17	53629510	53629610	MACS-pValRank_824	56
chr18	16467194	16467294	MACS-pValRank_825	56
chr18	25876486	25876586	MACS-pValRank_826	56
chr18	41090921	41091021	MACS-pValRank_827	56
chr18	41431519	41431619	MACS-pValRank_828	56
chr19	6168183	6168283	MACS-pValRank_829	56
chr19	10549200	10549300	MACS-pValRank_830	56
chr19	26882132	26882232	MACS-pValRank_831	56
chr19	44175488	44175588	MACS-pValRank_832	56
chr2	23466722	23466822	MACS-pValRank_833	56
chr2	35665459	35665559	MACS-pValRank_834	56
chr2	41289412	41289512	MACS-pValRank_835	56
chr2	52884915	52885015	MACS-pValRank_836	56
chr20	20851083	20851183	MACS-pValRank_837	56
chr21	7670328	7670428	MACS-pValRank_838	56
chr21	18109102	18109202	MACS-pValRank_839	56
chr22	8298015	8298115	MACS-pValRank_840	56
chr23	9334491	9334591	MACS-pValRank_841	56
chr23	12142097	12142197	MACS-pValRank_842	56
chr23	40819036	40819136	MACS-pValRank_843	56
chr24	9418300	9418400	MACS-pValRank_844	56
chr24	12859675	12859775	MACS-pValRank_845	56
chr24	37612008	37612108	MACS-pValRank_846	56
chr25	3558292	3558392	MACS-pValRank_847	56
chr25	7520890	7520990	MACS-pValRank_848	56
chr25	12492809	12492909	MACS-pValRank_849	56
chr25	21064720	21064820	MACS-pValRank_850	56
chr25	23247242	23247342	MACS-pValRank_851	56
chr3	5245664	5245764	MACS-pValRank_852	56
chr3	8055828	8055928	MACS-pValRank_853	56
chr3	8431559	8431659	MACS-pValRank_854	56
chr3	13256839	13256939	MACS-pValRank_855	56
chr3	58084089	58084189	MACS-pValRank_856	56
chr4	13057501	13057601	MACS-pValRank_857	56
chr4	19697159	19697259	MACS-pValRank_858	56
chr4	22154323	22154423	MACS-pValRank_859	56
chr5	40039125	40039225	MACS-pValRank_860	56
chr5	48429557	48429657	MACS-pValRank_861	56
chr6	51511716	51511816	MACS-pValRank_862	56
chr6	55565921	55566021	MACS-pValRank_863	56
chr7	9221692	9221792	MACS-pValRank_864	56
chr7	16269200	16269300	MACS-pValRank_865	56
chr7	31925972	31926072	MACS-pValRank_866	56
chr7	70868339	70868439	MACS-pValRank_867	56
chr8	19867017	19867117	MACS-pValRank_868	56
chr8	37007905	37008005	MACS-pValRank_869	56
chr8	39480450	39480550	MACS-pValRank_870	56
chr8	44658756	44658856	MACS-pValRank_871	56
chr9	6925770	6925870	MACS-pValRank_872	56
chr9	23890352	23890452	MACS-pValRank_873	56
chr9	33521940	33522040	MACS-pValRank_874	56
chr9	52603385	52603485	MACS-pValRank_875	56
chr20	36782626	36782726	MACS-pValRank_876	56
chr23	7403009	7403109	MACS-pValRank_877	56
chr14	21738276	21738376	MACS-pValRank_878	56
chr21	7653585	7653685	MACS-pValRank_879	56
chr7	31855355	31855455	MACS-pValRank_880	56
chr13	13220090	13220190	MACS-pValRank_881	56
chr17	26697967	26698067	MACS-pValRank_882	56
chr3	11813613	11813713	MACS-pValRank_883	56
chr8	26472232	26472332	MACS-pValRank_884	56
chr10	7809577	7809677	MACS-pValRank_885	56
chr2	24469725	24469825	MACS-pValRank_886	56
chr20	13602606	13602706	MACS-pValRank_887	56
chr11	11280440	11280540	MACS-pValRank_888	55
chr11	44997085	44997185	MACS-pValRank_889	55
chr10	34459574	34459674	MACS-pValRank_890	55
chr13	46392138	46392238	MACS-pValRank_891	55
chr15	27157397	27157497	MACS-pValRank_892	55
chr15	41266180	41266280	MACS-pValRank_893	55
chr23	34277433	34277533	MACS-pValRank_894	55
chr5	27537686	27537786	MACS-pValRank_895	55
chr5	68081228	68081328	MACS-pValRank_896	55
chr6	39796140	39796240	MACS-pValRank_897	55
chr6	43190284	43190384	MACS-pValRank_898	55
chr18	10626554	10626654	MACS-pValRank_899	55
chr20	27408036	27408136	MACS-pValRank_900	55
chr10	33467094	33467194	MACS-pValRank_901	55
chr11	8556686	8556786	MACS-pValRank_902	55
chr1	35778279	35778379	MACS-pValRank_903	55
chr13	40137423	40137523	MACS-pValRank_904	55
chr25	13118696	13118796	MACS-pValRank_905	55
chr12	2257624	2257724	MACS-pValRank_906	55
chr19	21009926	21010026	MACS-pValRank_907	55
chr2	1674508	1674608	MACS-pValRank_908	55
chr17	36246004	36246104	MACS-pValRank_909	55
chr3	31891447	31891547	MACS-pValRank_910	55
chr5	6505716	6505816	MACS-pValRank_911	55
chr5	7796935	7797035	MACS-pValRank_912	55
chr7	60918890	60918990	MACS-pValRank_913	55
chr2	20491534	20491634	MACS-pValRank_914	55
chr25	37216913	37217013	MACS-pValRank_915	55
chr13	20037287	20037387	MACS-pValRank_916	55
chr14	12956308	12956408	MACS-pValRank_917	55
chr16	4526614	4526714	MACS-pValRank_918	55
chr9	17820471	17820571	MACS-pValRank_919	55
chr9	25631616	25631716	MACS-pValRank_920	55
chr9	55509342	55509442	MACS-pValRank_921	55
chr15	15678028	15678128	MACS-pValRank_922	55
chr1	23564074	23564174	MACS-pValRank_923	55
chr3	56269807	56269907	MACS-pValRank_924	55
chr5	50577676	50577776	MACS-pValRank_925	55
chr2	2505802	2505902	MACS-pValRank_926	55
chr17	24098627	24098727	MACS-pValRank_927	55
chr2	13332565	13332665	MACS-pValRank_928	55
chr23	27831431	27831531	MACS-pValRank_929	55
chr5	22242274	22242374	MACS-pValRank_930	55
chr16	31372365	31372465	MACS-pValRank_931	55
chr24	32791039	32791139	MACS-pValRank_932	55
chr17	9682788	9682888	MACS-pValRank_933	55
chr5	66104439	66104539	MACS-pValRank_934	55
chr9	47984167	47984267	MACS-pValRank_935	55
chr15	42064021	42064121	MACS-pValRank_936	55
chr6	48089022	48089122	MACS-pValRank_937	55
chr14	15348614	15348714	MACS-pValRank_938	55
chr5	68434949	68435049	MACS-pValRank_939	55
chr24	36361567	36361667	MACS-pValRank_940	55
chr6	2119249	2119349	MACS-pValRank_941	55
chr16	14747286	14747386	MACS-pValRank_942	55
chr23	5881790	5881890	MACS-pValRank_943	55
chr9	37632336	37632436	MACS-pValRank_944	55
chr6	41789347	41789447	MACS-pValRank_945	55
chr25	5363427	5363527	MACS-pValRank_946	55
chr12	35416337	35416437	MACS-pValRank_947	55
chr18	8229959	8230059	MACS-pValRank_948	55
chr1	43280079	43280179	MACS-pValRank_949	55
chr13	44268992	44269092	MACS-pValRank_950	55
chr20	34337684	34337784	MACS-pValRank_951	55
chr6	12769490	12769590	MACS-pValRank_952	55
chr21	11359509	11359609	MACS-pValRank_953	54
chr16	37824794	37824894	MACS-pValRank_954	54
chr18	12891699	12891799	MACS-pValRank_955	54
chr23	29680700	29680800	MACS-pValRank_956	54
chr7	518368	518468	MACS-pValRank_957	54
chr17	18297685	18297785	MACS-pValRank_958	54
chr6	57574291	57574391	MACS-pValRank_959	54
chr19	1969363	1969463	MACS-pValRank_960	54
chr19	27766202	27766302	MACS-pValRank_961	54
chr2	10527001	10527101	MACS-pValRank_962	54
chr20	1480237	1480337	MACS-pValRank_963	54
chr6	10921842	10921942	MACS-pValRank_964	54
chr6	16151266	16151366	MACS-pValRank_965	54
chr19	30479519	30479619	MACS-pValRank_966	54
chr5	64044559	64044659	MACS-pValRank_967	54
chr9	17685484	17685584	MACS-pValRank_968	54
chr11	16784555	16784655	MACS-pValRank_969	54
chr16	52208324	52208424	MACS-pValRank_970	54
chr9	13132335	13132435	MACS-pValRank_971	54
chr11	42781039	42781139	MACS-pValRank_972	54
chr13	35579527	35579627	MACS-pValRank_973	54
chr11	34612915	34613015	MACS-pValRank_974	54
chr21	28117366	28117466	MACS-pValRank_975	54
chr8	17957201	17957301	MACS-pValRank_976	54
chr7	66550490	66550590	MACS-pValRank_977	54
chr9	39024327	39024427	MACS-pValRank_978	54
chr16	54063155	54063255	MACS-pValRank_979	54
chr16	42719389	42719489	MACS-pValRank_980	54
chr16	9214106	9214206	MACS-pValRank_981	54
chr1	22725424	22725524	MACS-pValRank_982	54
chr18	17338851	17338951	MACS-pValRank_983	54
chr21	39382601	39382701	MACS-pValRank_984	54
chr4	3215384	3215484	MACS-pValRank_985	54
chr9	33823788	33823888	MACS-pValRank_986	54
chr10	14430012	14430112	MACS-pValRank_987	54
chr10	40432612	40432712	MACS-pValRank_988	54
chr24	28264576	28264676	MACS-pValRank_989	54
chr2	32506724	32506824	MACS-pValRank_990	54
chr11	20121276	20121376	MACS-pValRank_991	54
chr11	44725091	44725191	MACS-pValRank_992	54
chr6	14632415	14632515	MACS-pValRank_993	54
chr3	33724146	33724246	MACS-pValRank_994	54
chr8	30128529	30128629	MACS-pValRank_995	54
chr9	21789042	21789142	MACS-pValRank_996	54
chr1	13415688	13415788	MACS-pValRank_997	54
chr6	31980025	31980125	MACS-pValRank_998	54
chr20	34084070	34084170	MACS-pValRank_999	54
chr7	75330344	75330444	MACS-pValRank_1000	54
chr2	19463916	19464016	MACS-pValRank_1001	54
chr5	61652183	61652283	MACS-pValRank_1002	54
chr17	26551523	26551623	MACS-pValRank_1003	54
chr21	5823637	5823737	MACS-pValRank_1004	54
chr16	32284279	32284379	MACS-pValRank_1005	54
chr24	21397175	21397275	MACS-pValRank_1006	54
chr6	325981	326081	MACS-pValRank_1007	54
chr6	44661976	44662076	MACS-pValRank_1008	54
chr2	35556215	35556315	MACS-pValRank_1009	54
chr22	39208114	39208214	MACS-pValRank_1010	54
chr7	30128861	30128961	MACS-pValRank_1011	54
chr7	23080926	23081026	MACS-pValRank_1012	54
chr25	17833400	17833500	MACS-pValRank_1013	54
chr2	44117638	44117738	MACS-pValRank_1014	54
chr20	9197917	9198017	MACS-pValRank_1015	54
chr24	24400016	24400116	MACS-pValRank_1016	54
chr6	11392081	11392181	MACS-pValRank_1017	54
chr20	43406431	43406531	MACS-pValRank_1018	54
chr25	15295519	15295619	MACS-pValRank_1019	54
chr4	1417721	1417821	MACS-pValRank_1020	54
chr7	58010217	58010317	MACS-pValRank_1021	54
chr9	40704736	40704836	MACS-pValRank_1022	54
chr6	31419520	31419620	MACS-pValRank_1023	54
chr12	18640843	18640943	MACS-pValRank_1024	54
chr15	27255459	27255559	MACS-pValRank_1025	53
chr1	59884421	59884521	MACS-pValRank_1026	53
chr12	6312295	6312395	MACS-pValRank_1027	53
chr16	42115669	42115769	MACS-pValRank_1028	53
chr9	26442711	26442811	MACS-pValRank_1029	53
chr25	32035910	32036010	MACS-pValRank_1030	53
chr8	45535633	45535733	MACS-pValRank_1031	53
chr16	25965333	25965433	MACS-pValRank_1032	53
chr21	2472866	2472966	MACS-pValRank_1033	53
chr16	19394286	19394386	MACS-pValRank_1034	53
chr21	40062888	40062988	MACS-pValRank_1035	53
chr2	35950015	35950115	MACS-pValRank_1036	53
chr7	54693457	54693557	MACS-pValRank_1037	53
chr20	33360982	33361082	MACS-pValRank_1038	53
chr17	10034687	10034787	MACS-pValRank_1039	53
chr21	4252134	4252234	MACS-pValRank_1040	53
chr7	26698550	26698650	MACS-pValRank_1041	53
chr11	34202930	34203030	MACS-pValRank_1042	53
chr8	20520580	20520680	MACS-pValRank_1043	53
chr16	51365822	51365922	MACS-pValRank_1044	53
chr17	24220739	24220839	MACS-pValRank_1045	53
chr4	8823201	8823301	MACS-pValRank_1046	53
chr5	49654554	49654654	MACS-pValRank_1047	53
chr6	52868520	52868620	MACS-pValRank_1048	53
chr9	45949070	45949170	MACS-pValRank_1049	53
chr10	553979	554079	MACS-pValRank_1050	53
chr7	48537284	48537384	MACS-pValRank_1051	53
chr1	30090526	30090626	MACS-pValRank_1052	53
chr13	1877571	1877671	MACS-pValRank_1053	53
chr13	34104334	34104434	MACS-pValRank_1054	53
chr5	32398431	32398531	MACS-pValRank_1055	53
chr25	23668624	23668724	MACS-pValRank_1056	53
chr20	1174618	1174718	MACS-pValRank_1057	53
chr8	20735669	20735769	MACS-pValRank_1058	53
chr14	49047435	49047535	MACS-pValRank_1059	53
chr19	44925712	44925812	MACS-pValRank_1060	53
chr20	8582284	8582384	MACS-pValRank_1061	53
chr24	36404619	36404719	MACS-pValRank_1062	53
chr25	9877807	9877907	MACS-pValRank_1063	53
chr4	20196494	20196594	MACS-pValRank_1064	53
chr16	41264674	41264774	MACS-pValRank_1065	53
chr23	23858455	23858555	MACS-pValRank_1066	53
chr6	35310311	35310411	MACS-pValRank_1067	53
chr14	29083226	29083326	MACS-pValRank_1068	53
chr19	3855063	3855163	MACS-pValRank_1069	53
chr16	29761696	29761796	MACS-pValRank_1070	53
chr19	33000976	33001076	MACS-pValRank_1071	53
chr4	24210471	24210571	MACS-pValRank_1072	53
chr13	20874853	20874953	MACS-pValRank_1073	53
chr5	36394441	36394541	MACS-pValRank_1074	53
chr1	38728465	38728565	MACS-pValRank_1075	53
chr23	19713866	19713966	MACS-pValRank_1076	53
chr19	47831602	47831702	MACS-pValRank_1077	53
chr3	47861223	47861323	MACS-pValRank_1078	53
chr13	43309597	43309697	MACS-pValRank_1079	53
chr14	36059277	36059377	MACS-pValRank_1080	53
chr5	58305362	58305462	MACS-pValRank_1081	53
chr9	35267105	35267205	MACS-pValRank_1082	53
chr19	30557020	30557120	MACS-pValRank_1083	53
chr2	18204686	18204786	MACS-pValRank_1084	53
chr21	9589327	9589427	MACS-pValRank_1085	53
chr22	36070429	36070529	MACS-pValRank_1086	53
chr23	5883396	5883496	MACS-pValRank_1087	53
chr3	45700686	45700786	MACS-pValRank_1088	53
chr7	14899331	14899431	MACS-pValRank_1089	53
chr9	27147432	27147532	MACS-pValRank_1090	53
chr19	28560660	28560760	MACS-pValRank_1091	52
chr14	22747222	22747322	MACS-pValRank_1092	52
chr19	28220054	28220154	MACS-pValRank_1093	52
chr9	30821224	30821324	MACS-pValRank_1094	52
chr1	24813372	24813472	MACS-pValRank_1095	52
chr15	38385184	38385284	MACS-pValRank_1096	52
chr18	20936061	20936161	MACS-pValRank_1097	52
chr3	25173888	25173988	MACS-pValRank_1098	52
chr19	970847	970947	MACS-pValRank_1099	52
chr1	43657241	43657341	MACS-pValRank_1100	52
chr17	24885752	24885852	MACS-pValRank_1101	52
chr19	3297675	3297775	MACS-pValRank_1102	52
chr2	11761635	11761735	MACS-pValRank_1103	52
chr20	34678295	34678395	MACS-pValRank_1104	52
chr21	5498000	5498100	MACS-pValRank_1105	52
chr25	4240066	4240166	MACS-pValRank_1106	52
chr3	19893385	19893485	MACS-pValRank_1107	52
chr7	68688447	68688547	MACS-pValRank_1108	52
chr6	7081514	7081614	MACS-pValRank_1109	52
chr11	28518850	28518950	MACS-pValRank_1110	52
chr1	16930112	16930212	MACS-pValRank_1111	52
chr24	34585821	34585921	MACS-pValRank_1112	52
chr25	18369611	18369711	MACS-pValRank_1113	52
chr4	18330375	18330475	MACS-pValRank_1114	52
chr9	10938393	10938493	MACS-pValRank_1115	52
chr5	16031928	16032028	MACS-pValRank_1116	52
chr1	5889096	5889196	MACS-pValRank_1117	52
chr1	42119363	42119463	MACS-pValRank_1118	52
chr12	18324537	18324637	MACS-pValRank_1119	52
chr13	1041349	1041449	MACS-pValRank_1120	52
chr18	2913649	2913749	MACS-pValRank_1121	52
chr18	33111700	33111800	MACS-pValRank_1122	52
chr20	40302363	40302463	MACS-pValRank_1123	52
chr3	56237308	56237408	MACS-pValRank_1124	52
chr6	42349519	42349619	MACS-pValRank_1125	52
chr23	32218215	32218315	MACS-pValRank_1126	52
chr18	2025531	2025631	MACS-pValRank_1127	52
chr19	32264848	32264948	MACS-pValRank_1128	52
chr4	18875271	18875371	MACS-pValRank_1129	52
chr20	39333625	39333725	MACS-pValRank_1130	52
chr22	37592830	37592930	MACS-pValRank_1131	52
chr6	2455398	2455498	MACS-pValRank_1132	52
chr14	48575301	48575401	MACS-pValRank_1133	52
chr23	7092737	7092837	MACS-pValRank_1134	52
chr9	17090126	17090226	MACS-pValRank_1135	52
chr22	42225281	42225381	MACS-pValRank_1136	52
chr23	30144270	30144370	MACS-pValRank_1137	52
chr8	52308087	52308187	MACS-pValRank_1138	52
chr20	34622830	34622930	MACS-pValRank_1139	52
chr23	18773824	18773924	MACS-pValRank_1140	52
chr1	55405035	55405135	MACS-pValRank_1141	52
chr1	21187872	21187972	MACS-pValRank_1142	52
chr12	31203766	31203866	MACS-pValRank_1143	52
chr24	20268317	20268417	MACS-pValRank_1144	52
chr7	28387917	28388017	MACS-pValRank_1145	52
chr7	28738447	28738547	MACS-pValRank_1146	52
chr11	24268963	24269063	MACS-pValRank_1147	52
chr16	8303474	8303574	MACS-pValRank_1148	52
chr20	45053800	45053900	MACS-pValRank_1149	52
chr20	46083201	46083301	MACS-pValRank_1150	52
chr3	17295002	17295102	MACS-pValRank_1151	52
chr7	12111443	12111543	MACS-pValRank_1152	52
chr16	57828453	57828553	MACS-pValRank_1153	52
chr2	21053972	21054072	MACS-pValRank_1154	52
chr21	25379793	25379893	MACS-pValRank_1155	52
chr3	38562470	38562570	MACS-pValRank_1156	52
chr7	9176359	9176459	MACS-pValRank_1157	52
chr9	41168761	41168861	MACS-pValRank_1158	52
chr20	34127126	34127226	MACS-pValRank_1159	52
chr12	25251806	25251906	MACS-pValRank_1160	52
chr13	27729351	27729451	MACS-pValRank_1161	52
chr23	31064001	31064101	MACS-pValRank_1162	51
chr1	24843251	24843351	MACS-pValRank_1163	51
chr14	35580942	35581042	MACS-pValRank_1164	51
chr15	29163891	29163991	MACS-pValRank_1165	51
chr20	31053597	31053697	MACS-pValRank_1166	51
chr20	31519634	31519734	MACS-pValRank_1167	51
chr5	29809051	29809151	MACS-pValRank_1168	51
chr7	43695714	43695814	MACS-pValRank_1169	51
chr10	17126977	17127077	MACS-pValRank_1170	51
chr19	20112702	20112802	MACS-pValRank_1171	51
chr2	44927619	44927719	MACS-pValRank_1172	51
chr17	9806443	9806543	MACS-pValRank_1173	51
chr10	39548709	39548809	MACS-pValRank_1174	51
chr11	36908919	36909019	MACS-pValRank_1175	51
chr14	33192057	33192157	MACS-pValRank_1176	51
chr5	70018728	70018828	MACS-pValRank_1177	51
chr14	3871661	3871761	MACS-pValRank_1178	51
chr7	14198544	14198644	MACS-pValRank_1179	51
chr9	8959629	8959729	MACS-pValRank_1180	51
chr14	18473876	18473976	MACS-pValRank_1181	51
chr1	12433450	12433550	MACS-pValRank_1182	51
chr16	46368193	46368293	MACS-pValRank_1183	51
chr2	37040381	37040481	MACS-pValRank_1184	51
chr23	7394820	7394920	MACS-pValRank_1185	51
chr25	12884061	12884161	MACS-pValRank_1186	51
chr20	22219978	22220078	MACS-pValRank_1187	51
chr7	12686956	12687056	MACS-pValRank_1188	51
chr9	45763811	45763911	MACS-pValRank_1189	51
chr23	12527637	12527737	MACS-pValRank_1190	51
chr20	46096015	46096115	MACS-pValRank_1191	51
chr22	10805760	10805860	MACS-pValRank_1192	51
chr3	41309603	41309703	MACS-pValRank_1193	51
chr2	6431093	6431193	MACS-pValRank_1194	51
chr21	38474940	38475040	MACS-pValRank_1195	51
chr23	17475731	17475831	MACS-pValRank_1196	51
chr25	11702852	11702952	MACS-pValRank_1197	51
chr15	30857720	30857820	MACS-pValRank_1198	51
chr16	29790488	29790588	MACS-pValRank_1199	51
chr2	36537680	36537780	MACS-pValRank_1200	51
chr13	49932626	49932726	MACS-pValRank_1201	51
chr19	39732062	39732162	MACS-pValRank_1202	51
chr5	15633874	15633974	MACS-pValRank_1203	51
chr6	28970658	28970758	MACS-pValRank_1204	51
chr18	34999030	34999130	MACS-pValRank_1205	51
chr7	44549730	44549830	MACS-pValRank_1206	51
chr25	7090842	7090942	MACS-pValRank_1207	51
chr1	3432918	3433018	MACS-pValRank_1208	51
chr12	4587296	4587396	MACS-pValRank_1209	51
chr13	377101	377201	MACS-pValRank_1210	51
chr4	12025756	12025856	MACS-pValRank_1211	51
chr10	33440652	33440752	MACS-pValRank_1212	51
chr17	8593624	8593724	MACS-pValRank_1213	51
chr8	10818603	10818703	MACS-pValRank_1214	51
chr15	308756	308856	MACS-pValRank_1215	51
chr3	30565389	30565489	MACS-pValRank_1216	51
chr1	16046487	16046587	MACS-pValRank_1217	51
chr16	53754655	53754755	MACS-pValRank_1218	51
chr14	26686922	26687022	MACS-pValRank_1219	51
chr14	31833001	31833101	MACS-pValRank_1220	51
chr7	34207740	34207840	MACS-pValRank_1221	51
chr25	27522803	27522903	MACS-pValRank_1222	51
chr10	34418745	34418845	MACS-pValRank_1223	51
chr16	41323605	41323705	MACS-pValRank_1224	51
chr18	19245172	19245272	MACS-pValRank_1225	51
chr24	25695430	25695530	MACS-pValRank_1226	51
chr16	9709662	9709762	MACS-pValRank_1227	51
chr19	18964394	18964494	MACS-pValRank_1228	51
chr3	56275316	56275416	MACS-pValRank_1229	51
chr14	575596	575696	MACS-pValRank_1230	51
chr15	29364970	29365070	MACS-pValRank_1231	51
chr23	12952215	12952315	MACS-pValRank_1232	51
chr4	11070437	11070537	MACS-pValRank_1233	51
chr20	35981475	35981575	MACS-pValRank_1234	51
chr17	14408011	14408111	MACS-pValRank_1235	51
chr8	14499314	14499414	MACS-pValRank_1236	51
chr9	24877331	24877431	MACS-pValRank_1237	51
chr25	33245865	33245965	MACS-pValRank_1238	50
chr11	26642063	26642163	MACS-pValRank_1239	50
chr19	27367230	27367330	MACS-pValRank_1240	50
chr5	27445090	27445190	MACS-pValRank_1241	50
chr21	30312403	30312503	MACS-pValRank_1242	50
chr23	38116938	38117038	MACS-pValRank_1243	50
chr3	37953178	37953278	MACS-pValRank_1244	50
chr22	11450267	11450367	MACS-pValRank_1245	50
chr19	34048231	34048331	MACS-pValRank_1246	50
chr23	28811276	28811376	MACS-pValRank_1247	50
chr10	26961215	26961315	MACS-pValRank_1248	50
chr24	19565824	19565924	MACS-pValRank_1249	50
chr3	20191522	20191622	MACS-pValRank_1250	50
chr3	29020553	29020653	MACS-pValRank_1251	50
chr10	39044842	39044942	MACS-pValRank_1252	50
chr5	73329138	73329238	MACS-pValRank_1253	50
chr9	6953442	6953542	MACS-pValRank_1254	50
chr6	33005550	33005650	MACS-pValRank_1255	50
chr7	33404339	33404439	MACS-pValRank_1256	50
chr3	20269910	20270010	MACS-pValRank_1257	50
chr13	20827826	20827926	MACS-pValRank_1258	50
chr13	31906179	31906279	MACS-pValRank_1259	50
chr7	27053983	27054083	MACS-pValRank_1260	50
chr1	29735780	29735880	MACS-pValRank_1261	50
chr17	18005767	18005867	MACS-pValRank_1262	50
chr16	29092290	29092390	MACS-pValRank_1263	50
chr3	44732348	44732448	MACS-pValRank_1264	50
chr2	3026422	3026522	MACS-pValRank_1265	50
chr25	11816134	11816234	MACS-pValRank_1266	50
chr3	36963124	36963224	MACS-pValRank_1267	50
chr14	15680988	15681088	MACS-pValRank_1268	50
chr19	41201420	41201520	MACS-pValRank_1269	50
chr22	21367203	21367303	MACS-pValRank_1270	50
chr23	26115694	26115794	MACS-pValRank_1271	50
chr24	6706726	6706826	MACS-pValRank_1272	50
chr25	3924377	3924477	MACS-pValRank_1273	50
chr25	5530909	5531009	MACS-pValRank_1274	50
chr3	53299231	53299331	MACS-pValRank_1275	50
chr7	42818654	42818754	MACS-pValRank_1276	50
chr20	26716715	26716815	MACS-pValRank_1277	50
chr8	47484043	47484143	MACS-pValRank_1278	50
chr12	33513210	33513310	MACS-pValRank_1279	50
chr17	1130924	1131024	MACS-pValRank_1280	50
