# Supplementary material for: Genome-wide mapping of Hif-1α binding sites in zebrafish
Source: BMC Genomics. 2015 Nov 11;16:923. doi: 10.1186/s12864-015-2169-x (PMC4642629; doi:10.1186/s12864-015-2169-x)
Supplement: Additional file 7: — Wild-type ChIP sequencing peaks filtered for presence of a HRE. Filtering performed using MACS. (BED 2 kb) [file 12864_2015_2169_MOESM7_ESM.bed]

chr1	13168515	13168615	MACS_peak_15	65
chr1	13168515	13168615	MACS_peak_15	65
chr1	49888321	49888421	MACS_peak_56	57
chr10	33515984	33516084	MACS_peak_87	60
chr10	33515984	33516084	MACS_peak_87	60
chr10	33515984	33516084	MACS_peak_87	60
chr10	33515984	33516084	MACS_peak_87	60
chr11	24510673	24510773	MACS_peak_128	88
chr11	32383179	32383279	MACS_peak_138	65
chr11	42781027	42781127	MACS_peak_145	54
chr13	17411812	17411912	MACS_peak_207	56
chr13	36507468	36507568	MACS_peak_228	58
chr14	579884	579984	MACS_peak_249	83
chr14	19964140	19964240	MACS_peak_263	58
chr14	48574877	48574977	MACS_peak_289	56
chr15	8409922	8410022	MACS_peak_302	207
chr15	41266204	41266304	MACS_peak_331	55
chr16	33813533	33813633	MACS_peak_372	58
chr17	9797411	9797511	MACS_peak_410	58
chr17	9797411	9797511	MACS_peak_410	58
chr17	10034563	10034663	MACS_peak_413	56
chr17	15929120	15929220	MACS_peak_422	215
chr18	88509	88609	MACS_peak_468	78
chr18	88509	88609	MACS_peak_468	78
chr18	20936070	20936170	MACS_peak_493	52
chr18	48075609	48075709	MACS_peak_517	79
chr19	18394536	18394636	MACS_peak_539	334
chr2	17313962	17314062	MACS_peak_595	85
chr20	232597	232697	MACS_peak_638	122
chr20	232597	232697	MACS_peak_638	122
chr20	39007960	39008060	MACS_peak_677	58
chr21	10340698	10340798	MACS_peak_704	56
chr21	31942557	31942657	MACS_peak_724	62
chr21	38474920	38475020	MACS_peak_728	51
chr23	12952205	12952305	MACS_peak_769	51
chr23	46158584	46158684	MACS_peak_802	81
chr4	6036118	6036218	MACS_peak_956	66
chr4	24566765	24566865	MACS_peak_980	70
chr5	16031222	16031322	MACS_peak_1002	708
chr5	55211886	55211986	MACS_peak_1030	84
chr6	33005540	33005640	MACS_peak_1077	50
chr6	44094910	44095010	MACS_peak_1092	81
chr6	48059471	48059571	MACS_peak_1094	61
chr6	48059471	48059571	MACS_peak_1094	61
chr7	14198569	14198669	MACS_peak_1124	51
chr7	28738441	28738541	MACS_peak_1139	52
chr7	34133988	34134088	MACS_peak_1148	66
chr7	44694811	44694911	MACS_peak_1155	59
chr8	47603336	47603436	MACS_peak_1215	66
chr9	43867110	43867210	MACS_peak_1265	64
