# Supplementary material for: Genome-wide mapping of Hif-1α binding sites in zebrafish
Source: BMC Genomics. 2015 Nov 11;16:923. doi: 10.1186/s12864-015-2169-x (PMC4642629; doi:10.1186/s12864-015-2169-x)
Supplement: Additional file 8: — Validation of ChIP-seq peaks by ChIP-qPCR. Table showing the ChIP-qPCR fold changes for both wild-type and vhl mutant ChIP samples and the ratio of vhl/wt. (XLSX 10 kb) [file 12864_2015_2169_MOESM8_ESM.xlsx]

## Sheet: Sheet1
	Fold Change		Ratio
Closest associated gene	Wild-type	vhl	vhl Vs wild-type
p4ha1b (-57)	4.01	158.83	39.59
znf292b (+26)	13.47	69.19	5.14
kdm5c (-280)	12.7	96.31	7.59
gapdhs (-45)	15.45	53.38	3.45
pfkfb3 (-352)	7.29	48.4	6.64
ap3m2 (+63,086)	200.87	830.24	4.13
tnfrsf19 (-26,446)	43.67	158.03	3.62
gigfy2 (+76,561)	2.54	172.94	68.04
tpi1b (+624)	11.29	26.85	2.38
prelid1 (+26)	7.95	46.52	5.85
h3f3d (+457)	7.56	20.18	2.67
zmym2 (-5,887)	21.53	20.36	0.95
pkm2a (+401)	4.8	22.3	4.64
mpi (+28)	10.15	107.68	10.61
jupa (-65,969)	0.86	39.96	46.62
si:dkey-14d8.7 (+5,910)	5.95	87.28	14.67
gats (+762)	3.24	56.69	17.51
mxi1 (-102)	3.85	34.46	8.95
jmjd6 (+513)	8.13	55.41	6.82
plod1a (+811)	2.64	49.93	18.88
egln3 (+7279)	0.36	5.71	15.81
