# Supplementary material for: Genome-wide mapping of Hif-1α binding sites in zebrafish
Source: BMC Genomics. 2015 Nov 11;16:923. doi: 10.1186/s12864-015-2169-x (PMC4642629; doi:10.1186/s12864-015-2169-x)
Supplement: Additional file 9: — A table of differentially regulated genes containing a ChIP peaks in their TSS. A table showing the position of ChIP peaks relative the differentially expressed genes from the vhl Vs WT microarray data found using GREAT version 2.02. Fold change, Unigene ID and presence of a HRE are indicated. (XLSX 18 kb) [file 12864_2015_2169_MOESM9_ESM.xlsx]

## Sheet: Sheet2
ProbeName	Microarray log FC	Regulation ([mut] vs [cn])	Genbank Acc	Unigene ID	Unigene Description	Gene Symbol	Distance from peak to TSS
CUST_8129_PI415676703	-1.08234	down	BC124330	Dr.88047	Abhydrolase domain containing 12	abhd12	abhd12	+703
CUST_2877_PI415676703	1.20338	up	BC065461	Dr.132662	2-aminoethanethiol (cysteamine) dioxygenase b	adob	adob	0
CUST_3639_PI415676703	-2.61261	down	BC071374	Dr.76244	Eukaryotic translation initiation factor 6	eif6	eif6	+18
CUST_5945_PI415676703	-2.28921	down	BC092975	Dr.160761	Fin bud initiation factor b	fibinb	fibinb	-376
CUST_2805_PI415676703	-2.11588	down	BC064704	Dr.81933	Prominin 1 b	prom1b	prom1b	-48
CUST_7137_PI415676703	-2.10278	down	BC108074	Dr.76971	Protein phosphatase 1, regulatory (inhibitor) subunit 7	ppp1r7	ppp1r7	+612
CUST_2356_PI415676703	-1.84781	down	BC059434	Dr.81060	Enolase 1b, (alpha)	eno1b	eno1b	+366
CUST_16868_PI415676714	-1.79738	down	EH544570	Dr.76432	Cytochrome c, somatic b	cycsb	cycsb	-464
CUST_10088_PI415676703	-1.46931	down	BC150227	Dr.111174	MAX binding protein b	mntb	mntb	-106
CUST_8651_PI415676703	-1.38409	down	NM_001007183	Dr.77617	Protein arginine methyltransferase 5	prmt5	prmt5	-216
CUST_3541_PI415676703	-1.37948	down	NM_199545	Dr.143718	Glutamate dehydrogenase 1b	glud1b	glud1b	+494
CUST_1472_PI415676703	-1.34603	down	BC053257	Dr.76286	Ufm1-specific peptidase 2	ufsp2	ufsp2	+1
CUST_6822_PI415676703	-1.34343	down	NM_205577	Dr.83558	Parathyroid hormone 2	pth2	pth2	-831
CUST_11398_PI415676703	-1.22997	down	BC155309	Dr.32775	Zgc:92030	zgc:92030	zgc:92030	+165
CUST_6021_PI415676703	-1.2219	down	BC092937	Dr.133989	Forkhead box N2b	foxn2b	foxn2b	+913
CUST_2037_PI415676703	-1.16528	down	BC056333	Dr.82925	Syntaxin 3A	stx3a	stx3a	+57
CUST_9605_PI415676703	-1.15599	down	BC139634	Dr.84058	Milk fat globule-EGF factor 8 protein a	mfge8a	mfge8a	+258
CUST_1959_PI415676703	-1.14436	down	BC055585	Dr.84074	Stem-loop binding protein	slbp	slbp	+112
CUST_8145_PI415676703	-1.13373	down	BC124536	Dr.74180	Interferon-related developmental regulator 1	ifrd1	ifrd1	-140
CUST_8693_PI415676714	-1.11738	down	EE322083	Dr.76364	Zgc:153665	zgc:153665	zgc:153665	-22
CUST_3034_PI415676703	-1.0983	down	NM_152973	Dr.80387	Lamin L3	lmnl3	lmnl3	+542
CUST_2740_PI415676703	-1.06709	down	BC063939	Dr.79763	Solute carrier family 30 (zinc transporter), member 1a	slc30a1a	slc30a1a	-81
CUST_4807_PI415676703	-1.0435	down	BC083361	Dr.36789	Tetraspanin 5	tspan5	tspan5a	-332
CUST_4611_PI415676703	-1.04159	down	BC081557	Dr.76746	Nuclear casein kinase and cyclin-dependent kinase substrate 1a	nucks1a	nucks1a	+878
CUST_5318_PI415676703	-1.0351	down	AY880246	Dr.2668	Carbamoyl-phosphate synthetase 2, aspartate transcarbamylase, and dihydroorotase	cad	cad	-171
CUST_4453_PI415676703	-1.03449	down	BC078262	Dr.85318	Family with sequence similarity 49, member A	fam49a	fam49a	+126
CUST_3012_PI415676703	-1.00436	down	BC065941	Dr.81288	V-maf musculoaponeurotic fibrosarcoma (avian) oncogene homolog	maf	maf	-350
CUST_1794_PI415676703	1.00179	up	BC055181	Dr.76123	Phosphorylase, glycogen (muscle) b	pygmb	pygmb	-68
CUST_2049_PI415676703	1.00455	up	BC056575	Dr.75780	Neurogenin 1	neurog1	neurog1	-138
A_15_P193701	1.01631	up	NM_153668	Dr.4157	Triosephosphate isomerase 1b	tpi1b	tpi1b	+624
CUST_12545_PI415676703	1.02159	up	NM_001130192	Dr.70123	Proline-rich nuclear receptor coactivator 2	pnrc2	pnrc2	+951
CUST_9100_PI415676703	1.05701	up	BC133738	Dr.40650	Ubiquitin associated protein 2	ubap2	ubap2	-37
CUST_2317_PI415676703	1.06917	up	AY391412	Dr.80305	Transmembrane protein 30Aa	tmem30aa	tmem30aa	-104
CUST_9257_PI415676703	1.08199	up	NM_001030253	Dr.45607	B-cell leukemia/lymphoma 2	bcl2	bcl2	+453
CUST_10461_PI415676703	1.09297	up	NM_001104526	Dr.51275	Si:dkey-158b13.2	si:dkey-158b13.2	si:dkey-158b13.2	-135
CUST_6984_PI415676703	1.09979	up	NM_001030212	Dr.77356	Zinc finger protein 292b	znf292b	znf292b	+26
CUST_6929_PI415676703	1.12481	up	BC099998	Dr.48619	P450 (cytochrome) oxidoreductase	por	por	-181
CUST_508_PI415676703	1.15259	up	BC044387	Dr.13604	Glycogenin 1a	gyg1a	gyg1a	+85
CUST_5684_PI415676703	1.15644	up	BC091947	Dr.151448	Spen homolog, transcriptional regulator (Drosophila)	spen	spen	+5
CUST_9537_PI415676703	1.17049	up	CU458968	Dr.2447	Basigin	bsg	bsg	+20
CUST_9951_PI415676703	1.17395	up	BC142904	Dr.150892	Zgc:165617	zgc:165617	zgc:165617	-25
CUST_3804_PI415676703	1.18618	up	NM_170761	Dr.86243	Jumonji domain containing 6	jmjd6	jmjd6	+513
CUST_6255_PI415676703	1.20559	up	BC095347	Dr.77550	Zgc:110647	zgc:110647	zgc:110647	-510
CUST_8391_PI415676703	1.29271	up	BC124777	Dr.157385	High mobility group AT-hook 1b	hmga1b	hmga1b	-359
CUST_1807_PI415676703	1.29899	up	BC054932	Dr.26674	Glycogen synthase 1 (muscle)	gys1	gys1	+595
CUST_2756_PI415676703	1.31348	up	BC063985	Dr.132490	Phosphoenolpyruvate carboxykinase 2 (mitochondrial)	pck2	pck2	-216
CUST_5066_PI415676703	1.32426	up	BC085525	Dr.88655	Ring finger protein 24	rnf24	rnf24	+13
CUST_399_PI415676703	1.33387	up	AJ306395	Dr.11244	Glucose phosphate isomerase a	gpia	gpia	+27
CUST_1660_PI415676703	1.34313	up	BC054711	Dr.80428	Coiled-coil domain containing 82	ccdc82	ccdc82	-18
CUST_4774_PI415676703	1.35406	up	BC083527	Dr.18458	Thimet oligopeptidase 1	thop1	thop1	-248
CUST_702_PI415676703	1.3689	up	BC045498	Dr.79374	Serine (or cysteine) proteinase inhibitor, clade E (nexin, plasminogen activator inhibitor type 1), member 2	serpine2	serpine2	+16
CUST_8776_PI415676703	1.37173	up	BC129226	Dr.78271	Lysyl oxidase-like 2b	loxl2b	loxl2b	-123
CUST_3409_PI415676703	1.38398	up	NM_201175	Dr.132376	Oxidative-stress responsive 1b	oxsr1b	oxsr1b	+534
CUST_1007_PI415676703	1.41196	up	AF510737	Dr.13043	Tyrosylprotein sulfotransferase 1, like	tpst1l	tpst1l	+621
CUST_5031_PI415676703	1.41271	up	BC085520	Dr.32635	Clathrin interactor 1a	clint1a	clint1a	251
CUST_8034_PI415676703	1.45107	up	BC124165	Dr.161993	Kruppel-like factor 13	klf13	klf13	-101
CUST_8966_PI415676703	1.48127	up	BC131836	Dr.17381	Zgc:153957	zgc:153957	zgc:153957	+14
CUST_1308_PI415676703	1.4858	up	BC050518	Dr.113626	Zgc:56306	zgc:56306	zgc:56306	-574
CUST_5757_PI415676703	1.49338	up	BC093448	Dr.150723	Ring finger protein 150a	rnf150a	rnf150a	+380
CUST_1232_PI415676703	1.49854	up	BC049404	Dr.945	Phosphoglycerate mutase 1a	pgam1a	pgam1a	-68, +559
CUST_1232_PI415676703	1.49854	up	BC049404	Dr.945	Phosphoglycerate mutase 1a	pgam1a	pgam1a	+278
CUST_9502_PI415676703	1.55398	up	CU458903	Dr.81382	Vascular cell adhesion molecule 1	vcam1	vcam1	-893
CUST_16940_PI415676714	1.55928	up	EH547052	Dr.81837	B-cell translocation gene 3	btg3	btg3	+20
CUST_7751_PI415676703	1.60281	up	BC122126	Dr.73871	TCDD-inducible poly(ADP-ribose) polymerase	tiparp	tiparp	+437
CUST_4125_PI415676703	1.62327	up	BC076410	Dr.32643	Elongation factor-2 kinase	eef2k	eef2k	-528
CUST_3248_PI415676703	1.63427	up	BC067188	Dr.4212	Lactate dehydrogenase A4	ldha	ldha	-105
CUST_1085_PI415676703	1.63775	up	BC048065	Dr.9278	Hexokinase 1	hk1	hk1	+579
CUST_2761_PI415676703	1.65135	up	BC063972	Dr.79884	Glutaryl-Coenzyme A dehydrogenase	gcdh	gcdh	+29
CUST_17365_PI415676714	1.66466	up	EH580196	Dr.32436	Si:dkey-42i9.4	si:dkey-42i9.4	si:dkey-42i9.4	-101
CUST_4300_PI415676703	1.74639	up	BC078369	Dr.78716	Sulfatase modifying factor 1	sumf1	sumf1	+184
CUST_564_PI415676703	1.85184	up	BC044385	Dr.80555	Cryptochrome 4	cry4	cry4	+19
CUST_1670_PI415676703	1.8605	up	BC054590	Dr.76970	F-box and leucine-rich repeat protein 5	fbxl5	fbxl5	-938, +6
CUST_8437_PI415676703	1.89361	up	BC124421	Dr.79638	Protein phosphatase, Mg2+/Mn2+ dependent, 1H	ppm1h	ppm1h	-117
CUST_10489_PI415676703	1.90629	up	NM_001004294	Dr.17178	Selenoprotein N, 1	sepn1	sepn1	+29
CUST_6470_PI415676703	1.94542	up	NM_205571	Dr.78270	BCL2/adenovirus E1B interacting protein 3-like b	bnip3lb	bnip3lb	+12
CUST_655_PI415676703	1.99118	up	BC045339	Dr.14749	Nucleoporin 155	nup155	nup155	-4
CUST_10900_PI415676703	2.05426	up	BC154802	Dr.120351	Protein phosphatase 1, regulatory (inhibitor) subunit 3D a	ppp1r3da	ppp1r3da	+73
CUST_7880_PI415676703	2.05473	up	NM_001044865	Dr.108026	Choline kinase alpha	chka	chka	-255
CUST_8127_PI415676703	2.11957	up	BC124327	Dr.74223	5'-nucleotidase domain containing 2	nt5dc2	nt5dc2	-243
CUST_10566_PI415676703	2.13399	up	BC153399	Dr.76124	Cytochrome c oxidase subunit Vb 2	cox5b2	cox5b2	+536
CUST_8558_PI415676703	2.19371	up	NM_001040094	Dr.78554	Coproporphyrinogen oxidase	cpox	cpox	-44
CUST_1601_PI415676703	2.20118	up	BC054567	Dr.33037	WD repeat and SOCS box-containing 1	wsb1	wsb1	-184
CUST_6308_PI415676703	2.28467	up	BC095086	Dr.82810	Leucine-rich repeat, immunoglobulin-like and transmembrane domains 2	lrit2	lrit2	-4
CUST_964_PI415676703	2.28654	up	BC045489	Dr.23391	Solute carrier family 16 (monocarboxylic acid transporters), member 3	slc16a3	slc16a3	-108
CUST_4207_PI415676703	2.28656	up	BC076001	Dr.32117	Egl nine homolog 1 (C. elegans)	egln1	egln1	-60
CUST_6706_PI415676703	2.33844	up	BC097224	Dr.90271	Zgc:114175	zgc:114175	zgc:114175	-659
CUST_6469_PI415676703	2.39824	up	NM_194394	Dr.26893	Myeloid cell leukemia sequence 1b	mcl1b	mcl1b	-90
CUST_5865_PI415676703	2.40915	up	BC093431	Dr.81511	Sulfide quinone reductase-like (yeast)	sqrdl	sqrdl	+188
CUST_6824_PI415676703	2.5686	up	DQ026828	Dr.79865	Vascular endothelial growth factor Ab	vegfab	vegfab	-996
CUST_8678_PI415676703	2.58085	up	BC128852	Dr.162063	Zinc finger protein 395a	znf395a	znf395a	+33, +852
CUST_4868_PI415676703	2.78591	up	BC083367	Dr.40045	Cbp/p300-interacting transactivator, with Glu/Asp-rich carboxy-terminal domain, 2	cited2	cited2	-48
CUST_8956_PI415676703	2.99983	up	EF030486	Dr.110783	Lysyl oxidase-like 5b	loxl5b	loxl5b	-143
CUST_8509_PI415676703	3.35644	up	BC125830	Dr.104353	Procollagen-lysine 1, 2-oxoglutarate 5-dioxygenase 1a	plod1a	plod1a	-13, +813
CUST_1521_PI415676703	3.48654	up	BC053258	Dr.82488	DNA-damage-inducible transcript 4	ddit4	ddit4	-89
CUST_1438_PI415676703	3.83395	up	BC053166	Dr.86356	ERO1-like (S. cerevisiae)	ero1l	ero1l	-101
CUST_6067_PI415676703	3.86836	up	BC093202	Dr.83548	ADP-ribosylation factor-like 4Ca	arl4ca	arl4ca	-480
CUST_2624_PI415676703	3.91778	up	BC060925	Dr.78868	6-phosphofructo-2-kinase/fructose-2,6-biphosphatase 3	pfkfb3	pfkfb3	-352
CUST_715_PI415676703	4.96311	up	BC045890	Dr.3932	Prolyl 4-hydroxylase, alpha polypeptide I b	p4ha1b	p4ha1b	+22
CUST_3220_PI415676703	6.7929	up	BC066699	Dr.9457	Egl nine homolog 3 (C. elegans)	egln3	egln3	-11
