# Supplementary material for: Genome-wide mapping of Hif-1α binding sites in zebrafish
Source: BMC Genomics. 2015 Nov 11;16:923. doi: 10.1186/s12864-015-2169-x (PMC4642629; doi:10.1186/s12864-015-2169-x)
Supplement: Additional file 10: — Comparison of zebrafish and Human data on HIF target genes. Sheet 1: collated list of HIF targets based on [65] with fish orthologues and peak positions. A similar analysis of a random sample of genes is also given, Sheet 2: Analysis of a experimentally verified peaks in well-known targets. Sheet 3: Analysis of overlap of top ChIP-seq peaks from [34], Sheet 4: Genes from Schödel with peaks close to TSS, stating overlap with zebrafish orthologues with peaks close to TSS. (XLSX 39 kb) [file 12864_2015_2169_MOESM10_ESM.xlsx]

## Sheet: ZfPeaks near Human HIF targets 
HIF target genes									Random control genes
Gene (as in iHOP; http://www.ihop-net.org)	Synonyms	Description	Reference	Position peaks	Postion in second orthologue	Running count	Remarks		Gene	Running count
				orthologue a	orthologue b (if present)	Total No. orthologues; No. with peaks in gene or 15K 5' and 3' sequence				No. orthologues; No. with peaks in gene or 15K 5' and 3' sequence
ABCB1	PGY1, ABC20, MDR1, GP170, CLCS, PGP, CD243, MGC163296	ATP-binding cassette, sub-family B (MDR/TAP), member 1	PubMed ID: 12067980	othology unclear		0;0			becn1	0;1
ABCG2	BCRP1, ABC15, MRX, MGC102821, EST157481, MXR, CD338, BCRP, ABCP, CDW338, MXR1, BMDP	ATP-binding cassette, sub-family G (WHITE), member 2	PubMed ID: 15044468	orthology unclear		0;0			bend3	1;2
ADM	AM	adrenomedullin	PubMed ID: 13130303	a none in 20K surrounding	b none in 20 surrounding	0;2			blcap	1;3
ADRA1B	ADRA1, ALPHA1BAR	adrenergic, alpha-1B-, receptor	PubMed ID: 13130303	none in 20K surrounding	b 30K upstream	0;4			blf	1;4
AK3	AKL3L1, FIX, AK3L1, AKL3L, AK6	adenylate kinase 3	PubMed ID: 13130303	27K upstr		0;5			bmb	2;5
AKAP12	AKAP250, FLJ20945, FLJ97621, GRAVIN	A kinase (PRKA) anchor protein 12	PubMed ID: 23616578	a none in surrounding 20K	b 9K upstream 7K downstream	1;7			bmf	2;6
ALDOA	MGC17767, MGC17716, ALDA, MGC10942	aldolase A, fructose-bisphosphate	PubMed ID: 8955077	a TSS	b none in 50K surrounding	2;9			boc	3;7
ALDOC	ALDC	aldolase C, fructose-bisphosphate	PubMed ID: 16798780	a 3 and 9 K downstream	b intron 1, TSS	4;11			ciao	3;8
ANKRD37	hLrp2bp, LPR2BP, MGC111507	ankyrin repeat domain 37	PubMed ID: 23616578	TSS		5;12			ciapin1	3;9
BHLHB2	SHARP2, STRA14, STRA13, DEC1	basic helix-loop-helix domain containing, class B, 2	PubMed ID: 12354771	TSS and just 3'		6;13			cmah	3;10
BHLHB3	SHARP1, DEC2	basic helix-loop-helix domain containing, class B, 3	PubMed ID: 12354771	TSS		7;14			cmasa	4;11
BNIP3	NIP3	BCL2/adenovirus E1B 19kDa interacting protein 3	PubMed ID: 12879018	3.5K downstr		8;15			dbf4	5;12
BNIP3L	BNIP3A, NIX	BCL2/adenovirus E1B 19kDa interacting protein 3-like	PubMed ID: 13130303	a TSS	b TSS and 2x intron1	10;16			dbh	5;13
CAD		carbamoyl-phosphate synthetase 2, aspartate transcarbamylase, and dihydroorotase	PubMed ID: 16155188	TSS		11;17			dbi	6;14
CA9	MN, CAIX	carbonic anhydrase IX	PubMed ID: 15184875	None		11;18			dda1	6;15
CA12	CAXII, CA-XII, FLJ20151, HsT18816	carbonic anhydrase XII	PubMed ID: 11156414	none		11;19	In Zf Cahz is Hif regulated and has a peak 6.5K upstream		deaf1	6;16
CCNG2		cyclin G2	PubMed ID: 13130303	TSS		12;20			decr	6;17
CD99	MIC2, MIC2X, MIC2Y	CD99 molecule	PubMed ID: 13130303	absent in fish		12;20			dkc	7;18
CDKN1A	WAF1, CIP1, CDKN1, CAP20, SDI1, P21, P21CIP1, MDA6	cyclin-dependent kinase inhibitor 1A (p21, Cip1)	PubMed ID: 13130303	2.2K upstream		13;21			dpagt	7;19
CITED2	P35SRJ, MRG1	Cbp/p300-interacting transactivator, with Glu/Asp-rich carboxy-terminal domain, 2	PubMed ID: 9887100	TSS and 2.2K upstream		14;22			dr	7;20
COL5A1		collagen, type V, alpha 1	PubMed ID: 13130303	None in 20K surrounding		14;23			dub	7;21
CP	CP2	ceruloplasmin (ferroxidase)	PubMed ID: 10777486	None in 20K surrounding		14;24			dupd	8;22
CTGF	IGFBP8, MGC102839, HCS24, CCN2, NOV2	connective tissue growth factor	PubMed ID: 15315937	none in 20K surrounding		14;25			dync1h1	9;23
CTSD	CPSD, MGC2311, CLN10	cathepsin D	PubMed ID: 13130303	7K upstream		15;26			dync1i1	10;24
CXCL12	SDF1B, SDF1A, TPAR1, SDF1, TLSFA, TLSFB, PBSF, SCYB12	chemokine (C-X-C motif) ligand 12 (stromal cell-derived factor 1)	PubMed ID: 15235597	a None in 20K surrounding	b none in 20K surrounding	15;28			dzank1	10;25
CXCR4	LCR1, NPYY3R, WHIM, HM89, LAP3, NPYRL, FB22, D2S201E, NPYR, NPY3R, LESTR, HSY3RR, CD184	chemokine (C-X-C motif) receptor 4	PubMed ID: 13679920	none in 20K surrounding	20 K downstream 30K upstream	15;30			eed	11;26
CYP2S1		cytochrome P450, family 2, subfamily S, polypeptide 1	PubMed ID: 17277313	orthology unclear		15;30			ef1	11;27
DDIT4	RP11442H211, RTP801, REDD1, DIG2, FLJ20500	DNA-damage-inducible transcript 4	PubMed ID: 13130303	TSS and 3K downstream		16;31			fech	11;28
DEC1	CTS9	deleted in esophageal cancer 1	PubMed ID: 13130303	absent in fish		16;31			fh	11;29
EDN1	HDLCQ7, ET1	endothelin 1	PubMed ID: 15132980	none in 20K surrounding		16;32			fhad1	11;30
EGLN1	HPH2, DKFZP761F179, ZMYND6, C1ORF12, PHD2, HIFPH2, SM20, ECYT3	egl nine homolog 1 (C. elegans)	PubMed ID: 15563275	a TSS and 3xintron1	b TSS intron1 intron2	18;34			fmo5	11;31
EGLN3	FLJ21620, HIFPH3, MGC125999, PHD3, MGC125998	egl nine homolog 3 (C. elegans)	PubMed ID: 15823097	4k upstream TSS and 2xintron1		19;35			fmoda	11;32
ENG	FLJ41744, END, CD105, ORW, ORW1, HHT1	endoglin (Osler-Rendu-Weber syndrome 1)	PubMed ID: 12228247	absent in zebrafish		19;35			fra10ac1	11;33
ENO1	MBP1, MPB1, NNE, PPH, ENO1L1	enolase 1, (alpha)	PubMed ID: 8955077	a 500bp and 1k upstream	b exon1	21;37			fscn1	12;34
EPO	EP, MGC138142	erythropoietin	PubMed ID: 8408001	intron 2		22;38			fubp1	13;35
ERO1L	ERO1A, ERO1-alpha, ERO1-L, UNQ434/PRO865	ERO1-like (S. cerevisiae)	PubMed ID: 15592500	TSS		23;39			gbas	14;36
ETS1	ETS1, FLJ10768, EWSR2	v-ets erythroblastosis virus E26 oncogene homolog 1 (avian)	PubMed ID: 11708773	17K upstream		23;40			gfap	14;37
FAM162A	C3ORF28, DC16, E2IG5, FWP001, HGTD-P	family with sequence similarity 162, member A	PubMed ID: 15082785	none		23;41			golga1	14;38
FECH	FCE, EPP	ferrochelatase (protoporphyria)	PubMed ID: 15312748	none in 50K surrounding		23;42			gxylt1	14;39
FN1	DKFZP686I1370, DKFZP686F10164, CIG, DKFZP686H0342, FNZ, EDB, LETS, DKFZP686O13149, MSF, GFND2, FINC, FN	fibronectin 1	PubMed ID: 13130303	a none in 50 k surrounding	b none in 50k surrounding	23;44			hbaa1	14;40
FURIN	PACE, FUR, SPC1, PCSK3	furin (paired basic amino acid cleaving enzyme)	PubMed ID: 15611046	a intron1	b intron2	25;46			hbae1	14;41
GADD45B	GADD45BETA, MYD118	growth arrest and DNA-damage-inducible, beta	PubMed ID: 15833863	a 8k upstream	b 750 and 1.5k downstream	27;48			hrasa	14;42
GAPDH	MGC88685, GAPD, G3PD	glyceraldehyde-3-phosphate dehydrogenase	PubMed ID: 10542317	a none		27;49	GAPDHS has peaks		hrasb	15;43
GPI	PHI, SA36, GNPI, PGI, NLK, AMF	glucose phosphate isomerase	PubMed ID: 13130303	a TSS and intron1	b 20k upstream	28;51			ik	15;44
GPX3	GSHPXP, GPXP, GSHPX3	glutathione peroxidase 3 (plasma)	PubMed ID: 15096516	2.8 Kb upstream		29;52			jkamp	15;45
HIGD2A	MGC2198	HIG1 hypoxia inducible domain family, member 2A	PubMed ID: 10690527	1K upstream		30;53			jmjd4	15;46
HK1	HK1TA, HKI, HK1TC, HK1TB, HXK1	hexokinase 1	PubMed ID: 13130303	intron 1 and 3K upstream		31;54			josd1	15;47
HK2	DKFZP686M1669, HKII, HXK2	hexokinase 2	PubMed ID: 13130303	none in 50K surrounding		31;55			itcha	15;48
HMOX1	BK286B10, HO1	heme oxygenase (decycling) 1	PubMed ID: 13130303	19k upstream		31;56			jnk	15;49
HSP90B1	GP96, GRP94, TRA1, ECGP	heat shock protein 90kDa beta (Grp94), member 1	PubMed ID: 15620698	25k upstream		31;57			jph1a	15;50
ID2	ID2A, ID2H, GIG8, MGC26389	inhibitor of DNA binding 2, dominant negative helix-loop-helix protein	PubMed ID: 15252039	a 4k upstream	b none in 20k	32;59			jun	16;51
IGF2	FLJ22066, INSIGF, C11ORF43, FLJ44734, PP9974	insulin-like growth factor 2 (somatomedin A)	PubMed ID: 13130303	a none in 20K surrounding	a none in 20K surrounding	32;61			junba	17;52
IGFBP1	IGFBP25, HIGFBP1, AFBP, IBP1, PP12	insulin-like growth factor binding protein 1	PubMed ID: 9707622	a 1k upstream	none in 20K surrounding	33;63			kalrnb	17;53
IGFBP2	IGFBP53, IBP2	insulin-like growth factor binding protein 2, 36kDa	PubMed ID: 13130303	none in 20K surrounding	none in 20K surrounding	33;65			kank2	17;54
IGFBP3	BP53, IBP3	insulin-like growth factor binding protein 3	PubMed ID: 13130303	10 kb downstream		34;66			lect1	17;55
ITGB2	LFA1, MF17, MAC1, LAD, MFI7, LCAMB, CD18	integrin, beta 2 (complement component 3 receptor 3 and 4 subunit)	PubMed ID: 15235127	none in 20K surrounding		34;67			lect2l	17;56
KDM3A	JMJD1A, JHDM2A, JHMD2A,, JMJD1, KIAA0742, TSGA	lysine (K)-specific demethylase 3A	PubMed ID: 18538129;18713068	no orthologue		34;67			lsamp	17;57
KDM4B	FLJ44906, JHDM3B, JMJD2B, KIAA0876	lysine (K)-specific demethylase 4B	PubMed ID: 18713068	2.5K downstream		35;68			lsg1	17;58
KRT14	NFJ, EBS3, EBS4, CK14, K14	keratin 14 (epidermolysis bullosa simplex, Dowling-Meara, Koebner)	PubMed ID: 13130303	no clear orthologue		35;68			lsm1	18;59
KRT18	K18, CYK18	keratin 18	PubMed ID: 13130303	no clear orthologue		35;68			me1	18;60
KRT19	CK19, MGC15366, K19, K1CS	keratin 19	PubMed ID: 13130303	no clear orthologue		35;68			mfap1	19;61
LDHA	LDHM, PIG19, LDH1	lactate dehydrogenase A	PubMed ID: 13130303	TSS		36;69			mpc1	20;62
LEP	FLJ94114, OB, OBS	leptin	PubMed ID: 12215445	none in 20K surrounding	b 17k up and 17k ownstream	36;70			ms4a17a.1	20;63
LOX	MGC105112	lysyl oxidase	PubMed ID: 16642001	14K upstream		37;71			ndc1	20;64
LRP1	APOER, FLJ16451, TGFBR5, APR, A2MR, MGC88725, CD91, IGFBP3R, LRP	low density lipoprotein-related protein 1 (alpha-2-macroglobulin receptor)	PubMed ID: 13130303	a none in 50K surrounding	b none in 20K surrounding	37;73			nf2a	20;65
MCL1	MCL1S, MGC104264, TM, MGC1839, MCL1L, EAT	myeloid cell leukemia sequence 1 (BCL2-related)	PubMed ID: 15611089	a tss	b tss	39;75			nnr	20;66
MET	HGFR, RCCP2, AUTS9	met proto-oncogene (hepatocyte growth factor receptor)	PubMed ID: 12726861	intron 11		40;76			nnt	20;67
MMP14	MT1MMP, MMPX1, MTMMP1	matrix metallopeptidase 14 (membrane-inserted)	PubMed ID: 15592504	intron 1	none in 20K surrounding	41;78			nyx	20;68
MMP2	CLG4, CLG4A, TBE1, MMPII, MONA	matrix metallopeptidase 2 (gelatinase A, 72kDa gelatinase, 72kDa type IV collagenase)	PubMed ID: 13130303	none in 20K surrounding		41;79			obfc1	21;69
MXI1	MGC43220, MAD2, MXD2, MXI	MAX interactor 1	PubMed ID: 17482131	TSS and intron2 and 3		42;80			ofd1	21;70
NAMPT	PBEF1,MGC117256, PBEF, VF, VISFATIN	nicotinamide phosphoribosyltransferase	PubMed ID: 16828081	a/c none	b TSS	43;82			opa1	21;71
NDRG1	CAP43, CMT4D, DRG1, DRG-1, GC4, HMSNL, NDR1, NMSL, PROXY1, RIT42, RTP, TARG1, TDD5	N-myc downstream regulated 1	PubMed ID: 12839937,15341671,17916902	a TSS and intron3	b 3k upstream	45;84			opa3	22;72
NOS2A	NOS2, INOS, NOS, HEPNOS	nitric oxide synthase 2A (inducible, hepatocytes)	PubMed ID: 13130303	none in 50K surrounding		46;85			or102-1	22;73
NOS3	ENOS, ECNOS, NOSIII	nitric oxide synthase 3 (endothelial cell)	PubMed ID: 12963737	Not in fish		46;85			os9	22;74
NPM1	MGC104254, NPM, B23	nucleophosmin (nucleolar phosphoprotein B23, numatrin)	PubMed ID: 15310764	a 5'utr and intron1	one in 20K surrounding	47;87			osbp	22;75
NRN1	MGC44811, NRN	neuritin 1	PubMed ID: 16723126	a none	b 3k upstream	48;89			ovca1	22;76
NR4A1	N10, GFRP1, NP10, NAK1, MGC9485, HMR, NGFIB, TR3, NUR77	nuclear receptor subfamily 4, group A, member 1	PubMed ID: 13130303	none in 20k surrounding		48;90			qki2	22;77
NT5E	EN, CD73, NTE, NT5, E5NT, ENT, NT	5'-nucleotidase, ecto (CD73)	PubMed ID: 12370277	none in 20k surrounding		48;91			qptcl	23;78
PDGFA	PDGF1, PDGFA	platelet-derived growth factor alpha polypeptide	PubMed ID: 15132980	8k upstream		49;92			qrich1	24;79
PDK1		pyruvate dehydrogenase kinase, isozyme 1	PubMed ID: 16517405	none in 20K surrounding		49;93	pdk2 has peak in intron2		qsox1	24;80
PFKFB3	IPFK2, PFK2	6-phosphofructo-2-kinase/fructose-2,6-biphosphatase 3	PubMed ID: 15466858	6 in gene (exons!) and 2 upstream, 8 and 11K downstream		50;94			qtrt1	24;81
PFKL	FLJ30173, FLJ40909, DKFZP686L2097, DKFZP686G1648, PFKB	phosphofructokinase, liver	PubMed ID: 13130303	none in 20K surroiunding	b 18K downstream	50;96			quo	25;82
PGK1	MGC142128, MGC117307, PGKA, MGC8947, MIG10	phosphoglycerate kinase 1	PubMed ID: 8955077	2xintron1		51;97			rab10	26;83
PH-4	P4HTM	hypoxia-inducible factor prolyl 4-hydroxylase	PubMed ID: 13130303	12k downstream		52;98			rb1	26;84
PKM2	PK3, OIP3, CTHBP, THBP1, MGC3932, TCB, PKM	pyruvate kinase, muscle	PubMed ID: 13130303	a 2xintron1	b none in 20K surrounding	53;100			rc3h1	26;85
PLAUR	UPAR, URKR, CD87	plasminogen activator, urokinase receptor	PubMed ID: 13130303	a none in 20K	b 1.5k downstr	54;102			rd3	26;86
PMAIP1	APR, NOXA	phorbol-12-myristate-13-acetate-induced protein 1	PubMed ID: 14699081	none in 20K surrounding		54;103			rec8b	26;87
PPP5C	FLJ36922, PPP5, PP5	protein phosphatase 5, catalytic subunit	PubMed ID: 15328343	none in 20K surrounding		54;104			rfc1	27;88
PROK1	PRK1, PK1, EGVEGF	prokineticin 1	PubMed ID: 13130303	none in 20K surrounding		54;105			rgcc	28;89
P4HA1	P4HA	prolyl 4-hydroxylase, alpha polypeptide I	PubMed ID: 10799490	a none	b TSS	55;107			sc5d	28;90
P4HA2	UNQ290/PRO330	prolyl 4-hydroxylase, alpha polypeptide II	PubMed ID: 16885164	TSS		56;108			tfa	28;91
RSBN1	FLJ11220, ROSBIN	round spermatid basic protein 1	PubMed ID: 23616578	no full zf sequence		56;108			tfam	28;92
SEC24A		SEC24 family, member A	PubMed ID: 23616578	TSS		57;109			tm2d1	28;93
SERPINE1	PAI, PAI1, PLANH1	serpin peptidase inhibitor, clade E (nexin, plasminogen activator inhibitor type 1), member 1	PubMed ID: 11877282	none in 20K surrounding		57;110			tuba1a	29;94
SLC2A1	MGC141895, GLUT, MGC141896, GLUT1	solute carrier family 2 (facilitated glucose transporter), member 1	PubMed ID: 13130303	a TSS and intron 1	5.5 and 10K upstream	59;112			uevld	29;95
STC2	STC-2, STCRP	stanniocalcin 2	PubMed ID: 12885785	intron 1		60;113			ugcg	30;96
TERT	TRT, TCS1, TP2, EST2, HEST2	telomerase reverse transcriptase	PubMed ID: 15199161	none in 20K surrounding		60;114			ugdh	31;97
TF	DKFZP781D0156, PRO1557, PRO2086	transferrin	PubMed ID: 9242677	none in 20K surrounding		60;115			uggt	32;98
TFF3	ITF, TFI, HP1B, HITF	trefoil factor 3 (intestinal)	PubMed ID: 11342587	not in fish		60;115			uhmk1	32;99
TFRC	TFR1, TRFR, CD71, TFR	transferrin receptor (p90, CD71)	PubMed ID: 10446187	a none	b tss	61;117			uhrf1	32;100
TGFA	TFGA	transforming growth factor, alpha	PubMed ID: 13130303	none in 20K surrounding		61;118			uhrfb1l	32;101
TGFB3	FLJ16571, TGFBETA3, ARVD	transforming growth factor, beta 3	PubMed ID: 15155569	none in 20K surrounding		61;119			unvc119.1	32;102
TGM2	TG2, GNAH, GALPHAH, TGC	transglutaminase 2 (C polypeptide, protein-glutamine-gamma-glutamyltransferase)	PubMed ID: 13130303	a none in 20K surrounding	b none in 20K surrounding	61;121			urad	32;103
TMEM45A	DERP7, DNAPTP4	transmembrane protein 45A	PubMed ID: 23616578	a TSS		62;122			wfdc1	32;104
TPI1	MGC88108, TPI	triosephosphate isomerase 1	PubMed ID: 13130303	a TSS	b intron1	64;124			xab1	32;105
VEGFA	MGC70609, VEGFA, VEGF, VPF	vascular endothelial growth factor A	PubMed ID: 8756616	a intron1 2 and 5	b 1k upstream 3.5 k downstream	66;126				32/105 random orthologues have HRE peaks close by (30%)
VIM	FLJ36605	vimentin	PubMed ID: 13130303	a none in 20K surrounding		66;127
107 genes total						66/127 orthologues have HRE peaks close (52%)

## Sheet: Zf vs Hs experimental HREs
Human Gene	Human HRE position	Reference	Zf Orthologue a Peak position	Zf Orthologue b Peak position (if present)	Similar position?	Schödel Peak position
VEGFA	HRE at -985 to -939	PubMed ID: 8756616	b no comparable HRE but others in introns	b HRE at -1Kb	Yes	None in 20K surrounding
EPO	HRE at 0.7K 3' to pA signal	PubMed ID: 2304468	intron 1		No	None in 20K surrounding
EGLN3	HRE in intron1 (+12Kb from TSS)	PubMed ID: 15823097	2 x intron 1 and 1 at TSS		Yes	Intron 1
EGLN1	HRE 412 bp before start ATG	PubMed ID: 15563275	a HRE 0.3Kb before ATG, 3x intron 1	b HRE 0.2Kb before start, 1 in intron 1 and 2 and -5Kb	Yes	None in 20K surrounding
ENO1	HREs −549 to −347	PubMed ID: 8955077	2HREs -0.35K and -1K		Yes	HRE at -0.30K
ALDOA	HRE at "internal" TSS	PubMed ID: 8955077	a HRE at internal TSS	b no HRE	Yes	HRE at internal TSS
LDHA	HRE at -84 to -41	PubMed ID: 7673128	HRE at -100bp		Yes	HRE at TSS
SLC2a1	HRE 5′ enhancer (−2.7 to −3.3 kb)	Pubmed ID: 7493931	a HRE at -100bp and intron 1	b -5.5 and -10Kb	Possibly	HRE at -3.5K
MXI	HRE intron1	Pubmed ID:17482131	HRE at tss intron 2 and3		No	None
PFKFB3	HREs at -1279 and -1288	PubMed ID: 15466858	HRE at -1.2K and 0.35K but many others		Yes	HRE at -1.2K (short transcript)
ERO1L	HRE possibly at -1K?	PubMed ID:16237459	TSS		Possibly	None in 20K surrounding
BNIP3	HRE at -609	PubMed ID: 12879018	3.5K downstream		No	None in 20K surrounding
				Overall	7-9 out of 12	6 out of 12
					0.58

## Sheet: ZF vs Top Hs Chipseq peaks
	chromosome	start	end	peak height Hs (No. reads per window)	Nearest Gene	Zebrafish orthologue a	Zebrafish orthologue b (if present)	Approx. Hs peak position	Correlation (y=yes; n=no; NA=not analysed)
1	chr7	156986147	156987039	314	DNAJB6	No good orthologue			NA
2	chr8	134456859	134457261	180	NDRG1	a tss, intron1; ,	b 3k downstream	>50K downstream	Hs enhancer too distant
3	chr1	114156539	114157002	288	RSBN1	zf seq incomplete		TSS	NA
4	chr16	29984123	29984574	160	ALDOA	a internal TSS	b none	internal TSS	y
5	chr15	91153222	91153655	160	CHD2	2X 9 and 12k upstream		>50K upstream	Hs enhancer too distant
6	chr20	48720371	48720786	136	C20orf175	>60K upstream		>30K upstream	Hs enhancer too distant
7	chr3	5003621	5003966	128	BHLHB2	2xtss; 1k upstream, 0.5k downstream		TSS 3x, 2Kdownsteam	y
8	chr14	61287408	61287886	126	SNAPC1	2K downstream (synteny... may be inverted)		10K upstream	n
9	chr10	6283489	6283830	126	PFKFB3	2xtss; 6 intra gene 5 exonic, 2 downstream		TSS internal start	y
10	chr19	39541937	39542408	123	GPI	a tss intron1	b 20k upstream	6K upstream	Enhancers too distant
11	chr1	178403857	178404013	118	QSCN6	none		intron2	n
12	chr15	70306014	70306475	116	PKM2	a intron1 2x	b none	intron1	y
13	chr6	87921667	87922197	109	CGA	1K downstream, 200K upstream		>60k upstream	Hs enhancer too distant
14	chr14	74791306	74791781	103	FOS	1xintron1exon2 boundary, 20K upstream		2x>20K upstream	Hs enhancer too distant
15	chr14	22840340	22840855	102	BCL2L2	othology unclear		5k upstream	NA
16	chr14	33477245	33477551	98	EGLN3	2 x intron 1 and 1 at TSS, 3.5K upstream		intron1	y
17	chr6	43743806	43744203	96	MRPS18A	5k upstream (synteny may be inverted)		3-4K downstream	n
18	chr12	8014473	8014830	95	SLC2A3	a tss	b >25Kb	25K upstream	Hs enhancer too distant
19	chr3	48569558	48569870	95	PFKFB4	a tss, 5K, 7K	b none in 20K	TSS	y
20	chr7	55216284	55216762	94	EGFR	none		late introns	n
21	chr2	173128811	173129189	94	PDK1	none		intron 1	n
22	chr4	186554370	186554738	89	ANKRD37	tss		5'utr	y
23	chr3	123585527	123585631	88	C3orf28	none		TSS	n
24	chr8	135913721	135913971	87	ZFAT1	2Kb upstream		final exon, 100K upstream	n
25	chr1	8861349	8862115	86	ENO1	a 500bp, 1K upstream	b intron 1	TSS	y
26	chr17	78009247	78009655	86	NARF	1k upstream		500bp ustream	y
27	chr1	200320766	200321048	83	GPR37L1	a 50K downstream	b 10K downstream	30K upstream	n
28	chr2	86521270	86521896	81	JMJD1A	no ortholog			NA
29	chr15	88509909	88510331	81	SEMA4B	none in 30K		15-20K upstream	n
30	chr4	120441100	120441561	87	LOC401152	no ortholog			NA
31	chr7	74146696	74146993	80	GTF2IRD2B	no ortholog			NA
32	chr7	127882809	127883132	77	HIG2	0.7k upstream		?	HS peak not in new build
33	chr17	18026927	18027385	75	ALKBH5	5'utr		0.5K upstream	y
34	chr6	89848086	89848478	75	PNRC1	none near		intron 1	n
35	chr2	136458976	136459346	75	DARS	none near		TSS	n
36	chr11	68638847	68639275	74	TPCN2	none near		20-25K downstream	n
37	chr22	29149882	29150322	71	MTP18	1K upstream		2K upstream	y
38	chr2	218226245	218226679	70	TNS1	n.d.		>100k downstream	Hs enhancer too distant
39	chr15	72694839	72695207	70	CLK3	no ortholog			NA
40	chr14	33599049	33599443	69	EGLN3	2 x intron 1 and 1 at TSS, 3.5K upstream		100K upstream	HS enhancer too distant
41	chr1	200258705	200259075	69	ELF3	none in 30K		6K downstream	n
42	chr5	172688961	172689320	68	STC2	intron 1		TSS	n
43	chr12	123888676	123889064	67	SCARB1	none in 30K		intron1	n
44	chr12	53112524	53112851	64	ITGA5	100K upstream		15-20K UPSTREAM	Enhancers too distant
45	chr10	75202572	75202889	64	FUT11	none		exon1/intron1	n
46	chr8	128952244	128952532	64	TMEM75	no ortholog			NA
47	chr3	81892736	81893152	63	GBE1	a none in 100K	b 75K upstr	TSS	n
48	chr5	90612044	90612260	63	ARRDC3	a intron 1	b 10-12K downstream	>70K	n
49	chr11	62024325	62024606	62	AHNAK	18K upstream		intron 4	n
50	chr11	18372393	18372802	61	LDHA	tss		TSS	y
51	chr1	201047064	201047357	61	JARID1B	2K upstream		3K upstream	y
52	chr3	11658884	11659327	60	VGLL4	none in 30K		intron 1	n
53	chr7	104440272	104440545	60	MLL5	intron1 intron 2		1k upstream	n
54	chr8	28325357	28325628	60	ZNF395	TSS intron1		25K upstream, intron1	y
55	chr4	174527365	174527591	60	SAP30	no ortholog			NA
56	chr11	72583327	72583683	59	P2RY2	orthology unclear			NA
57	chr3	4995801	4996077	59	BHLHB2	2x TSS, 1k downstream		3x TSS 2k downstream	y
58	chr14	69582494	69582887	58	SLC8A3	intron 1		exonic last	n
59	chr21	42669540	42669888	58	TFF1	no ortholog			NA
60	chr14	73292926	73293262	58	C14orf43	intron7		intron1	n
61	chr12	50823773	50823987	58	KRT80	no ortholog			NA
62	chr16	78618607	78618938	57	MAF			?	Hs peak not in new build
63	chr3	147361715	147361989	57	PLOD2	2xintrons		TSS	n
64	chr10	74526498	74526883	56	P4HA1	TSS		TSS	y
65	chr9	129380930	129381235	56	C9orf88			?	Hs peak not in new build
66	chr14	99628980	99629302	55	EVL	intron3		intron2	n
67	chr20	49800124	49800349	55	ATP9A	no ortholog			NA
68	chr6	121912548	121912909	54	GJA1	>100K		100K	Enhancers too distant
69	chr14	64763490	64763783	54	MAX	TSS		>50K downstream	Hs enhancer too distant
									Totals
									NA:13
									Enhancers too distant:12
									No clear Hs peak:3
									Clearly no correlation: 25
									Correlation:16
									16/41 = 39%

## Sheet: Hs TSS peaks vs ZF
Schödel: Genes with peaks +/- 1Kb from TSS	peak position	zebrafish orthologue (y/n)	zf peak position
AGPAT5	359	y
AKAP10	-54	y
ALDOC	403	y	-28, +827
ALOXE3	498	y
ANKRD37	-78, +268	y
ANKZF1	700	y
BHLHE40	-464, -293, +138	y	21
BRK1	-41	y
C1orf27	-205	y
CA9	0	y
CCDC58	-811	y
CDC73	-164	y	34
CECR5	-46	y
CLK3	635	n
COX20	4	y
CRKL	-501	y
DARS	563	y
DDIT4	-140	y	-89
DDX50	-41	n
DENND1A	-194	y
DHRS13	234	y	559
DNAJC30	-61	y
DYRK1B	-268	y	-4
ENO1	-396	y	-851, -280
ENSG00000255439	97	y
ERCC6L2	276	y
FAM110C	-735	y
FAM162A	-140	y
FBL	1	y
FEM1C	-150	y
FKBP15	-41	y
FNTB	+156, +393	y
FUT11	676	y
GAPDH	-386, +395	y
GBE1	400	y
GOLGA1	34	y
GTF2IRD2B	522	y
GUK1	-83	y
HILPDA	-210	n
HK2	-172	y
IBA57	-195	y
INSIG2	-373, -203	n
INTS1	-303	y
JMJD6	709	y	513
KDM3A	148	n
KDM4B	-480	y
LONP1	111	y
LPIN3	1	y
MAML1	-138	y
MAP1LC3B	410	y
MAPK6	16	y
MIF	418	y	-16
MPI	97	y	77
MSANTD3	-530	n
MTCH2	-19	y
NAMPT	-86	y
NARF	-320	y
NCOA5	-20	y
NUPL1	-15	y
OXSM	-137	y
OXSR1	-584	y	534
P4HA1	47	y	22
P4HA2	-91	y
PARD6B	-643	y	-308
PDK1	-25	y
PFKFB4	-387	y	-78
PFKL	373	y
PGAM1	-91	y	-68, +559
PLOD2	-208	y
POU2F1	-611	y
PPP1CB	-35	y	10
PPP1R14B	993	y
PPP1R21	-157	y
PPP1R3C	-320	y	-120
PPP2R1A	-426	n
PSMD6	242	y
RAB6A	-96	y	-365
RAD51B	664	y
RAN	-19	y
RAPGEF6	-485	n
RASEF	-208	y
RBPJ	-101	y	-40
RDH11	12	y
RIT1	-652	y
RNF126	30	y
RSBN1	-150	y
S100A10	568	y
SCD	-663	y
SEC61G	748	y
SEPT7	-54	y
SIAH2	198	y
SLC31A1	-160	y
SLC35E1	-122	y
SMC2	166	y
SNAPC3	-51	y
SRSF3	-176	y
STC2	-29	y	323
TFRC	-60, +89	y	23
TMEM18	688	y
TMEM45A	32	y
TPR	-339	y
TPT1	22	y	53
TRIM33	-186	y
TRIM37	-78	y
TRIOBP	-193	y
UBA6	-111	y
UBE2V2	3	y
VDAC1	94	y	11
WBSCR22	-112	y
WSB1	-54	y	-184
ZNF292	-54	y	19
ZNF331	-315	n
Totals	112	103 with orthologs in zebrafish	25 with peaks
