# Supplementary material for: Genome-wide mapping of Hif-1α binding sites in zebrafish
Source: BMC Genomics. 2015 Nov 11;16:923. doi: 10.1186/s12864-015-2169-x (PMC4642629; doi:10.1186/s12864-015-2169-x)
Supplement: Additional file 12: — The overlap between non-HRE ChIP peaks in vhl mutant and wild-type samples. Filtering performed manually using the RCGTG motif. (XLSX 9 kb) [file 12864_2015_2169_MOESM12_ESM.xlsx]

## Sheet: Sheet1
Chromosome	Start	End
chr1	22144719	22144818
chr1	33280279	33280378
chr2	7585497	7585596
chr2	37964433	37964532
chr2	41874668	41874767
chr3	40399715	40399814
chr3	53282723	53282822
chr3	53299232	53299331
chr3	53312143	53312242
chr4	5069489	5069588
chr4	13792197	13792296
chr4	21274633	21274732
chr6	7827892	7827991
chr6	30350958	30351057
chr6	32018079	32018178
chr6	55109739	55109838
chr7	25042271	25042370
chr7	26293512	26293611
chr8	50082735	50082834
chr9	28909601	28909700
chr9	39837471	39837570
chr9	57140040	57140139
chr9	57813288	57813387
chr10	23031868	23031967
chr10	44098799	44098898
chr11	8631537	8631636
chr11	22743426	22743525
chr11	35409749	35409848
chr11	43604522	43604621
chr12	50562031	50562130
chr13	41007883	41007982
chr14	575597	575696
chr14	31209734	31209833
chr16	13736374	13736473
chr16	19224550	19224649
chr17	24267227	24267326
chr17	24418313	24418412
chr19	5916086	5916185
chr19	34197594	34197693
chr20	45815271	45815370
chr21	38194796	38194895
chr22	21367204	21367303
chr23	24969551	24969650
chr24	21144370	21144469
chr24	34510081	34510180
