# Supplementary material for: Genome-wide mapping of Hif-1α binding sites in zebrafish
Source: BMC Genomics. 2015 Nov 11;16:923. doi: 10.1186/s12864-015-2169-x (PMC4642629; doi:10.1186/s12864-015-2169-x)
Supplement: Additional file 13: — Details of primers used to validate microarray. (XLSX 12 kb) [file 12864_2015_2169_MOESM13_ESM.xlsx]

## Sheet: Sheet1
Unigene Description	Gene Symbol	Ref sequence	Fw	Rv
Hemopexin	hpx	NM_001111147.1	GTCGTGTGCACTTGGATGCT	CCAGTTATGCTGAGGAAGTGGT
Vascular endothelial growth factor Ab	vegfab	NM_001044855.2	AAAAGAGTGCGTGCAAGACC	GACGTTTCGTGTCTCTGTCG
X-ray repair complementing defective repair in Chinese hamster cells 3	xrcc3	NM_001013541.1	ATGGACTGGTGGGCAGTAAA	GCATTAGCCTCACCATCACC
Prolyl 4-hydroxylase, alpha polypeptide I b	p4ha1b	NM_214691.1	ACAGTGAGTGGAGCGACCTG	GGTCCTCATCTGTTGGGAAGT
Jumonji domain containing 6	jmjd6	NM_170761.2	CTCGTCCTCATCCTCCTCCT	TCATGCCTCCTGTTCTCCTC
Rh type C glycoprotein2a	rhcg2a	NM_001102618.1	TGCCTGGAGTTATTGGTGGA	TGAACGCTGGCTGTTCTGT
Carbonic anhydrase XV a	ca15a	NM_001081689.1	CAAGCAAAGCAAAGGGTTGG	TGTTCACTCCCTCAAGCAGAC
Fatty acid desaturase 2	fads2	NM_131645.2	ACGCAGTTCTACGGCGTCT	GGATGTGGCTCATCTGTGTG
Lactate dehydrogenase A4	Ldha	NM_131246.1	GTCACCCGGTTTCTACTTTGG	ACGACATCTGTCAGGCCATT
Egl nine homolog 3 (C. elegans)	phd3	NM_213310.1	CGCTGCGTCACCTGTATT	TAGCATACGACGGCT
Procollagen-lysine 1, 2-oxoglutarate 5-dioxygenase 1a	plod1a	NM_001077742.2	CCTGATGAGCAGCCTTCATT	ACAGCCTCCACCCTGAAAGT
Plac8 onzin related protein 4	ponzr4	XP_706757.1	TCGGCTGTATTCCTCCAATC	GCAGCAAGTGTACACACAGTCA
Aminolevulinate, delta-, synthetase 2	alas2	NM_131682.2	CCAGCCACATCATTCCCATAC	ATCGCCTGCACGTAGATGTT
Ceruloplasmin	cp	NM_131802.1	GGAGTTCGCTCTGCTCTTCA	CATGTTCAGGCCTTTCAGGT
Crystallin, gamma N2	crygn2	NM_001003428.2	GGAACTCCCACAATGACCAC	CGCACAGCTCCATACACTGA
Limb region 1 like	lmbr1l	NM_198874.1	GTGCTGATGGTGTGTTTCCA	AGAAGGAGGCAAGGCCTAAA
DAZ interacting protein 1	dzip1	XM_005165707.1	GGCAGAACGCAAAGAAAGAG	AGGACACTGAGTGGGTTTGG
CXXC finger 1 (PHD domain)	cxxc1	NM_200333.1	ACAAGCACTACTGCTGGGAGA	CCTCACATTGCGTTCCTGTT
Glutaryl-Coenzyme A dehydrogenase	gcdh	NM_200886.1	ACTGGGCAGACTCATTGACC	ATGACGTGCCGTATGATGTG
Tweety homolog 2 (Drosophila)	ttyh2	NM_213256.1	CTGCACTGTTTGGAGGGAAC	TTCGGTCATGGAGAGGTAGG
Esophageal cancer related gene 4b	ecrg4b	XM_005168723.1	AAACGTGTGGGACCGAAGT	CCCTGGTCATTTGATCTAGCC
Phosducin-like	pdcl	NM_199647.2	CTGCAGTACCCGATGGTGA	AGAAGTGCGGGTAAAGCTGA
MAP kinase-interacting serine/threonine kinase 2b	mknk2b	NM_194402.1	TGGGAGAATGGAGAACCTTG	CTTGTACCCAGGGATGTTGG
GATA-binding protein 4	gata4	NM_131236.1	ACCGCTCTACACACACCACA	TCAGGCTGTTCCACACTTCA
DNA-damage-inducible transcript 4	ddit4	NM_200107.1	GACTCCGACAACCACAGCA	GAATCAGGAGCTTGGAGCAG
Wingless-type MMTV integration site family, member 5a	wnt5a	NM_001079834.1	GTTCGGCCGCGTCATG	TCGACTCACAGCATTCACAACA
18s ribosomal RNA	18s	BX296557 13	TCGCTAGTTGGCATCGTTTATG	CGGAGGTTCGAAGACGATCA
