# Supplementary material for: Genome-wide mapping of Hif-1α binding sites in zebrafish
Source: BMC Genomics. 2015 Nov 11;16:923. doi: 10.1186/s12864-015-2169-x (PMC4642629; doi:10.1186/s12864-015-2169-x)
Supplement: Additional file 14: — Details of primers used in ChIP-qPCR for the epo -HRE. (XLSX 22 kb) [file 12864_2015_2169_MOESM14_ESM.xlsx]

## Sheet: Sheet1
	Forward Primer	Reverse Primer	Position from HRE
EPO 2kb Downstream	GCAGGTCTATGTTTATTCAGATTTT	CTTATTTAATTTTTACAATGCAAATCC	+2183 to +1976
EPO Downstream	CCCCCATTCTTTCTAGTGAGC	GCAGAAGTTGACAAATGCAGA	+353 to +240
EPO HRE	CATTCCAGTTTCAATGACAGG	ACTGTGTTTGCTCTGCCTGA	+97 to -56
EPO Upstream	TGCGCAAACACCTTATTATTG	CAGTATGGCTTCCGCTGTGT	-143 to -319
