# Supplementary material for: Genome-wide mapping of Hif-1α binding sites in zebrafish
Source: BMC Genomics. 2015 Nov 11;16:923. doi: 10.1186/s12864-015-2169-x (PMC4642629; doi:10.1186/s12864-015-2169-x)
Supplement: Additional file 15: — Details of primers used in ChIP-seq validation. (XLSX 10 kb) [file 12864_2015_2169_MOESM15_ESM.xlsx]

## Sheet: Sheet1
	Peak position
Closest associated gene	Chromosome	Start	End	Forward primer	Reverse primer
p4ha1b (-57)	chr17	19997287	19997387	GGTTCCATGAGTTTGGGAGA	TGCAGCTGGACTTTATCTGG
znf292b (+26)	chr20	232614	232714	TTGTTCAGTGTGAGAGGAGGAG	AAATCACTGTGCGTGCTGAC
kdm5c (-280)	chr8	38095380	38095480	GCCACTAGTTGTCGCTACCC	AAACGTGGTCTGCATATCGT
gapdhs (-45)	chr16	47904897	47904997	CCTTCGTGATGGATTGCTC	CTCACCTCCTTCAGTGATGCT
pfkfb3 (-352)	chr4	24572839	24572939	TTTGCAGCTTAAAGACCCTTG	AGGGAATGGGTGGCAGTAG
ap3m2 (+63,086)	chr5	16031224	16031324	GCCATTATCTGAGCCACACT	TCTGCCAGTTGCACTCTCTC
tnfrsf19 (-26,446)	chr15	8409935	8410035	CCTCTCCTCCTCTCTCTCCA	TTATTGTGGCTCTGGTGGTC
gigfy2 (+76,561)	chr2	48284560	48284660	TCCTCACCTGTCCATCTTTG	GATCATCCCGCAGCATTT
tpi1b (+624)	chr16	13991186	13991286	CATAAACGCAGTCGATGTGAA	ATTTGACAGGCCTCGAACAC
prelid1 (+26)	chr14	19964125	19964225	GTCGTCACTGACCATGACCTT	GATCATTCGTCTGTCCCGTCT
h3f3d (+457)	chr24	39192187	39192287	GTTCTTGGGCGCCATGTT	CCATCTCAGGATGAGACACAGA
zmym2 (-5,887)	chr9	22493536	22493636	CGTTTCGGACTTCCATTAGG	AGACGGTAGAGCGCCACTT
pkm2a (+401)	chr18	725088	725188	GGTGACCGTTTGAGTGTGTG	TCAAGCGTCTTCATCGTCAG
mpi (+28)	chr25	3001810	3001910	CTAGCCGTGACGCAACATAC	GGCAGCGGTAACTAGTCCTG
jupa (-65,969)	chr11	11774967	11775067	GGTGCCTACGTGTGTCCTTT	TTTGTCCTCCCGTCTCTCAC
si:dkey-14d8.7 (+5,910)	chr4	5416210	5416310	GAGAGCGATAGAAAGAGGGAGAG	GGGAGGTACTGGGATCAGAAA
gats (+762)	chr5	64425146	64425246	GAAGTTCATTCGACGGTAGAGG	TCAAAGCCGTGATGCTGA
mxi1 (-102)	chr22	33020097	33020197	TTAATGACGTCACCCTCTGG	CGTGCAGTGAATATGGTTGG
jmjd6 (+513)	chr3	61204924	61205023	CGACGCCTGTCGTTGTAGTT	TCTTTGGACCCTCGGTAGTG
plod1a (+811)	chr8	50009868	50009967	TCCAGATGTGCACGGAGTT	TGGCTACAGTGAGCACCAGA
egln3 (+7279)	chr17	9787493	9787592	GAGGAAACCGGTGAAACAGA	GCTGGTGATGAATGGCAGAG
chr5 housekeeping	chr5	15718709	15718844	AAGGACCTGCCTTTGAGGTT	GCAGAAGCTTCACCAGCATT
jmjd6 1Kb downstream	chr3	61203578	61203686	GTTCAGCGATTCCCTCTGCT	GCGGTGCAAACTAACAGGAA
egln3 1kb upstream	chr17	9785725	9785902	AACCGCGATAAACCTTGAAA	TTGTTGACCAGGAGCTACAGAA
